# Supplementary material for: The ADP-Heptose Biosynthesis Enzyme GmhB is a Conserved Gram-Negative Bacteremia Fitness Factor
Source: Infect Immun. 2022 Jun 28;90(7):e00224-22. doi: 10.1128/iai.00224-22 (PMC9302095; doi:10.1128/iai.00224-22)
Supplement: Supplemental file 1 — Data Set S1. Download iai.00224-22-s0001.xlsx, XLSX file, 0.7 MB [file iai.00224-22-s0001.xlsx]

## Sheet: Supplementary Data
Input vs. WT Lung							WT Lung vs. Lcn2-/- Lung							Lcn2-/- Lung vs. Lcn2-/- Spleen
Gene	WT Lung_UniqueInsertions	WT Lung_CountCount	Input_UniqueInsertions	Input_Count	ratio	q	Gene2	WT Lung_UniqueInsertions2	WT Lung_Count	Lcn2KO_UniqueInsertions	Lcn2KO_Count	ratio5	q7	Gene13	Lcn2KO_Lung_UniqueInsertions2	Lcn2KO_Lung_Count	Lcn2KO_Spleen_UniqueInsertions	Lcn2KO_Spleen_Count	ratio16	q18
ID=KPPR1_100;gene=yebS	6	121.702	6	99.2891	0.811475	0.233932	ID=KPPR1_100;gene=yebS	6	121.702	8	166.201	0.73494	0.0242737	ID=KPPR1_100;gene=yebS	8	166.201	5	40.4869	4.15	8.37e-19
ID=KPPR1_1000;locus_tag=KPPR1_1000	3	63.5631	3	22.8758	0.359375	3.42e-05	ID=KPPR1_1000;locus_tag=KPPR1_1000	3	63.5631	4	82.1231	0.780488	0.281556	ID=KPPR1_1000;locus_tag=KPPR1_1000	4	82.1231	3	8.92147	9.11111	2.6e-15
ID=KPPR1_1001;locus_tag=KPPR1_1001	2	4.47225	1	2.4805	0.5	1	ID=KPPR1_1001;locus_tag=KPPR1_1001	2	4.47225	1	5.10243	0.8	1	ID=KPPR1_1001;locus_tag=KPPR1_1001	1	5.10243	1	0.699002	5	0.344167
ID=KPPR1_1002;locus_tag=KPPR1_1002	5	116.031	4	135.911	1.17241	0.376789	ID=KPPR1_1002;locus_tag=KPPR1_1002	5	116.031	5	50.9205	2.27451	1.84e-06	ID=KPPR1_1002;locus_tag=KPPR1_1002	5	50.9205	3	3.58698	12.75	5.98e-11
ID=KPPR1_1004;locus_tag=KPPR1_1004	2	47.1966	2	6.37352	0.12766	2.06e-08	ID=KPPR1_1004;locus_tag=KPPR1_1004	2	47.1966	2	46.1294	1.02174	1	ID=KPPR1_1004;locus_tag=KPPR1_1004	2	46.1294	1	1.60035	23	2.5e-11
ID=KPPR1_1006;gene=gap	5	95.9727	4	55.3635	0.572917	0.00238241	ID=KPPR1_1006;gene=gap	5	95.9727	4	56.611	1.68421	0.004865	ID=KPPR1_1006;gene=gap	4	56.611	4	13.5937	4.07143	6.24e-07
ID=KPPR1_1007;locus_tag=KPPR1_1007	9	601.718	5	24.3916	0.0398671	1.46e-143	ID=KPPR1_1007;locus_tag=KPPR1_1007	9	601.718	6	198.856	3.02513	2.08e-46	ID=KPPR1_1007;locus_tag=KPPR1_1007	6	198.856	5	5.57362	33.1667	5.6e-50
							ID=KPPR1_1008;locus_tag=KPPR1_1008	1	0.133216	1	0.138371	NA	1
							ID=KPPR1_101;gene=yebR	1	0.152247	1	0.103778	NA	1
ID=KPPR1_1010;locus_tag=KPPR1_1010	5	92.6613	4	13.8839	0.150538	9.77e-15	ID=KPPR1_1010;locus_tag=KPPR1_1010	5	92.6613	5	26.4288	3.57692	2.17e-09	ID=KPPR1_1010;locus_tag=KPPR1_1010	5	26.4288	3	3.21909	8.66667	3.21e-05
ID=KPPR1_1011;locus_tag=KPPR1_1011	10	874.602	6	87.3	0.0994286	2.65e-162	ID=KPPR1_1011;locus_tag=KPPR1_1011	10	874.602	7	141.432	6.20567	6.63e-128	ID=KPPR1_1011;locus_tag=KPPR1_1011	7	141.432	4	39.1993	3.61538	3.21e-14
ID=KPPR1_1012;gene=astE	8	385.071	5	157.994	0.41039	5.96e-22	ID=KPPR1_1012;gene=astE	8	385.071	6	265.136	1.45283	9.37e-06	ID=KPPR1_1012;gene=astE	6	265.136	4	30.94	8.54839	2.28e-46
ID=KPPR1_1013;gene=astB	4	172.363	5	33.8313	0.197674	1.85e-22	ID=KPPR1_1013;gene=astB	4	172.363	3	137.523	1.24638	0.116543	ID=KPPR1_1013;gene=astB	3	137.523	4	26.139	5.30769	5.37e-19
ID=KPPR1_1014;gene=astD	3	109.979	2	45.8549	0.418182	9.8e-07	ID=KPPR1_1014;gene=astD	3	109.979	2	22.5372	4.78261	5.05e-14	ID=KPPR1_1014;gene=astD	2	22.5372	2	4.12043	5.75	0.000605861
ID=KPPR1_1015;gene=astA	6	84.1926	5	45.9238	0.547619	0.00243982	ID=KPPR1_1015;gene=astA	6	84.1926	4	40.2659	2.1	0.000271793	ID=KPPR1_1015;gene=astA	4	40.2659	4	28.8062	1.37931	0.358698
ID=KPPR1_1016;locus_tag=KPPR1_1016	11	600.881	9	300.313	0.499168	5.4e-23	ID=KPPR1_1016;locus_tag=KPPR1_1016	11	600.881	10	221.411	2.71946	4.77e-40	ID=KPPR1_1016;locus_tag=KPPR1_1016	10	221.411	6	32.8531	6.69697	1.95e-34
ID=KPPR1_1018;gene=gdhA	5	207.589	4	11.8513	0.0576923	5.32e-46	ID=KPPR1_1018;gene=gdhA	5	207.589	4	88.9206	2.33708	2e-11	ID=KPPR1_1018;gene=gdhA	4	88.9206	4	2.37293	44.5	1.8e-23
ID=KPPR1_1019;locus_tag=KPPR1_1019	2	14.4635	2	14.1251	1	1	ID=KPPR1_1019;locus_tag=KPPR1_1019	2	14.4635	3	73.3711	0.191781	3.97e-10	ID=KPPR1_1019;locus_tag=KPPR1_1019	3	73.3711	2	8.53518	8.11111	4.52e-13
ID=KPPR1_1020;locus_tag=KPPR1_1020	3	206.98	2	13.6772	0.0676328	6.18e-44	ID=KPPR1_1020;locus_tag=KPPR1_1020	3	206.98	3	12.1939	17.25	1.25e-45	ID=KPPR1_1020;locus_tag=KPPR1_1020	3	12.1939	4	30.0571	0.4	0.014008
ID=KPPR1_1021;locus_tag=KPPR1_1021	3	75.8	4	45.8549	0.605263	0.016945	ID=KPPR1_1021;locus_tag=KPPR1_1021	3	75.8	4	168.294	0.452381	1.56e-08	ID=KPPR1_1021;locus_tag=KPPR1_1021	4	168.294	3	16.7576	9.88235	1.48e-31
ID=KPPR1_1022;locus_tag=KPPR1_1022	10	254.138	5	15.0897	0.0590551	9.65e-56	ID=KPPR1_1022;locus_tag=KPPR1_1022	10	254.138	7	82.7285	3.06024	2.32e-20	ID=KPPR1_1022;locus_tag=KPPR1_1022	7	82.7285	5	33.2394	2.51515	8.48e-06
ID=KPPR1_1023;locus_tag=KPPR1_1023	2	10.1815	1	2.06709	0.2	0.0707444	ID=KPPR1_1023;locus_tag=KPPR1_1023	2	10.1815	1	8.85573	1.11111	1	ID=KPPR1_1023;locus_tag=KPPR1_1023	1	8.85573	2	2.20737	4.5	0.108085
ID=KPPR1_1024;locus_tag=KPPR1_1024	9	269.439	6	71.5557	0.267658	7.28e-27	ID=KPPR1_1024;locus_tag=KPPR1_1024	9	269.439	7	183.186	1.46995	0.000175209	ID=KPPR1_1024;locus_tag=KPPR1_1024	7	183.186	5	33.5889	5.38235	4.03e-25
ID=KPPR1_1025;locus_tag=KPPR1_1025	3	4.1297	2	2.03264	0.5	1	ID=KPPR1_1025;locus_tag=KPPR1_1025	3	4.1297	2	12.2285	0.333333	0.144288	ID=KPPR1_1025;locus_tag=KPPR1_1025	2	12.2285	2	7.13718	1.71429	0.549941
ID=KPPR1_1026;gene=hrpA	19	366.477	14	75.7243	0.20765	2.94e-45	ID=KPPR1_1026;gene=hrpA	19	366.477	20	294.021	1.2449	0.0128833	ID=KPPR1_1026;gene=hrpA	20	294.021	13	44.2946	6.68182	2.01e-45
														ID=KPPR1_1027;locus_tag=KPPR1_1027	2	15.6532	1	0.110369	Inf	6.33e-05
ID=KPPR1_1029;gene=paaY	3	112.472	2	11.5757	0.107143	1.31e-20	ID=KPPR1_1029;gene=paaY	3	112.472	2	16.8467	6.58824	1.77e-17	ID=KPPR1_1029;gene=paaY	2	16.8467	2	7.7626	2.125	0.175596
ID=KPPR1_1030;gene=paaX	3	25.9581	2	162.955	6.26923	1.8e-24	ID=KPPR1_1030;gene=paaX	3	25.9581	3	95.5797	0.270833	5.77e-10	ID=KPPR1_1030;gene=paaX	3	95.5797	2	2.97995	32	2.81e-24
ID=KPPR1_1031;gene=paaF	7	140.162	5	27.3545	0.192857	9.58e-19	ID=KPPR1_1031;gene=paaF	7	140.162	7	149.527	0.933333	0.918217	ID=KPPR1_1031;gene=paaF	7	149.527	4	11.7727	12.5	1.15e-30
ID=KPPR1_1032;gene=pcaF	2	8.35455	2	7.1659	0.875	1	ID=KPPR1_1032;gene=pcaF	2	8.35455	2	31.5831	0.25	0.000494668	ID=KPPR1_1032;gene=pcaF	2	31.5831	1	2.85119	10.6667	9.7e-07
ID=KPPR1_1033;gene=paaD	5	84.3829	3	7.13145	0.0833333	4.54e-17	ID=KPPR1_1033;gene=paaD	5	84.3829	2	2.23123	42	9e-22	ID=KPPR1_1033;gene=paaD	2	2.23123	2	0.404685	Inf	0.747265
ID=KPPR1_1034;gene=paaC	8	105.222	8	57.7406	0.552381	0.000681272	ID=KPPR1_1034;gene=paaC	8	105.222	8	162.084	0.648148	0.00149828	ID=KPPR1_1034;gene=paaC	8	162.084	7	22.0737	7.36364	9.11e-27
ID=KPPR1_1035;gene=paaB	4	120.104	3	32.6255	0.275	3.92e-12	ID=KPPR1_1035;gene=paaB	4	120.104	3	23.3501	5.21739	3.36e-16	ID=KPPR1_1035;gene=paaB	3	23.3501	2	2.88798	7.66667	0.000177871
ID=KPPR1_1036;locus_tag=KPPR1_1036	6	62.9541	3	8.57841	0.142857	1.77e-10	ID=KPPR1_1036;locus_tag=KPPR1_1036	6	62.9541	5	12.0729	5.25	7.16e-09	ID=KPPR1_1036;locus_tag=KPPR1_1036	5	12.0729	3	7.11878	1.71429	0.549941
ID=KPPR1_1037;locus_tag=KPPR1_1037	5	36.2919	4	22.4623	0.611111	0.152051	ID=KPPR1_1037;locus_tag=KPPR1_1037	5	36.2919	6	186.922	0.192513	9.28e-25	ID=KPPR1_1037;locus_tag=KPPR1_1037	6	186.922	4	37.3782	5.05405	1.45e-24
ID=KPPR1_1038;gene=paaJ	3	80.4245	3	16.1233	0.2	8.95e-11	ID=KPPR1_1038;gene=paaJ	3	80.4245	3	43.5003	1.81818	0.00381592	ID=KPPR1_1038;gene=paaJ	3	43.5003	3	10.4666	4.4	7.47e-06
ID=KPPR1_1039;locus_tag=KPPR1_1039	2	11.4376	2	58.0507	5.27273	2.67e-08	ID=KPPR1_1039;locus_tag=KPPR1_1039	2	11.4376	2	46.4234	0.23913	1.08e-05	ID=KPPR1_1039;locus_tag=KPPR1_1039	2	46.4234	2	11.5335	3.83333	1.76e-05
ID=KPPR1_104;gene=htpX	2	3.76811	1	0.378966	0	0.212161	ID=KPPR1_104;gene=htpX	2	3.76811	1	12.1074	0.333333	0.144288	ID=KPPR1_104;gene=htpX	1	12.1074	1	0.220737	Inf	0.000942788
ID=KPPR1_1040;locus_tag=KPPR1_1040	2	27.8993	2	24.8395	0.892857	1	ID=KPPR1_1040;locus_tag=KPPR1_1040	2	27.8993	2	11.5886	2.33333	0.0349696	ID=KPPR1_1040;locus_tag=KPPR1_1040	2	11.5886	2	32.0437	0.375	0.00668466
ID=KPPR1_1041;locus_tag=KPPR1_1041	5	118.753	6	31.4197	0.260504	1.15e-12	ID=KPPR1_1041;locus_tag=KPPR1_1041	5	118.753	6	61.454	1.95082	5.6e-05	ID=KPPR1_1041;locus_tag=KPPR1_1041	6	61.454	4	21.6507	2.77273	4.57e-05
ID=KPPR1_1042;gene=paaN	5	16.4427	5	32.5911	2.0625	0.0408721	ID=KPPR1_1042;gene=paaN	5	16.4427	6	98.0876	0.163265	9.31e-15	ID=KPPR1_1042;gene=paaN	6	98.0876	5	10.3379	9.8	1.13e-18
ID=KPPR1_1043;gene=maoA	13	610.13	12	57.6028	0.095082	4.28e-115	ID=KPPR1_1043;gene=maoA	13	610.13	15	360.75	1.68975	7.76e-15	ID=KPPR1_1043;gene=maoA	15	360.75	23	2286.95	0.157849	0
ID=KPPR1_1044;locus_tag=KPPR1_1044	2	0.190309	1	1.79148	Inf	0.759064	ID=KPPR1_1044;locus_tag=KPPR1_1044	2	0.190309	1	9.06329	0	0.00900988
ID=KPPR1_1046;locus_tag=KPPR1_1046	4	75.7429	3	34.1414	0.447368	0.00019258	ID=KPPR1_1046;locus_tag=KPPR1_1046	4	75.7429	3	52.7712	1.43396	0.101976	ID=KPPR1_1046;locus_tag=KPPR1_1046	3	52.7712	3	11.6807	4.41667	6.51e-07
ID=KPPR1_105;locus_tag=KPPR1_105	7	319.433	5	117.411	0.366771	8.56e-22	ID=KPPR1_105;locus_tag=KPPR1_105	7	319.433	7	117.944	2.70339	1.76e-21	ID=KPPR1_105;locus_tag=KPPR1_105	7	117.944	4	27.2979	4.37037	3.16e-14
ID=KPPR1_1050;locus_tag=KPPR1_1050	9	107.467	7	45.9927	0.429907	2.68e-06	ID=KPPR1_1050;locus_tag=KPPR1_1050	9	107.467	8	139.097	0.769784	0.0938418	ID=KPPR1_1050;locus_tag=KPPR1_1050	8	139.097	9	23.8028	5.79167	3.17e-20
ID=KPPR1_1051;locus_tag=KPPR1_1051	2	17.0136	3	20.3608	1.17647	1	ID=KPPR1_1051;locus_tag=KPPR1_1051	2	17.0136	2	73.3366	0.232877	8.17e-09	ID=KPPR1_1051;locus_tag=KPPR1_1051	2	73.3366	1	2.88798	24.3333	7.95e-18
ID=KPPR1_1052;locus_tag=KPPR1_1052	4	150.363	3	46.0271	0.306667	2.37e-13	ID=KPPR1_1052;locus_tag=KPPR1_1052	4	150.363	11	74.3224	2.02703	1.48e-06	ID=KPPR1_1052;locus_tag=KPPR1_1052	11	74.3224	4	12.6924	5.69231	4.68e-11
ID=KPPR1_1053;gene=hslJ	5	189.281	3	89.3326	0.470899	7.26e-09	ID=KPPR1_1053;gene=hslJ	5	189.281	13	225.96	0.836283	0.144568	ID=KPPR1_1053;gene=hslJ	13	225.96	3	62.2663	3.64516	2.22e-22
ID=KPPR1_1055;locus_tag=KPPR1_1055	2	92.2807	3	14.573	0.163043	5.9e-14	ID=KPPR1_1055;locus_tag=KPPR1_1055	2	92.2807	4	20.3751	4.6	1.65e-11	ID=KPPR1_1055;locus_tag=KPPR1_1055	4	20.3751	2	5.81275	3.33333	0.0164989
ID=KPPR1_1056;gene=nifJ	12	530.714	7	59.7388	0.112994	2.27e-93	ID=KPPR1_1056;gene=nifJ	12	530.714	11	151.637	3.49342	1.29e-48	ID=KPPR1_1056;gene=nifJ	11	151.637	5	30.5905	4.90323	1.03e-19
ID=KPPR1_1057;gene=ompC	3	26.2245	3	43.4088	1.65385	0.0959356	ID=KPPR1_1057;gene=ompC	3	26.2245	4	71.7107	0.361111	1.2e-05	ID=KPPR1_1057;gene=ompC	4	71.7107	3	11.1288	6.54545	1.19e-11
ID=KPPR1_1059;locus_tag=KPPR1_1059	1	0.761235	1	2.65276	3	0.922137	ID=KPPR1_1059;locus_tag=KPPR1_1059	1	0.761235	1	0.484298	Inf	1	ID=KPPR1_1059;locus_tag=KPPR1_1059	1	0.484298	1	2.06022	0	0.747265
ID=KPPR1_106;gene=kdgR	1	2.41692	2	18.0181	9	0.00093869								ID=KPPR1_106;gene=kdgR	2	8.50981	1	0.239132	Inf	0.00709631
ID=KPPR1_1060;locus_tag=KPPR1_1060	2	58.0822	3	26.1142	0.448276	0.00143752	ID=KPPR1_1060;locus_tag=KPPR1_1060	2	58.0822	2	139.737	0.414286	2.15e-08	ID=KPPR1_1060;locus_tag=KPPR1_1060	2	139.737	2	2.52009	46.6667	7.66e-37
ID=KPPR1_1061;locus_tag=KPPR1_1061	5	19.4305	5	17.6736	0.947368	1	ID=KPPR1_1061;locus_tag=KPPR1_1061	5	19.4305	6	45.8526	0.413043	0.00270282	ID=KPPR1_1061;locus_tag=KPPR1_1061	6	45.8526	4	7.52347	5.75	3.3e-07
ID=KPPR1_1062;locus_tag=KPPR1_1062	2	11.6659	1	7.92383	0.666667	0.763178	ID=KPPR1_1062;locus_tag=KPPR1_1062	2	11.6659	2	9.99729	1.2	1	ID=KPPR1_1062;locus_tag=KPPR1_1062	2	9.99729	2	6.32781	1.66667	0.687174
ID=KPPR1_1063;locus_tag=KPPR1_1063	2	4.26291	2	6.51133	1.75	0.822608	ID=KPPR1_1063;locus_tag=KPPR1_1063	2	4.26291	2	79.6151	0.05	1.63e-18	ID=KPPR1_1063;locus_tag=KPPR1_1063	2	79.6151	2	0.956529	80	3.36e-22
ID=KPPR1_1064;locus_tag=KPPR1_1064	3	64.705	2	24.6672	0.384615	7.74e-05	ID=KPPR1_1064;locus_tag=KPPR1_1064	3	64.705	2	37.9482	1.71053	0.0220832	ID=KPPR1_1064;locus_tag=KPPR1_1064	2	37.9482	2	16.8496	2.23529	0.0115382
ID=KPPR1_1065;locus_tag=KPPR1_1065	5	28.337	5	6.95919	0.25	0.00117336	ID=KPPR1_1065;locus_tag=KPPR1_1065	5	28.337	3	33.9355	0.823529	0.82075	ID=KPPR1_1065;locus_tag=KPPR1_1065	3	33.9355	3	7.98334	4.25	0.000139804
ID=KPPR1_1066;locus_tag=KPPR1_1066	1	19.7731	1	2.65276	0.15	0.00113076	ID=KPPR1_1066;locus_tag=KPPR1_1066	1	19.7731	1	1.401	20	6.34e-05
ID=KPPR1_1067;locus_tag=KPPR1_1067	7	101.72	5	25.4252	0.245098	1.43e-11	ID=KPPR1_1067;locus_tag=KPPR1_1067	7	101.72	6	87.139	1.17241	0.513384	ID=KPPR1_1067;locus_tag=KPPR1_1067	6	87.139	5	13.1523	6.69231	4.51e-14
ID=KPPR1_1068;locus_tag=KPPR1_1068	9	254.214	8	105.284	0.413386	1.24e-14	ID=KPPR1_1068;locus_tag=KPPR1_1068	9	254.214	7	150.478	1.69333	9.19e-07	ID=KPPR1_1068;locus_tag=KPPR1_1068	7	150.478	7	38.7578	3.84615	5.61e-16
ID=KPPR1_1069;locus_tag=KPPR1_1069	1	1.31313	1	3.78966	4	0.585916	ID=KPPR1_1069;locus_tag=KPPR1_1069	1	1.31313	2	0.294038	Inf	1	ID=KPPR1_1069;locus_tag=KPPR1_1069	2	0.294038	1	0.974923	0	1
ID=KPPR1_107;locus_tag=KPPR1_107	2	27.1571	2	9.74976	0.37037	0.0155213	ID=KPPR1_107;locus_tag=KPPR1_107	2	27.1571	2	26.7921	1	1	ID=KPPR1_107;locus_tag=KPPR1_107	2	26.7921	2	6.86125	3.85714	0.0015656
ID=KPPR1_1070;locus_tag=KPPR1_1070	3	17.4132	3	11.8513	0.705882	0.702681	ID=KPPR1_1070;locus_tag=KPPR1_1070	3	17.4132	2	17.2099	1	1	ID=KPPR1_1070;locus_tag=KPPR1_1070	2	17.2099	2	4.06525	4.25	0.0128239
ID=KPPR1_1071;gene=tyrB	6	242.035	7	71.5212	0.297521	1e-21	ID=KPPR1_1071;gene=tyrB	6	242.035	8	102.81	2.34951	2.84e-13	ID=KPPR1_1071;gene=tyrB	8	102.81	7	14.3847	7.35714	2.54e-17
ID=KPPR1_1072;locus_tag=KPPR1_1072	2	146.69	2	141.148	0.959184	1	ID=KPPR1_1072;locus_tag=KPPR1_1072	2	146.69	1	113.36	1.30088	0.0805226	ID=KPPR1_1072;locus_tag=KPPR1_1072	1	113.36	1	15.0837	7.53333	3.91e-19
ID=KPPR1_1073;locus_tag=KPPR1_1073	2	21.9616	1	4.6165	0.227273	0.00333442	ID=KPPR1_1073;locus_tag=KPPR1_1073	2	21.9616	3	3.18253	7.33333	0.000428393	ID=KPPR1_1073;locus_tag=KPPR1_1073	3	3.18253	1	7.30273	0.428571	0.527097
ID=KPPR1_1074;locus_tag=KPPR1_1074	2	107.391	2	8.81957	0.0841121	1.63e-21	ID=KPPR1_1074;locus_tag=KPPR1_1074	2	107.391	2	42.2377	2.54762	3.69e-07	ID=KPPR1_1074;locus_tag=KPPR1_1074	2	42.2377	1	76.6143	0.545455	0.00319004
ID=KPPR1_1075;locus_tag=KPPR1_1075	3	8.05006	3	13.2983	1.625	0.598001	ID=KPPR1_1075;locus_tag=KPPR1_1075	3	8.05006	3	15.584	0.5	0.268841	ID=KPPR1_1075;locus_tag=KPPR1_1075	3	15.584	3	5.20572	3.2	0.0454812
ID=KPPR1_1076;locus_tag=KPPR1_1076	5	335.533	4	105.559	0.315476	6.86e-28	ID=KPPR1_1076;locus_tag=KPPR1_1076	5	335.533	4	39.5914	8.4	7.82e-58	ID=KPPR1_1076;locus_tag=KPPR1_1076	4	39.5914	5	203.005	0.197044	1.14e-26
ID=KPPR1_1078;locus_tag=KPPR1_1078	6	164.446	4	28.5603	0.176829	4.05e-23	ID=KPPR1_1078;locus_tag=KPPR1_1078	6	164.446	4	44.6246	3.64444	2.92e-16	ID=KPPR1_1078;locus_tag=KPPR1_1078	4	44.6246	4	9.1606	5	1.67e-06
ID=KPPR1_1079;locus_tag=KPPR1_1079	5	310.298	3	11.1278	0.0354839	1.77e-75	ID=KPPR1_1079;locus_tag=KPPR1_1079	5	310.298	4	33.3647	9.39394	4.66e-56	ID=KPPR1_1079;locus_tag=KPPR1_1079	4	33.3647	3	15.0653	2.2	0.0232133
ID=KPPR1_108;gene=mgrB	3	5.1193	2	11.3001	2.2	0.34643	ID=KPPR1_108;gene=mgrB	3	5.1193	2	2.02367	2.5	0.722107	ID=KPPR1_108;gene=mgrB	2	2.02367	1	0.643817	2	1
ID=KPPR1_1080;locus_tag=KPPR1_1080	2	33.6846	1	21.0843	0.617647	0.181266	ID=KPPR1_1080;locus_tag=KPPR1_1080	2	33.6846	3	52.5463	0.641509	0.103107	ID=KPPR1_1080;locus_tag=KPPR1_1080	3	52.5463	1	9.62047	5.3	8.3e-08
ID=KPPR1_1081;locus_tag=KPPR1_1081	1	0.418679	2	7.92383	Inf	0.0158509	ID=KPPR1_1081;locus_tag=KPPR1_1081	1	0.418679	1	18.3341	0	2.4e-05	ID=KPPR1_1081;locus_tag=KPPR1_1081	1	18.3341	1	1.63714	9	0.00078113
ID=KPPR1_1082;locus_tag=KPPR1_1082	2	10.0673	2	11.8513	1.2	1	ID=KPPR1_1082;locus_tag=KPPR1_1082	2	10.0673	4	41.0961	0.243902	4.53e-05	ID=KPPR1_1082;locus_tag=KPPR1_1082	4	41.0961	2	9.27097	4.55556	1.22e-05
ID=KPPR1_1083;locus_tag=KPPR1_1083	2	30.5826	2	14.4352	0.451613	0.0313436	ID=KPPR1_1083;locus_tag=KPPR1_1083	2	30.5826	2	11.2426	2.81818	0.00678001	ID=KPPR1_1083;locus_tag=KPPR1_1083	2	11.2426	2	4.85622	2.2	0.33229
ID=KPPR1_1084;locus_tag=KPPR1_1084	5	45.4647	3	6.82139	0.155556	2.29e-07	ID=KPPR1_1084;locus_tag=KPPR1_1084	5	45.4647	2	14.5635	3	0.000371883	ID=KPPR1_1084;locus_tag=KPPR1_1084	2	14.5635	2	0.790976	15	0.000999482
ID=KPPR1_1085;locus_tag=KPPR1_1085	1	3.27331	1	6.33907	2	0.768229	ID=KPPR1_1085;locus_tag=KPPR1_1085	1	3.27331	2	13.8717	0.214286	0.0273932	ID=KPPR1_1085;locus_tag=KPPR1_1085	2	13.8717	1	2.17058	7	0.00755824
ID=KPPR1_1086;locus_tag=KPPR1_1086	5	120.465	4	31.1786	0.258333	7.31e-13	ID=KPPR1_1086;locus_tag=KPPR1_1086	5	120.465	4	37.4985	3.24324	9.67e-11	ID=KPPR1_1086;locus_tag=KPPR1_1086	4	37.4985	4	9.34455	4.11111	8.38e-05
ID=KPPR1_1087;locus_tag=KPPR1_1087	4	87.5039	2	19.7062	0.227273	1e-10	ID=KPPR1_1087;locus_tag=KPPR1_1087	4	87.5039	4	69.2027	1.27536	0.267438	ID=KPPR1_1087;locus_tag=KPPR1_1087	4	69.2027	2	4.46993	17.25	9.09e-16
ID=KPPR1_1089;locus_tag=KPPR1_1089	2	73.6685	1	2.44605	0.027027	5.54e-19	ID=KPPR1_1089;locus_tag=KPPR1_1089	2	73.6685	1	1.19345	74	3.45e-20	ID=KPPR1_1089;locus_tag=KPPR1_1089	1	1.19345	1	0.441475	Inf	1
ID=KPPR1_1090;locus_tag=KPPR1_1090	2	88.798	1	6.16681	0.0674157	3.4e-19	ID=KPPR1_1090;locus_tag=KPPR1_1090	2	88.798	1	50.073	1.78	0.00293982	ID=KPPR1_1090;locus_tag=KPPR1_1090	1	50.073	1	2.13379	25	1.94e-12
ID=KPPR1_1091;locus_tag=KPPR1_1091	9	420.734	9	139.494	0.330166	7.74e-33	ID=KPPR1_1091;locus_tag=KPPR1_1091	9	420.734	10	276.897	1.51986	2.12e-07	ID=KPPR1_1091;locus_tag=KPPR1_1091	10	276.897	7	36.9919	7.48649	1.72e-45
ID=KPPR1_1092;locus_tag=KPPR1_1092	6	43.79	6	74.3462	1.68182	0.0149479	ID=KPPR1_1092;locus_tag=KPPR1_1092	6	43.79	8	52.5463	0.830189	0.672017	ID=KPPR1_1092;locus_tag=KPPR1_1092	8	52.5463	6	20.4366	2.65	0.000283165
ID=KPPR1_1093;locus_tag=KPPR1_1093	11	220.929	12	72.8648	0.330317	1.2e-17	ID=KPPR1_1093;locus_tag=KPPR1_1093	11	220.929	12	213.281	1.03756	1	ID=KPPR1_1093;locus_tag=KPPR1_1093	12	213.281	10	50.2178	4.26	2.18e-24
ID=KPPR1_1094;locus_tag=KPPR1_1094	3	39.5271	4	30.4895	0.75	0.450599	ID=KPPR1_1094;locus_tag=KPPR1_1094	3	39.5271	4	183.22	0.218579	4.56e-22	ID=KPPR1_1094;locus_tag=KPPR1_1094	4	183.22	3	10.1539	18.3	2.8e-41
ID=KPPR1_1095;locus_tag=KPPR1_1095	10	323.315	11	61.8748	0.19195	2.01e-42	ID=KPPR1_1095;locus_tag=KPPR1_1095	10	323.315	11	174.261	1.85632	1.09e-10	ID=KPPR1_1095;locus_tag=KPPR1_1095	11	174.261	6	68.9436	2.52174	3.59e-11
ID=KPPR1_1097;locus_tag=KPPR1_1097	4	99.227	4	14.9175	0.151515	1.39e-15	ID=KPPR1_1097;locus_tag=KPPR1_1097	4	99.227	3	25.9272	3.80769	1.51e-10	ID=KPPR1_1097;locus_tag=KPPR1_1097	3	25.9272	3	7.22915	3.71429	0.00247357
ID=KPPR1_1098;locus_tag=KPPR1_1098	4	5.61411	5	33.7969	5.66667	2.3e-05	ID=KPPR1_1098;locus_tag=KPPR1_1098	4	5.61411	5	71.5377	0.0833333	1.16e-14	ID=KPPR1_1098;locus_tag=KPPR1_1098	5	71.5377	2	10.4482	7.2	3.2e-12
ID=KPPR1_1099;locus_tag=KPPR1_1099	8	166.482	6	69.0407	0.415663	8.52e-10	ID=KPPR1_1099;locus_tag=KPPR1_1099	8	166.482	7	242.201	0.68595	0.000532641	ID=KPPR1_1099;locus_tag=KPPR1_1099	7	242.201	6	23.4533	10.5217	3.84e-46
ID=KPPR1_11;locus_tag=KPPR1_11	1	44.0755	1	21.4288	0.477273	0.0122522	ID=KPPR1_11;locus_tag=KPPR1_11	1	44.0755	1	25.1143	1.76	0.059957	ID=KPPR1_11;locus_tag=KPPR1_11	1	25.1143	1	6.23583	4.16667	0.00166781
ID=KPPR1_110;gene=cspC	2	61.032	2	64.0797	1.04918	1	ID=KPPR1_110;gene=cspC	2	61.032	2	24.5781	2.44	0.000361222	ID=KPPR1_110;gene=cspC	2	24.5781	1	4.67227	5	0.000631582
ID=KPPR1_1100;gene=clpV	7	179.042	6	156.961	0.877095	0.405675	ID=KPPR1_1100;gene=clpV	7	179.042	6	123.081	1.45528	0.003688	ID=KPPR1_1100;gene=clpV	6	123.081	4	17.0336	7.23529	2.38e-20
ID=KPPR1_1101;locus_tag=KPPR1_1101	8	335.819	4	52.2284	0.154762	1.37e-50	ID=KPPR1_1101;locus_tag=KPPR1_1101	8	335.819	5	143.629	2.33333	7.22e-18	ID=KPPR1_1101;locus_tag=KPPR1_1101	5	143.629	3	9.21579	16	1.33e-31
ID=KPPR1_1103;locus_tag=KPPR1_1103	1	16.3856	1	6.029	0.375	0.0945092	ID=KPPR1_1103;locus_tag=KPPR1_1103	1	16.3856	1	1.27993	16	0.000727564	ID=KPPR1_1103;locus_tag=KPPR1_1103	1	1.27993	1	1.72911	0.5	1
ID=KPPR1_1104;locus_tag=KPPR1_1104	4	60.4801	2	17.9837	0.3	5.7e-06	ID=KPPR1_1104;locus_tag=KPPR1_1104	4	60.4801	2	30.7356	1.93548	0.00727322	ID=KPPR1_1104;locus_tag=KPPR1_1104	2	30.7356	2	6.18065	5.16667	8.51e-05
ID=KPPR1_1105;locus_tag=KPPR1_1105	9	52.7726	8	30.9719	0.584906	0.0410279	ID=KPPR1_1105;locus_tag=KPPR1_1105	9	52.7726	6	76.3807	0.697368	0.101976	ID=KPPR1_1105;locus_tag=KPPR1_1105	6	76.3807	6	21.0804	3.61905	4.28e-08
ID=KPPR1_1107;locus_tag=KPPR1_1107	2	85.2583	2	18.6382	0.223529	1.61e-10	ID=KPPR1_1107;locus_tag=KPPR1_1107	2	85.2583	2	13.1798	6.53846	2.3e-13	ID=KPPR1_1107;locus_tag=KPPR1_1107	2	13.1798	2	13.8329	0.928571	1
ID=KPPR1_1108;locus_tag=KPPR1_1108	2	7.36495	2	7.06255	1	1	ID=KPPR1_1108;locus_tag=KPPR1_1108	2	7.36495	4	31.2891	0.225806	0.000324617	ID=KPPR1_1108;locus_tag=KPPR1_1108	4	31.2891	2	2.55687	10.3333	1.74e-06
ID=KPPR1_1109;locus_tag=KPPR1_1109	6	56.3885	5	27.1133	0.482143	0.00419934	ID=KPPR1_1109;locus_tag=KPPR1_1109	6	56.3885	6	231.494	0.242424	2.33e-25	ID=KPPR1_1109;locus_tag=KPPR1_1109	6	231.494	4	7.32112	33	6.75e-58
ID=KPPR1_111;gene=ftsI	8	331.308	6	222.97	0.673716	1.43e-05	ID=KPPR1_111;gene=ftsI	8	331.308	8	272.262	1.21691	0.0380132	ID=KPPR1_111;gene=ftsI	8	272.262	4	19.3881	14.3158	2.86e-57
ID=KPPR1_1110;locus_tag=KPPR1_1110	5	62.4213	2	12.2303	0.193548	1.05e-08	ID=KPPR1_1110;locus_tag=KPPR1_1110	5	62.4213	3	41.3037	1.5122	0.0943947	ID=KPPR1_1110;locus_tag=KPPR1_1110	3	41.3037	1	8.97665	4.55556	1.22e-05
ID=KPPR1_1111;locus_tag=KPPR1_1111	5	183.286	2	20.6709	0.114754	2.43e-32	ID=KPPR1_1111;locus_tag=KPPR1_1111	5	183.286	3	43.6906	4.15909	2.13e-20	ID=KPPR1_1111;locus_tag=KPPR1_1111	3	43.6906	2	29.8731	1.46667	0.209057
ID=KPPR1_1113;locus_tag=KPPR1_1113	4	71.0993	2	14.7797	0.211268	2.72e-09	ID=KPPR1_1113;locus_tag=KPPR1_1113	4	71.0993	4	32.1885	2.21875	0.000420947	ID=KPPR1_1113;locus_tag=KPPR1_1113	4	32.1885	2	8.13049	4	0.00036127
ID=KPPR1_1114;locus_tag=KPPR1_1114	7	101.435	5	30.7307	0.306931	2.9e-09	ID=KPPR1_1114;locus_tag=KPPR1_1114	7	101.435	6	161.289	0.627329	0.000674275	ID=KPPR1_1114;locus_tag=KPPR1_1114	6	161.289	4	7.67062	20.125	3.47e-37
ID=KPPR1_1115;locus_tag=KPPR1_1115	10	337.151	9	210.74	0.626113	2.69e-07	ID=KPPR1_1115;locus_tag=KPPR1_1115	10	337.151	8	127.474	2.65354	4.92e-22	ID=KPPR1_1115;locus_tag=KPPR1_1115	8	127.474	8	41.9033	3.02381	1.14e-10
ID=KPPR1_1116;locus_tag=KPPR1_1116	5	4.16776	2	14.9519	3.75	0.0371066	ID=KPPR1_1116;locus_tag=KPPR1_1116	5	4.16776	4	14.7711	0.266667	0.0402026	ID=KPPR1_1116;locus_tag=KPPR1_1116	4	14.7711	2	8.07531	1.875	0.33229
ID=KPPR1_1117;locus_tag=KPPR1_1117	3	10.9237	4	10.0943	0.909091	1	ID=KPPR1_1117;locus_tag=KPPR1_1117	3	10.9237	2	2.19664	5.5	0.0463871	ID=KPPR1_1117;locus_tag=KPPR1_1117	2	2.19664	2	3.73414	0.5	1
ID=KPPR1_1118;locus_tag=KPPR1_1118	9	245.708	8	71.6935	0.292683	1.82e-22	ID=KPPR1_1118;locus_tag=KPPR1_1118	9	245.708	7	120.607	2.03306	2.96e-10	ID=KPPR1_1118;locus_tag=KPPR1_1118	7	120.607	7	21.3012	5.7619	1.14e-17
ID=KPPR1_1119;locus_tag=KPPR1_1119	4	438.662	3	285.189	0.649203	4e-08	ID=KPPR1_1119;locus_tag=KPPR1_1119	4	438.662	4	236.804	1.85232	4.12e-14	ID=KPPR1_1119;locus_tag=KPPR1_1119	4	236.804	3	26.4333	9.11538	9.79e-43
ID=KPPR1_112;gene=yebH	4	21.5239	4	17.1568	0.772727	0.78754	ID=KPPR1_112;gene=yebH	4	21.5239	4	54.8467	0.4	0.000582934	ID=KPPR1_112;gene=yebH	4	54.8467	3	16.8128	3.23529	1.75e-05
ID=KPPR1_1120;locus_tag=KPPR1_1120	16	636.849	12	122.957	0.193093	1.21e-82	ID=KPPR1_1120;locus_tag=KPPR1_1120	16	636.849	15	408.972	1.55746	9.66e-12	ID=KPPR1_1120;locus_tag=KPPR1_1120	15	408.972	10	57.5021	7.05172	9.4e-65
ID=KPPR1_1121;locus_tag=KPPR1_1121	8	430.231	8	108.832	0.253488	9.34e-45	ID=KPPR1_1121;locus_tag=KPPR1_1121	8	430.231	15	3389.1	0.126881	0	ID=KPPR1_1121;locus_tag=KPPR1_1121	15	3389.1	13	8220.43	0.412287	7.75683063970757e-322
ID=KPPR1_1123;locus_tag=KPPR1_1123	13	248.372	11	156.685	0.633065	1.97e-05	ID=KPPR1_1123;locus_tag=KPPR1_1123	13	248.372	14	190.64	1.29843	0.0166233	ID=KPPR1_1123;locus_tag=KPPR1_1123	14	190.64	10	41.7562	4.54762	3.63e-23
ID=KPPR1_1124;locus_tag=KPPR1_1124	13	251.341	8	141.32	0.561753	1.02e-07	ID=KPPR1_1124;locus_tag=KPPR1_1124	13	251.341	9	62.855	3.98413	1.24e-26	ID=KPPR1_1124;locus_tag=KPPR1_1124	9	62.855	8	22.1841	2.86364	2.09e-05
ID=KPPR1_1125;locus_tag=KPPR1_1125	6	69.0059	3	14.0906	0.202899	2.62e-09	ID=KPPR1_1125;locus_tag=KPPR1_1125	6	69.0059	3	52.8231	1.30189	0.306394	ID=KPPR1_1125;locus_tag=KPPR1_1125	3	52.8231	3	1.56356	26.5	2.83e-13
ID=KPPR1_1126;locus_tag=KPPR1_1126	12	117.915	8	124.887	1.05932	1	ID=KPPR1_1126;locus_tag=KPPR1_1126	12	117.915	10	214.873	0.548837	4.32e-07	ID=KPPR1_1126;locus_tag=KPPR1_1126	10	214.873	8	32.9818	6.51515	5.15e-33
ID=KPPR1_1127;locus_tag=KPPR1_1127	6	162.448	5	45.786	0.283951	1.42e-15	ID=KPPR1_1127;locus_tag=KPPR1_1127	6	162.448	7	130.311	1.24615	0.131693	ID=KPPR1_1127;locus_tag=KPPR1_1127	7	130.311	5	30.7929	4.19355	4.6e-15
ID=KPPR1_1128;locus_tag=KPPR1_1128	9	358.313	6	191.895	0.536313	6.3e-12	ID=KPPR1_1128;locus_tag=KPPR1_1128	9	358.313	7	110.593	3.22523	3.31e-30	ID=KPPR1_1128;locus_tag=KPPR1_1128	7	110.593	4	37.2678	3	2.34e-09
ID=KPPR1_1129;locus_tag=KPPR1_1129	1	43.8662	1	5.9601	0.136364	1.1e-07	ID=KPPR1_1129;locus_tag=KPPR1_1129	1	43.8662	1	10.5681	4	2.72e-05	ID=KPPR1_1129;locus_tag=KPPR1_1129	1	10.5681	1	10.1907	1.1	1
ID=KPPR1_1131;locus_tag=KPPR1_1131	3	44.399	3	11.9547	0.272727	5.53e-05	ID=KPPR1_1131;locus_tag=KPPR1_1131	3	44.399	4	62.8031	0.698413	0.151992	ID=KPPR1_1131;locus_tag=KPPR1_1131	4	62.8031	3	13.0051	4.84615	1.3e-08
ID=KPPR1_1133;locus_tag=KPPR1_1133	1	8.41164	1	2.72167	0.375	0.369561	ID=KPPR1_1133;locus_tag=KPPR1_1133	1	8.41164	1	4.70461	1.6	0.897693	ID=KPPR1_1133;locus_tag=KPPR1_1133	1	4.70461	1	3.58698	1.25	1
ID=KPPR1_1135;locus_tag=KPPR1_1135	1	82.613	1	9.74976	0.120482	1.03e-14	ID=KPPR1_1135;locus_tag=KPPR1_1135	1	82.613	1	25.097	3.32	7.45e-08	ID=KPPR1_1135;locus_tag=KPPR1_1135	1	25.097	1	4.81943	5	0.000631582
ID=KPPR1_1136;gene=oppA3	17	332.298	12	202.368	0.608434	6.97e-08	ID=KPPR1_1136;gene=oppA3	17	332.298	17	449.999	0.737778	8.27e-05	ID=KPPR1_1136;gene=oppA3	17	449.999	11	52.4803	8.65385	1.14e-78
ID=KPPR1_1139;gene=ycjI	1	20.2298	1	8.54396	0.45	0.109713	ID=KPPR1_1139;gene=ycjI	1	20.2298	1	1.21074	20	6.34e-05	ID=KPPR1_1139;gene=ycjI	1	1.21074	1	3.97327	0.25	0.571806
ID=KPPR1_1141;locus_tag=KPPR1_1141	4	33.9701	3	15.9855	0.470588	0.0299324	ID=KPPR1_1141;locus_tag=KPPR1_1141	4	33.9701	5	178.204	0.191011	1e-23	ID=KPPR1_1141;locus_tag=KPPR1_1141	5	178.204	3	11.4783	16.1818	5.3e-39
ID=KPPR1_1142;gene=tyrR	3	38.8039	1	38.2411	0.974359	1	ID=KPPR1_1142;gene=tyrR	3	38.8039	1	42.6528	0.906977	1	ID=KPPR1_1142;gene=tyrR	1	42.6528	1	2.52009	14.3333	1.26e-09
ID=KPPR1_1143;locus_tag=KPPR1_1143	5	112.815	6	141.32	1.24779	0.156985	ID=KPPR1_1143;locus_tag=KPPR1_1143	5	112.815	8	179.778	0.627778	0.000303878	ID=KPPR1_1143;locus_tag=KPPR1_1143	8	179.778	4	36.808	4.86486	4.88e-23
ID=KPPR1_1144;locus_tag=KPPR1_1144	2	208.921	2	10.9211	0.0526316	3.14e-47	ID=KPPR1_1144;locus_tag=KPPR1_1144	2	208.921	2	80.307	2.6125	1.1e-13	ID=KPPR1_1144;locus_tag=KPPR1_1144	2	80.307	2	2.75922	26.6667	8.84e-20
ID=KPPR1_1145;locus_tag=KPPR1_1145	1	7.44107	1	0.516772	0.142857	0.124002	ID=KPPR1_1145;locus_tag=KPPR1_1145	1	7.44107	2	0.242149	Inf	0.0331122	ID=KPPR1_1145;locus_tag=KPPR1_1145	2	0.242149	1	0.717397	0	1
ID=KPPR1_1146;locus_tag=KPPR1_1146	4	129.22	4	93.2256	0.72093	0.0360449	ID=KPPR1_1146;locus_tag=KPPR1_1146	4	129.22	5	59.1017	2.18644	1.27e-06	ID=KPPR1_1146;locus_tag=KPPR1_1146	5	59.1017	4	8.35123	7.375	2.85e-10
ID=KPPR1_1147;gene=pspD	1	7.34592	1	7.75158	1.14286	1	ID=KPPR1_1147;gene=pspD	1	7.34592	1	41.9956	0.166667	1.28e-06	ID=KPPR1_1147;gene=pspD	1	41.9956	1	5.11375	8.4	6.07e-08
ID=KPPR1_115;gene=manZ	8	92.7565	4	19.3617	0.204301	3.21e-12	ID=KPPR1_115;gene=manZ	8	92.7565	4	32.7247	2.81818	3.15e-07	ID=KPPR1_115;gene=manZ	4	32.7247	3	14.8262	2.2	0.0232133
ID=KPPR1_1151;locus_tag=KPPR1_1151	4	99.1508	4	23.6337	0.242424	2.34e-11	ID=KPPR1_1151;locus_tag=KPPR1_1151	4	99.1508	4	44.5554	2.2	2.5e-05	ID=KPPR1_1151;locus_tag=KPPR1_1151	4	44.5554	4	3.97327	11.25	2.21e-09
ID=KPPR1_1152;gene=pspF	3	43.5236	3	44.7869	1.02273	1	ID=KPPR1_1152;gene=pspF	3	43.5236	3	22.3815	2	0.020332	ID=KPPR1_1152;gene=pspF	3	22.3815	1	1.71071	11	7.43e-05
ID=KPPR1_1153;locus_tag=KPPR1_1153	4	32.067	4	58.4641	1.8125	0.0162927	ID=KPPR1_1153;locus_tag=KPPR1_1153	4	32.067	3	67.3693	0.477612	0.00144433	ID=KPPR1_1153;locus_tag=KPPR1_1153	3	67.3693	5	21.0252	3.19048	2.08e-06
ID=KPPR1_1154;locus_tag=KPPR1_1154	2	15.3008	3	16.2266	1.06667	1	ID=KPPR1_1154;locus_tag=KPPR1_1154	2	15.3008	6	159.766	0.09375	1.21e-30	ID=KPPR1_1154;locus_tag=KPPR1_1154	6	159.766	2	7.30273	22.8571	6.43e-38
ID=KPPR1_1155;locus_tag=KPPR1_1155	6	130.666	4	25.7352	0.198473	3e-17	ID=KPPR1_1155;locus_tag=KPPR1_1155	6	130.666	5	48.8622	2.67347	3.47e-09	ID=KPPR1_1155;locus_tag=KPPR1_1155	5	48.8622	2	8.60876	5.44444	2.16e-07
ID=KPPR1_1156;locus_tag=KPPR1_1156	4	15.9479	3	24.5639	1.5625	0.34749	ID=KPPR1_1156;locus_tag=KPPR1_1156	4	15.9479	6	90.6502	0.175824	3.69e-13	ID=KPPR1_1156;locus_tag=KPPR1_1156	6	90.6502	3	18.1557	5.05556	2.02e-12
ID=KPPR1_116;gene=manY	1	2.79754	1	15.2275	5	0.0153476	ID=KPPR1_116;gene=manY	1	2.79754	1	9.70326	0.3	0.171123	ID=KPPR1_116;gene=manY	1	9.70326	1	8.51678	1.11111	1
ID=KPPR1_1161;gene=sapF	1	0.913482	1	19.2584	19	0.000103156	ID=KPPR1_1161;gene=sapF	1	0.913482	1	12.8166	0.0769231	0.00441973	ID=KPPR1_1161;gene=sapF	1	12.8166	1	4.43314	3.25	0.082137
ID=KPPR1_1162;locus_tag=KPPR1_1162	15	562.533	7	184.109	0.326821	3.42e-44	ID=KPPR1_1162;locus_tag=KPPR1_1162	15	562.533	7	94.6803	5.92632	5.22e-80	ID=KPPR1_1162;locus_tag=KPPR1_1162	7	94.6803	7	87.1545	1.09195	0.893395
ID=KPPR1_1167;locus_tag=KPPR1_1167	1	19.107	1	8.3717	0.421053	0.0942407	ID=KPPR1_1167;locus_tag=KPPR1_1167	1	19.107	1	74.8932	0.253333	1.99e-08	ID=KPPR1_1167;locus_tag=KPPR1_1167	1	74.8932	2	3.1639	25	2.21e-18
ID=KPPR1_1168;gene=rnb	4	10.1625	2	0.757932	0.1	0.0231786	ID=KPPR1_1168;gene=rnb	4	10.1625	2	11.4675	0.909091	1	ID=KPPR1_1168;gene=rnb	2	11.4675	1	0.0919739	Inf	0.0018404
ID=KPPR1_117;gene=manX	10	380.77	9	112.243	0.293963	3.56e-34	ID=KPPR1_117;gene=manX	10	380.77	10	159.04	2.39623	4.43e-21	ID=KPPR1_117;gene=manX	10	159.04	8	18.7995	8.36842	6.45e-28
ID=KPPR1_1170;locus_tag=KPPR1_1170	3	34.1033	5	91.0552	2.67647	1.08e-06	ID=KPPR1_1170;locus_tag=KPPR1_1170	3	34.1033	4	33.3993	1.0303	1	ID=KPPR1_1170;locus_tag=KPPR1_1170	4	33.3993	4	7.22915	4.71429	8.7e-05
							ID=KPPR1_1175;locus_tag=KPPR1_1175	1	0.0951543	2	0.224853	NA	1
ID=KPPR1_1177;locus_tag=KPPR1_1177	1	73.0976	1	68.5584	0.945205	1	ID=KPPR1_1177;locus_tag=KPPR1_1177	1	73.0976	1	13.5603	5.21429	3.97e-10	ID=KPPR1_1177;locus_tag=KPPR1_1177	1	13.5603	1	21.062	0.666667	0.47838
ID=KPPR1_1179;gene=acnA	9	283.903	8	120.683	0.426056	1.92e-15	ID=KPPR1_1179;gene=acnA	9	283.903	8	142.487	2	2.72e-11	ID=KPPR1_1179;gene=acnA	8	142.487	7	30.4618	4.73333	5.19e-18
ID=KPPR1_118;locus_tag=KPPR1_118	6	113.291	9	157.305	1.38938	0.01765	ID=KPPR1_118;locus_tag=KPPR1_118	6	113.291	10	353.935	0.319209	7.43e-29	ID=KPPR1_118;locus_tag=KPPR1_118	10	353.935	5	49.6475	7.08	2.83e-56
ID=KPPR1_1180;locus_tag=KPPR1_1180	1	72.9073	1	3.06618	0.0410959	1.27e-17	ID=KPPR1_1180;locus_tag=KPPR1_1180	1	72.9073	1	8.33684	9.125	1.73e-13	ID=KPPR1_1180;locus_tag=KPPR1_1180	1	8.33684	1	9.23418	0.888889	1
ID=KPPR1_1181;gene=cysB	8	87.1424	7	33.5902	0.390805	4.58e-06	ID=KPPR1_1181;gene=cysB	8	87.1424	9	63.8063	1.35938	0.137867	ID=KPPR1_1181;gene=cysB	9	63.8063	5	7.33952	9.14286	3.92e-12
							ID=KPPR1_1182;gene=topA	1	0.22837	3	0.501594	0	1	ID=KPPR1_1182;gene=topA	3	0.501594	2	0.533449	1	1
ID=KPPR1_1184;locus_tag=KPPR1_1184	3	162.581	4	19.6718	0.122699	5.05e-28	ID=KPPR1_1184;locus_tag=KPPR1_1184	3	162.581	4	57.8909	2.81034	5.21e-12	ID=KPPR1_1184;locus_tag=KPPR1_1184	4	57.8909	2	7.28433	8.28571	1.22e-10
ID=KPPR1_1186;locus_tag=KPPR1_1186	4	49.6325	2	9.5086	0.2	5.15e-07	ID=KPPR1_1186;locus_tag=KPPR1_1186	4	49.6325	4	28.6774	1.72414	0.0490374	ID=KPPR1_1186;locus_tag=KPPR1_1186	4	28.6774	2	1.48998	29	1.41e-07
ID=KPPR1_1188;locus_tag=KPPR1_1188	2	5.80442	2	8.75067	1.5	0.90131	ID=KPPR1_1188;locus_tag=KPPR1_1188	2	5.80442	2	17.6423	0.333333	0.0467153	ID=KPPR1_1188;locus_tag=KPPR1_1188	2	17.6423	2	4.08364	4.5	0.00784127
ID=KPPR1_1189;locus_tag=KPPR1_1189	2	25.4823	2	11.3345	0.44	0.0542875	ID=KPPR1_1189;locus_tag=KPPR1_1189	2	25.4823	3	105.023	0.238095	3.96e-12	ID=KPPR1_1189;locus_tag=KPPR1_1189	3	105.023	1	5.9783	17.5	9.91e-24
ID=KPPR1_119;locus_tag=KPPR1_119	7	32.695	6	87.4033	2.63636	2.61e-06	ID=KPPR1_119;locus_tag=KPPR1_119	7	32.695	11	195.207	0.169231	4.67e-28	ID=KPPR1_119;locus_tag=KPPR1_119	11	195.207	6	15.654	12.1875	2.64e-39
ID=KPPR1_1191;locus_tag=KPPR1_1191	3	54.6947	3	45.9927	0.836364	0.659697	ID=KPPR1_1191;locus_tag=KPPR1_1191	3	54.6947	3	58.6865	0.932203	1	ID=KPPR1_1191;locus_tag=KPPR1_1191	3	58.6865	3	2.86959	19.6667	5.88e-14
ID=KPPR1_1192;locus_tag=KPPR1_1192	4	135.348	3	21.98	0.162963	3.87e-20	ID=KPPR1_1192;locus_tag=KPPR1_1192	4	135.348	4	64.5673	2.07692	2.84e-06	ID=KPPR1_1192;locus_tag=KPPR1_1192	4	64.5673	5	33.9936	1.91176	0.00443716
ID=KPPR1_1193;gene=trpE	2	0.551895	3	20.7742	21	2.98e-05
ID=KPPR1_1194;gene=trpD	2	0.342556	6	103.217	Inf	2.38e-30	ID=KPPR1_1194;gene=trpD	2	0.342556	3	0.311334	NA	1	ID=KPPR1_1194;gene=trpD	3	0.311334	1	0.0735791	NA	1
ID=KPPR1_1195;locus_tag=KPPR1_1195	4	28.4702	8	117.238	4.17857	2.01e-13
ID=KPPR1_1198;locus_tag=KPPR1_1198	5	25.5394	1	3.65185	0.153846	0.000151595	ID=KPPR1_1198;locus_tag=KPPR1_1198	5	25.5394	2	7.26447	3.71429	0.0032388	ID=KPPR1_1198;locus_tag=KPPR1_1198	2	7.26447	1	0.38629	Inf	0.0271503
ID=KPPR1_1199;locus_tag=KPPR1_1199	7	498.723	4	109.108	0.218437	5.06e-59	ID=KPPR1_1199;locus_tag=KPPR1_1199	7	498.723	4	124.274	4.02419	1.03e-52	ID=KPPR1_1199;locus_tag=KPPR1_1199	4	124.274	4	27.7209	4.42857	4.63e-15
ID=KPPR1_12;locus_tag=KPPR1_12	2	23.5602	2	15.0208	0.625	0.329919	ID=KPPR1_12;locus_tag=KPPR1_12	2	23.5602	2	2.05827	12	3.26e-05	ID=KPPR1_12;locus_tag=KPPR1_12	2	2.05827	1	8.4616	0.25	0.177739
ID=KPPR1_120;locus_tag=KPPR1_120	4	39.5461	2	3.6174	0.1	5.86e-08	ID=KPPR1_120;locus_tag=KPPR1_120	4	39.5461	2	19.3892	2.10526	0.0191574	ID=KPPR1_120;locus_tag=KPPR1_120	2	19.3892	2	3.8813	4.75	0.00478939
ID=KPPR1_1200;locus_tag=KPPR1_1200	7	148.878	6	94.0869	0.630872	0.00116933	ID=KPPR1_1200;locus_tag=KPPR1_1200	7	148.878	8	157.898	0.943038	0.982947	ID=KPPR1_1200;locus_tag=KPPR1_1200	8	157.898	6	36.8448	4.27027	2.21e-18
ID=KPPR1_1201;locus_tag=KPPR1_1201	3	100.768	3	34.0725	0.336634	2.34e-08	ID=KPPR1_1201;locus_tag=KPPR1_1201	3	100.768	3	108.085	0.935185	1	ID=KPPR1_1201;locus_tag=KPPR1_1201	3	108.085	3	44.1291	2.45455	5.09e-07
ID=KPPR1_1202;locus_tag=KPPR1_1202	2	8.54486	2	11.0245	1.22222	1	ID=KPPR1_1202;locus_tag=KPPR1_1202	2	8.54486	1	6.84936	1.28571	1	ID=KPPR1_1202;locus_tag=KPPR1_1202	1	6.84936	1	21.9818	0.318182	0.014382
ID=KPPR1_1204;locus_tag=KPPR1_1204	2	58.8244	2	27.1477	0.457627	0.00166552	ID=KPPR1_1204;locus_tag=KPPR1_1204	2	58.8244	2	26.1175	2.26923	0.00116501	ID=KPPR1_1204;locus_tag=KPPR1_1204	2	26.1175	2	1.26924	26	9.7e-07
ID=KPPR1_1206;locus_tag=KPPR1_1206	3	106.744	2	21.67	0.205607	7.06e-14	ID=KPPR1_1206;locus_tag=KPPR1_1206	3	106.744	3	173.846	0.614943	0.000217825	ID=KPPR1_1206;locus_tag=KPPR1_1206	3	173.846	2	6.56694	24.8571	8.29e-42
ID=KPPR1_1207;locus_tag=KPPR1_1207	13	127.355	9	111.45	0.874016	0.522891	ID=KPPR1_1207;locus_tag=KPPR1_1207	13	127.355	11	183.947	0.690217	0.00356613	ID=KPPR1_1207;locus_tag=KPPR1_1207	11	183.947	8	48.4335	3.83333	2.59e-19
ID=KPPR1_1208;locus_tag=KPPR1_1208	7	137.726	3	10.1632	0.0724638	6.92e-29	ID=KPPR1_1208;locus_tag=KPPR1_1208	7	137.726	3	120.919	1.1405	0.53171	ID=KPPR1_1208;locus_tag=KPPR1_1208	3	120.919	1	7.59705	15.125	2.82e-26
ID=KPPR1_1209;gene=yciD	11	320.937	5	180.905	0.563863	1.68e-09	ID=KPPR1_1209;gene=yciD	11	320.937	6	196.452	1.63776	1.64e-07	ID=KPPR1_1209;gene=yciD	6	196.452	5	23.251	8.52174	1.71e-34
ID=KPPR1_121;locus_tag=KPPR1_121	1	2.91172	2	4.34088	1.33333	1	ID=KPPR1_121;locus_tag=KPPR1_121	1	2.91172	2	0.622669	3	0.951613	ID=KPPR1_121;locus_tag=KPPR1_121	2	0.622669	2	0.551843	1	1
ID=KPPR1_1210;locus_tag=KPPR1_1210	1	6.03279	1	6.27017	1	1	ID=KPPR1_1210;locus_tag=KPPR1_1210	1	6.03279	1	18.4206	0.333333	0.0467153	ID=KPPR1_1210;locus_tag=KPPR1_1210	1	18.4206	1	16.0035	1.125	1
							ID=KPPR1_1211;locus_tag=KPPR1_1211	1	1.76987	2	7.42014	0.285714	0.313803
ID=KPPR1_1212;gene=ispZ	1	7.78363	1	35.3816	4.375	0.00010773	ID=KPPR1_1212;gene=ispZ	1	7.78363	1	22.6755	0.347826	0.0233047	ID=KPPR1_1212;gene=ispZ	1	22.6755	1	0.257527	Inf	5.6e-07
ID=KPPR1_1213;locus_tag=KPPR1_1213	16	628.38	12	84.096	0.133758	6.7e-102	ID=KPPR1_1213;locus_tag=KPPR1_1213	16	628.38	16	271.241	2.31734	3.53e-32	ID=KPPR1_1213;locus_tag=KPPR1_1213	16	271.241	11	61.3282	4.44262	7.23e-32
ID=KPPR1_1215;locus_tag=KPPR1_1215	6	244.375	4	71.4523	0.290984	1.97e-22	ID=KPPR1_1215;locus_tag=KPPR1_1215	6	244.375	3	172.6	1.4104	0.00151579	ID=KPPR1_1215;locus_tag=KPPR1_1215	3	172.6	4	40.6893	4.21951	7.77e-20
ID=KPPR1_1216;locus_tag=KPPR1_1216	3	122.083	2	25.2185	0.204918	9.44e-16	ID=KPPR1_1216;locus_tag=KPPR1_1216	3	122.083	3	37.9828	3.21053	8.74e-11	ID=KPPR1_1216;locus_tag=KPPR1_1216	3	37.9828	2	2.74082	12.6667	2.64e-08
ID=KPPR1_1217;gene=kduD	3	174.818	2	31.6264	0.182857	4.36e-24	ID=KPPR1_1217;gene=kduD	3	174.818	2	32.8631	5.30303	1.51e-23	ID=KPPR1_1217;gene=kduD	2	32.8631	2	12.674	2.53846	0.00816504
ID=KPPR1_1219;locus_tag=KPPR1_1219	3	10.505	4	4.37533	0.363636	0.202733	ID=KPPR1_1219;locus_tag=KPPR1_1219	3	10.505	4	8.80385	1.22222	1	ID=KPPR1_1219;locus_tag=KPPR1_1219	4	8.80385	1	0.202343	Inf	0.00709631
ID=KPPR1_122;gene=pabB	5	10.0102	3	86.7832	8.7	1.06e-15	ID=KPPR1_122;gene=pabB	5	10.0102	4	5.53483	1.66667	0.723407	ID=KPPR1_122;gene=pabB	4	5.53483	3	1.12208	6	0.200929
ID=KPPR1_1221;locus_tag=KPPR1_1221	11	360.121	7	199.302	0.552778	4.25e-11	ID=KPPR1_1221;locus_tag=KPPR1_1221	11	360.121	8	189.914	1.89474	2.06e-12	ID=KPPR1_1221;locus_tag=KPPR1_1221	8	189.914	6	36.5136	5.13514	3.18e-25
ID=KPPR1_1222;locus_tag=KPPR1_1222	2	192.383	1	12.9193	0.0677083	8.96e-41	ID=KPPR1_1222;locus_tag=KPPR1_1222	2	192.383	2	23.4366	8.34783	3.56e-33	ID=KPPR1_1222;locus_tag=KPPR1_1222	2	23.4366	1	12.8028	1.76923	0.212587
ID=KPPR1_1223;locus_tag=KPPR1_1223	12	222.338	6	76.5511	0.346847	1.17e-16	ID=KPPR1_1223;locus_tag=KPPR1_1223	12	222.338	8	221.653	1	1	ID=KPPR1_1223;locus_tag=KPPR1_1223	8	221.653	7	72.8985	3.0411	4.99e-18
ID=KPPR1_1224;locus_tag=KPPR1_1224	3	41.2399	2	4.58204	0.121951	1.47e-07	ID=KPPR1_1224;locus_tag=KPPR1_1224	3	41.2399	3	12.2804	3.41667	0.000231581	ID=KPPR1_1224;locus_tag=KPPR1_1224	3	12.2804	2	0.312711	Inf	0.000942788
ID=KPPR1_1226;gene=celB	7	140.143	5	37.8277	0.271429	3.4e-14	ID=KPPR1_1226;gene=celB	7	140.143	6	71.5031	1.94444	1.13e-05	ID=KPPR1_1226;gene=celB	6	71.5031	4	28.843	2.48276	4.67e-05
ID=KPPR1_1228;gene=licB	2	10.8666	2	8.47506	0.727273	0.952513	ID=KPPR1_1228;gene=licB	2	10.8666	1	2.54256	3.66667	0.110572
ID=KPPR1_123;locus_tag=KPPR1_123	1	0.0761235	2	0.344515	NA	1
ID=KPPR1_1231;locus_tag=KPPR1_1231	1	1.80793	1	2.4805	1	1	ID=KPPR1_1231;locus_tag=KPPR1_1231	1	1.80793	1	1.62586	1	1
ID=KPPR1_1232;locus_tag=KPPR1_1232	2	34.1414	2	17.6736	0.529412	0.0674819	ID=KPPR1_1232;locus_tag=KPPR1_1232	2	34.1414	4	104.349	0.326923	8.04e-09	ID=KPPR1_1232;locus_tag=KPPR1_1232	4	104.349	2	10.3747	10.4	3.3e-20
ID=KPPR1_1233;gene=astE	5	205.629	4	18.5693	0.092233	1.27e-39	ID=KPPR1_1233;gene=astE	5	205.629	4	53.7571	3.81481	3.91e-21	ID=KPPR1_1233;gene=astE	4	53.7571	3	9.5285	5.4	4.95e-08
ID=KPPR1_1234;gene=astB	7	270.904	3	36.0018	0.132841	1.91e-44	ID=KPPR1_1234;gene=astB	7	270.904	5	68.6665	3.92754	2.56e-28	ID=KPPR1_1234;gene=astB	5	68.6665	3	18.1189	3.83333	8.16e-08
ID=KPPR1_1235;gene=astD	5	37.0341	4	186.245	5.02703	4.1e-24	ID=KPPR1_1235;gene=astD	5	37.0341	3	51.5431	0.711538	0.245851	ID=KPPR1_1235;gene=astD	3	51.5431	3	5.84954	8.66667	8.67e-10
ID=KPPR1_1236;gene=astA	10	540.991	3	26.7343	0.0499076	2.75e-123	ID=KPPR1_1236;gene=astA	10	540.991	4	73.2501	7.41096	2.18e-87	ID=KPPR1_1236;gene=astA	4	73.2501	3	10.3747	7.3	1.84e-12
ID=KPPR1_1237;locus_tag=KPPR1_1237	7	150.458	5	31.1786	0.206667	4.57e-19	ID=KPPR1_1237;locus_tag=KPPR1_1237	7	150.458	6	51.0934	2.94118	8.78e-12	ID=KPPR1_1237;locus_tag=KPPR1_1237	6	51.0934	5	2.50169	17	8.92e-12
ID=KPPR1_1238;gene=xth	2	25.4823	2	18.5349	0.76	0.694185	ID=KPPR1_1238;gene=xth	2	25.4823	2	13.1106	1.92308	0.137732	ID=KPPR1_1238;gene=xth	2	13.1106	2	7.35791	1.85714	0.408982
ID=KPPR1_1239;locus_tag=KPPR1_1239	2	36.2919	2	20.912	0.583333	0.111627	ID=KPPR1_1239;locus_tag=KPPR1_1239	2	36.2919	2	59.4822	0.610169	0.0483735	ID=KPPR1_1239;locus_tag=KPPR1_1239	2	59.4822	2	10.5402	5.36364	1.16e-08
ID=KPPR1_1240;locus_tag=KPPR1_1240	2	25.0256	2	13.7117	0.56	0.186576	ID=KPPR1_1240;locus_tag=KPPR1_1240	2	25.0256	1	44.1749	0.568182	0.059957	ID=KPPR1_1240;locus_tag=KPPR1_1240	1	44.1749	1	9.5101	4.4	7.47e-06
ID=KPPR1_1242;locus_tag=KPPR1_1242	3	105.907	1	10.301	0.0943396	1.69e-20	ID=KPPR1_1242;locus_tag=KPPR1_1242	3	105.907	1	14.9613	7.06667	3.38e-17	ID=KPPR1_1242;locus_tag=KPPR1_1242	1	14.9613	1	14.2192	1.07143	1
ID=KPPR1_1243;locus_tag=KPPR1_1243	3	57.5874	1	4.6165	0.0862069	7.73e-12	ID=KPPR1_1243;locus_tag=KPPR1_1243	3	57.5874	2	16.3969	3.625	3.28e-06	ID=KPPR1_1243;locus_tag=KPPR1_1243	2	16.3969	1	5.57362	2.66667	0.087752
ID=KPPR1_1245;locus_tag=KPPR1_1245	2	27.3664	4	15.0208	0.555556	0.15438	ID=KPPR1_1245;locus_tag=KPPR1_1245	2	27.3664	3	23.4366	1.17391	1	ID=KPPR1_1245;locus_tag=KPPR1_1245	3	23.4366	2	3.95488	5.75	0.000605861
ID=KPPR1_1247;locus_tag=KPPR1_1247	3	131.56	3	11.7135	0.0909091	1.02e-25	ID=KPPR1_1247;locus_tag=KPPR1_1247	3	131.56	3	39.0725	3.38462	2.77e-12	ID=KPPR1_1247;locus_tag=KPPR1_1247	3	39.0725	3	7.0636	5.57143	4.08e-06
ID=KPPR1_1248;locus_tag=KPPR1_1248	1	85.9434	1	15.7443	0.186047	4.32e-12	ID=KPPR1_1248;locus_tag=KPPR1_1248	1	85.9434	1	8.64818	9.55556	4.45e-16	ID=KPPR1_1248;locus_tag=KPPR1_1248	1	8.64818	1	7.54186	1.125	1
ID=KPPR1_1249;locus_tag=KPPR1_1249	2	20.8959	1	4.13417	0.190476	0.00204916	ID=KPPR1_1249;locus_tag=KPPR1_1249	2	20.8959	1	2.49068	10.5	0.000188816	ID=KPPR1_1249;locus_tag=KPPR1_1249	1	2.49068	1	6.10707	0.333333	0.447336
ID=KPPR1_125;locus_tag=KPPR1_125	7	136.851	5	46.3028	0.335766	4.75e-11	ID=KPPR1_125;locus_tag=KPPR1_125	7	136.851	5	111.544	1.22321	0.23023	ID=KPPR1_125;locus_tag=KPPR1_125	5	111.544	5	6.64052	16	1e-24
ID=KPPR1_1250;locus_tag=KPPR1_1250	4	168.385	3	13.3672	0.077381	2.33e-34	ID=KPPR1_1250;locus_tag=KPPR1_1250	4	168.385	4	37.0488	4.54054	3.33e-20	ID=KPPR1_1250;locus_tag=KPPR1_1250	4	37.0488	3	22.0002	1.68182	0.111307
ID=KPPR1_1251;locus_tag=KPPR1_1251	3	114.965	3	20.1197	0.173913	1.31e-16	ID=KPPR1_1251;locus_tag=KPPR1_1251	3	114.965	3	98.9698	1.16162	0.508659	ID=KPPR1_1251;locus_tag=KPPR1_1251	3	98.9698	3	14.6239	6.6	8.77e-16
ID=KPPR1_1252;gene=selD	4	44.3039	4	37.0009	0.840909	0.765447	ID=KPPR1_1252;gene=selD	4	44.3039	5	92.2934	0.478261	0.000137066	ID=KPPR1_1252;gene=selD	5	92.2934	3	6.12546	15.3333	3.24e-20
ID=KPPR1_1253;gene=pho	5	86.7046	4	61.9437	0.712644	0.0885213	ID=KPPR1_1253;gene=pho	5	86.7046	4	29.0233	3	2.43e-07	ID=KPPR1_1253;gene=pho	4	29.0233	4	3.77093	7.25	2.32e-05
ID=KPPR1_1255;gene=sppA	6	16.043	5	4.96101	0.3125	0.0504111	ID=KPPR1_1255;gene=sppA	6	16.043	5	15.2035	1.06667	1	ID=KPPR1_1255;gene=sppA	5	15.2035	4	11.1656	1.36364	0.82609
ID=KPPR1_1256;locus_tag=KPPR1_1256	3	16.4807	3	29.8005	1.875	0.0972844	ID=KPPR1_1256;locus_tag=KPPR1_1256	3	16.4807	3	14.4252	1.14286	1	ID=KPPR1_1256;locus_tag=KPPR1_1256	3	14.4252	3	1.21406	14	0.0018404
ID=KPPR1_1258;locus_tag=KPPR1_1258	2	36.7486	2	24.6328	0.675676	0.270689	ID=KPPR1_1258;locus_tag=KPPR1_1258	2	36.7486	2	43.8636	0.840909	0.792264	ID=KPPR1_1258;locus_tag=KPPR1_1258	2	43.8636	2	26.4885	1.69231	0.0694809
ID=KPPR1_1259;locus_tag=KPPR1_1259	5	218.722	5	196.408	0.894977	0.448109	ID=KPPR1_1259;locus_tag=KPPR1_1259	5	218.722	5	51.8372	4.21154	1.59e-24	ID=KPPR1_1259;locus_tag=KPPR1_1259	5	51.8372	5	17.2911	3.05882	6.09e-05
ID=KPPR1_1260;locus_tag=KPPR1_1260	1	8.83032	2	106.903	11.8889	1.63e-21	ID=KPPR1_1260;locus_tag=KPPR1_1260	1	8.83032	1	6.05372	1.5	0.931123	ID=KPPR1_1260;locus_tag=KPPR1_1260	1	6.05372	1	0.45987	Inf	0.053127
ID=KPPR1_1261;locus_tag=KPPR1_1261	1	1.25604	1	4.23753	4	0.585916
ID=KPPR1_1262;gene=msrB	2	36.9389	2	20.7053	0.567568	0.0868782	ID=KPPR1_1262;gene=msrB	2	36.9389	2	41.5113	0.880952	0.989259	ID=KPPR1_1262;gene=msrB	2	41.5113	2	9.30776	4.66667	7.47e-06
ID=KPPR1_1264;locus_tag=KPPR1_1264	1	11.9324	1	3.5485	0.333333	0.135053	ID=KPPR1_1264;locus_tag=KPPR1_1264	1	11.9324	8	960.761	0.012487	6.17e-264	ID=KPPR1_1264;locus_tag=KPPR1_1264	8	960.761	2	235.527	4.07203	2.13e-102
ID=KPPR1_1265;locus_tag=KPPR1_1265	3	40.8212	4	9.12964	0.219512	1.56e-05	ID=KPPR1_1265;locus_tag=KPPR1_1265	3	40.8212	4	56.2996	0.732143	0.273962	ID=KPPR1_1265;locus_tag=KPPR1_1265	4	56.2996	3	0.84616	56	2.94e-15
ID=KPPR1_1266;gene=yeaF	7	161.819	5	71.0045	0.438272	8.67e-09	ID=KPPR1_1266;gene=yeaF	7	161.819	7	118.272	1.37288	0.0220832	ID=KPPR1_1266;gene=yeaF	7	118.272	5	17.7694	6.55556	1.4e-18
ID=KPPR1_1267;gene=yeaG	12	348.284	8	92.6744	0.267241	1.47e-34	ID=KPPR1_1267;gene=yeaG	12	348.284	9	203.803	1.70588	4.02e-09	ID=KPPR1_1267;gene=yeaG	9	203.803	8	26.5069	7.55556	6.54e-34
ID=KPPR1_1268;locus_tag=KPPR1_1268	4	45.6551	4	111.003	2.41304	6.98e-07	ID=KPPR1_1268;locus_tag=KPPR1_1268	4	45.6551	6	203.163	0.226601	1.07e-23	ID=KPPR1_1268;locus_tag=KPPR1_1268	6	203.163	5	19.0018	10.6842	4.44e-39
ID=KPPR1_1269;locus_tag=KPPR1_1269	4	8.65905	2	12.4025	1.33333	0.974692	ID=KPPR1_1269;locus_tag=KPPR1_1269	4	8.65905	4	46.2851	0.195652	1.51e-06	ID=KPPR1_1269;locus_tag=KPPR1_1269	4	46.2851	2	0.956529	46	2.16e-12
ID=KPPR1_127;locus_tag=KPPR1_127	2	2.15049	1	5.8223	3	0.460938	ID=KPPR1_127;locus_tag=KPPR1_127	2	2.15049	1	19.96	0.1	0.000337178	ID=KPPR1_127;locus_tag=KPPR1_127	1	19.96	1	7.54186	2.5	0.0603729
ID=KPPR1_1270;locus_tag=KPPR1_1270	4	93.6699	3	29.1804	0.308511	1.23e-08	ID=KPPR1_1270;locus_tag=KPPR1_1270	4	93.6699	5	178.031	0.52809	1.39e-06	ID=KPPR1_1270;locus_tag=KPPR1_1270	5	178.031	3	14.2008	12.7143	1.96e-36
ID=KPPR1_1274;locus_tag=KPPR1_1274	1	60.6133	1	28.8703	0.47541	0.00218356	ID=KPPR1_1274;locus_tag=KPPR1_1274	1	60.6133	1	43.7944	1.38636	0.214212	ID=KPPR1_1274;locus_tag=KPPR1_1274	1	43.7944	1	1.58195	22	8.87e-11
ID=KPPR1_1275;locus_tag=KPPR1_1275	3	37.7953	3	28.2157	0.736842	0.429425	ID=KPPR1_1275;locus_tag=KPPR1_1275	3	37.7953	3	93.8673	0.404255	3.98e-06	ID=KPPR1_1275;locus_tag=KPPR1_1275	3	93.8673	3	25.7895	3.61538	8.63e-10
ID=KPPR1_1276;locus_tag=KPPR1_1276	5	182.563	4	46.1994	0.251366	1.16e-19	ID=KPPR1_1276;locus_tag=KPPR1_1276	5	182.563	4	73.302	2.50685	2.29e-11	ID=KPPR1_1276;locus_tag=KPPR1_1276	4	73.302	4	6.23583	12.1667	3.62e-15
ID=KPPR1_1277;locus_tag=KPPR1_1277	7	176.53	3	49.4723	0.276836	2.2e-17	ID=KPPR1_1277;locus_tag=KPPR1_1277	7	176.53	4	43.7598	4.02273	3.44e-19	ID=KPPR1_1277;locus_tag=KPPR1_1277	4	43.7598	3	5.20572	8.8	1.94e-08
ID=KPPR1_128;gene=fadD	9	271.494	8	124.473	0.457565	5.36e-13	ID=KPPR1_128;gene=fadD	9	271.494	9	187.665	1.44149	0.000346131	ID=KPPR1_128;gene=fadD	9	187.665	7	47.4585	4	1.7e-20
ID=KPPR1_1280;locus_tag=KPPR1_1280	4	48.8142	5	26.2176	0.530612	0.0210992	ID=KPPR1_1280;locus_tag=KPPR1_1280	4	48.8142	7	90.754	0.538462	0.00126193	ID=KPPR1_1280;locus_tag=KPPR1_1280	7	90.754	3	1.54516	45.5	4.8e-24
ID=KPPR1_1281;locus_tag=KPPR1_1281	3	107.677	1	26.4243	0.240741	2.16e-12	ID=KPPR1_1281;locus_tag=KPPR1_1281	3	107.677	1	71.3475	1.52113	0.0156056	ID=KPPR1_1281;locus_tag=KPPR1_1281	1	71.3475	1	4.28598	17.75	2.6e-16
ID=KPPR1_1282;locus_tag=KPPR1_1282	4	66.5319	2	31.7987	0.477612	0.00128987	ID=KPPR1_1282;locus_tag=KPPR1_1282	4	66.5319	3	99.8346	0.67	0.0280014	ID=KPPR1_1282;locus_tag=KPPR1_1282	3	99.8346	2	15.0469	6.66667	5.08e-16
ID=KPPR1_1283;locus_tag=KPPR1_1283	2	285.254	3	13.0916	0.045614	2.89e-66	ID=KPPR1_1283;locus_tag=KPPR1_1283	2	285.254	2	41.6842	6.78571	3.87e-44	ID=KPPR1_1283;locus_tag=KPPR1_1283	2	41.6842	2	15.8747	2.625	0.00163897
ID=KPPR1_1285;locus_tag=KPPR1_1285	2	15.7766	1	5.47778	0.3125	0.0504111	ID=KPPR1_1285;locus_tag=KPPR1_1285	2	15.7766	1	12.9377	1.23077	1	ID=KPPR1_1285;locus_tag=KPPR1_1285	1	12.9377	1	5.02178	2.6	0.1573
ID=KPPR1_1286;locus_tag=KPPR1_1286	5	7.65041	2	3.65185	0.5	0.604116	ID=KPPR1_1286;locus_tag=KPPR1_1286	5	7.65041	2	5.75969	1.33333	1	ID=KPPR1_1286;locus_tag=KPPR1_1286	2	5.75969	1	0.0919739	Inf	0.053127
ID=KPPR1_1287;locus_tag=KPPR1_1287	1	20.5533	1	11.6101	0.571429	0.271975	ID=KPPR1_1287;locus_tag=KPPR1_1287	1	20.5533	4	6.81476	3	0.0270065	ID=KPPR1_1287;locus_tag=KPPR1_1287	4	6.81476	1	3.8629	1.75	0.81438
ID=KPPR1_1288;locus_tag=KPPR1_1288	2	21.2385	1	16.0888	0.761905	0.772494	ID=KPPR1_1288;locus_tag=KPPR1_1288	2	21.2385	1	9.32274	2.33333	0.0845384	ID=KPPR1_1288;locus_tag=KPPR1_1288	1	9.32274	1	12.8212	0.692308	0.779868
ID=KPPR1_1289;gene=yeaO	2	19.8682	2	31.902	1.6	0.214237	ID=KPPR1_1289;gene=yeaO	2	19.8682	3	14.3906	1.42857	0.63466	ID=KPPR1_1289;gene=yeaO	3	14.3906	2	4.67227	2.8	0.105311
ID=KPPR1_129;gene=rnd	2	21.4097	2	2.10154	0.0952381	0.000167345	ID=KPPR1_129;gene=rnd	2	21.4097	3	53.8263	0.388889	0.000480572	ID=KPPR1_129;gene=rnd	3	53.8263	2	2.68564	18	1.37e-12
ID=KPPR1_1290;locus_tag=KPPR1_1290	8	103.223	5	15.951	0.15534	5.8e-16	ID=KPPR1_1290;locus_tag=KPPR1_1290	8	103.223	5	47.4958	2.19149	1.78e-05	ID=KPPR1_1290;locus_tag=KPPR1_1290	5	47.4958	4	8.42481	5.875	1.95e-07
ID=KPPR1_1292;locus_tag=KPPR1_1292	1	8.35455	1	3.37624	0.375	0.369561	ID=KPPR1_1292;locus_tag=KPPR1_1292	1	8.35455	1	8.02551	1	1
ID=KPPR1_1293;locus_tag=KPPR1_1293	1	26.2055	1	24.9429	0.961538	1	ID=KPPR1_1293;locus_tag=KPPR1_1293	1	26.2055	1	30.0265	0.866667	1	ID=KPPR1_1293;locus_tag=KPPR1_1293	1	30.0265	1	1.83948	15	5.77e-07
ID=KPPR1_1294;locus_tag=KPPR1_1294	2	30.4304	2	22.7724	0.766667	0.636358	ID=KPPR1_1294;locus_tag=KPPR1_1294	2	30.4304	2	69.0816	0.434783	0.000310849	ID=KPPR1_1294;locus_tag=KPPR1_1294	2	69.0816	2	30.241	2.3	0.000223343
ID=KPPR1_1295;gene=lpxL	3	27.0619	3	40.067	1.48148	0.239259	ID=KPPR1_1295;gene=lpxL	3	27.0619	4	45.8353	0.586957	0.0691247	ID=KPPR1_1295;gene=lpxL	4	45.8353	3	18.4316	2.55556	0.00118456
ID=KPPR1_1296;locus_tag=KPPR1_1296	1	8.94451	2	29.5938	3.33333	0.00238241	ID=KPPR1_1296;locus_tag=KPPR1_1296	1	8.94451	1	2.61175	3	0.259949	ID=KPPR1_1296;locus_tag=KPPR1_1296	1	2.61175	1	0.110369	Inf	0.389089
ID=KPPR1_1297;gene=lanS	10	302.305	7	217.389	0.718543	0.000526447	ID=KPPR1_1297;gene=lanS	10	302.305	6	147.157	2.05442	1.18e-12	ID=KPPR1_1297;gene=lanS	6	147.157	6	63.4436	2.33333	1.65e-08
ID=KPPR1_1298;locus_tag=KPPR1_1298	7	222.166	5	46.1305	0.207207	8.52e-28	ID=KPPR1_1298;locus_tag=KPPR1_1298	7	222.166	7	96.7904	2.28866	1.06e-11	ID=KPPR1_1298;locus_tag=KPPR1_1298	7	96.7904	5	20.8413	4.61905	2.3e-12
ID=KPPR1_1299;locus_tag=KPPR1_1299	8	115.594	5	44.1323	0.37931	3.95e-08	ID=KPPR1_1299;locus_tag=KPPR1_1299	8	115.594	9	336.691	0.344214	5.15e-25	ID=KPPR1_1299;locus_tag=KPPR1_1299	9	336.691	5	11.6255	28.0833	3.32e-82
ID=KPPR1_13;gene=ompC	8	82.5179	10	141.974	1.71084	0.0002516	ID=KPPR1_13;gene=ompC	8	82.5179	10	284.646	0.291228	5.6e-26	ID=KPPR1_13;gene=ompC	10	284.646	9	17.6774	15.8333	1.13e-61
ID=KPPR1_1301;locus_tag=KPPR1_1301	4	55.475	4	25.2529	0.454545	0.00235798	ID=KPPR1_1301;locus_tag=KPPR1_1301	4	55.475	5	128.737	0.426357	1.87e-07	ID=KPPR1_1301;locus_tag=KPPR1_1301	5	128.737	3	15.0653	8.6	4.52e-23
ID=KPPR1_1302;locus_tag=KPPR1_1302	1	0.114185	1	2.75612	Inf	0.40298	ID=KPPR1_1302;locus_tag=KPPR1_1302	1	0.114185	1	0.432409	NA	1	ID=KPPR1_1302;locus_tag=KPPR1_1302	1	0.432409	1	0.202343	NA	1
ID=KPPR1_1304;locus_tag=KPPR1_1304	1	4.1297	1	3.78966	1	1	ID=KPPR1_1304;locus_tag=KPPR1_1304	1	4.1297	2	21.8972	0.181818	0.00137471
ID=KPPR1_1307;gene=cydB	4	258.839	3	89.6771	0.34749	3.11e-19	ID=KPPR1_1307;gene=cydB	4	258.839	3	354.835	0.729577	0.00034065	ID=KPPR1_1307;gene=cydB	3	354.835	3	36.4952	9.86111	1.06e-65
ID=KPPR1_1308;locus_tag=KPPR1_1308	3	45.3315	2	19.2239	0.422222	0.00343377	ID=KPPR1_1308;locus_tag=KPPR1_1308	3	45.3315	4	6.76288	6.42857	2.61e-07	ID=KPPR1_1308;locus_tag=KPPR1_1308	4	6.76288	1	12.9683	0.538462	0.408982
ID=KPPR1_1309;locus_tag=KPPR1_1309	7	170.897	8	142.767	0.836257	0.216038	ID=KPPR1_1309;locus_tag=KPPR1_1309	7	170.897	7	355.042	0.48169	4.83e-15	ID=KPPR1_1309;locus_tag=KPPR1_1309	7	355.042	7	17.3095	20.8824	6.83e-82
ID=KPPR1_131;gene=minD	2	36.5773	2	45.5448	1.24324	0.593549	ID=KPPR1_131;gene=minD	2	36.5773	2	31.8426	1.15625	0.958515	ID=KPPR1_131;gene=minD	2	31.8426	2	25.6975	1.23077	0.762987
ID=KPPR1_1310;gene=yciE	2	20.953	2	19.9818	0.952381	1	ID=KPPR1_1310;gene=yciE	2	20.953	2	15.5667	1.3125	0.801166	ID=KPPR1_1310;gene=yciE	2	15.5667	2	8.51678	1.77778	0.360352
ID=KPPR1_1311;locus_tag=KPPR1_1311	2	1.33216	1	1.96373	2	1	ID=KPPR1_1311;locus_tag=KPPR1_1311	2	1.33216	2	0.38052	Inf	1	ID=KPPR1_1311;locus_tag=KPPR1_1311	2	0.38052	1	0.643817	0	1
ID=KPPR1_1312;locus_tag=KPPR1_1312	1	48.2623	1	10.2665	0.208333	1.39e-06	ID=KPPR1_1312;locus_tag=KPPR1_1312	1	48.2623	1	11.1734	4.36364	4.16e-06	ID=KPPR1_1312;locus_tag=KPPR1_1312	1	11.1734	1	15.9667	0.6875	0.670137
ID=KPPR1_1313;locus_tag=KPPR1_1313	1	27.8422	1	14.5385	0.535714	0.116863	ID=KPPR1_1313;locus_tag=KPPR1_1313	1	27.8422	1	22.0529	1.27273	0.760322	ID=KPPR1_1313;locus_tag=KPPR1_1313	1	22.0529	1	0.45987	Inf	1.1e-06
ID=KPPR1_1314;locus_tag=KPPR1_1314	2	204.487	1	4.7543	0.0245098	2.12e-52	ID=KPPR1_1314;locus_tag=KPPR1_1314	2	204.487	11	3379.15	0.0603729	9.88131291682493e-322	ID=KPPR1_1314;locus_tag=KPPR1_1314	11	3379.15	11	5427.29	0.622628	9.8e-105
ID=KPPR1_1315;locus_tag=KPPR1_1315	6	266.052	2	10.7489	0.0413534	4.77e-63	ID=KPPR1_1315;locus_tag=KPPR1_1315	6	266.052	4	7.74877	33.25	2.14e-66	ID=KPPR1_1315;locus_tag=KPPR1_1315	4	7.74877	2	3.1639	2.66667	0.355919
ID=KPPR1_1316;locus_tag=KPPR1_1316	5	103.794	4	35.3816	0.336538	1.4e-08	ID=KPPR1_1316;locus_tag=KPPR1_1316	5	103.794	4	40.7675	2.53659	6.11e-07	ID=KPPR1_1316;locus_tag=KPPR1_1316	4	40.7675	3	18.3028	2.27778	0.00692091
ID=KPPR1_1317;locus_tag=KPPR1_1317	5	89.0074	4	30.9719	0.348315	3.63e-07	ID=KPPR1_1317;locus_tag=KPPR1_1317	5	89.0074	4	125.191	0.712	0.0348741	ID=KPPR1_1317;locus_tag=KPPR1_1317	4	125.191	3	6.19904	20.8333	3.16e-29
ID=KPPR1_1319;locus_tag=KPPR1_1319	1	136.052	1	70.1087	0.514706	1.39e-05	ID=KPPR1_1319;locus_tag=KPPR1_1319	1	136.052	1	36.6683	3.67568	9.87e-14	ID=KPPR1_1319;locus_tag=KPPR1_1319	1	36.6683	1	47.1642	0.787234	0.502013
ID=KPPR1_132;gene=minC	2	20.4962	2	6.54578	0.35	0.0370447	ID=KPPR1_132;gene=minC	2	20.4962	2	10.4643	2	0.182241	ID=KPPR1_132;gene=minC	2	10.4643	2	0.699002	10	0.0205692
							ID=KPPR1_1321;gene=trmU	1	0.0761235	2	0.242149	NA	1
ID=KPPR1_1324;locus_tag=KPPR1_1324	1	1.67472	1	3.6174	2	1	ID=KPPR1_1324;locus_tag=KPPR1_1324	1	1.67472	1	14.2522	0.142857	0.00960924	ID=KPPR1_1324;locus_tag=KPPR1_1324	1	14.2522	1	6.53015	2	0.300113
ID=KPPR1_1325;locus_tag=KPPR1_1325	4	47.5201	5	26.0453	0.541667	0.0275757	ID=KPPR1_1325;locus_tag=KPPR1_1325	4	47.5201	4	35.8035	1.33333	0.39349	ID=KPPR1_1325;locus_tag=KPPR1_1325	4	35.8035	4	21.062	1.71429	0.104133
ID=KPPR1_1326;locus_tag=KPPR1_1326	7	136.566	4	6.89029	0.0510949	2.61e-31	ID=KPPR1_1326;locus_tag=KPPR1_1326	7	136.566	5	92.3798	1.48913	0.00823237	ID=KPPR1_1326;locus_tag=KPPR1_1326	5	92.3798	4	6.65891	13.1429	2.25e-19
ID=KPPR1_1327;locus_tag=KPPR1_1327	7	77.6079	3	14.5041	0.192308	8.39e-11	ID=KPPR1_1327;locus_tag=KPPR1_1327	7	77.6079	7	55.6597	1.39286	0.131383	ID=KPPR1_1327;locus_tag=KPPR1_1327	7	55.6597	2	7.57865	7	1.51e-09
ID=KPPR1_1328;locus_tag=KPPR1_1328	11	125.965	7	55.6736	0.444444	7.11e-07	ID=KPPR1_1328;locus_tag=KPPR1_1328	11	125.965	7	80.6183	1.55556	0.00514222	ID=KPPR1_1328;locus_tag=KPPR1_1328	7	80.6183	7	34.2327	2.38235	2.92e-05
ID=KPPR1_1329;gene=pepT	10	426.691	8	63.7696	0.149883	2.54e-65	ID=KPPR1_1329;gene=pepT	10	426.691	9	107.964	3.9537	1.87e-44	ID=KPPR1_1329;gene=pepT	9	107.964	6	41.9401	2.57143	1.67e-07
ID=KPPR1_1330;gene=potA	5	148.022	5	86.5076	0.587838	0.000208256	ID=KPPR1_1330;gene=potA	5	148.022	5	123.012	1.20325	0.258227	ID=KPPR1_1330;gene=potA	5	123.012	4	14.6606	8.2	1.37e-21
ID=KPPR1_1331;gene=potB	5	48.8713	5	37.3109	0.755102	0.382981	ID=KPPR1_1331;gene=potB	5	48.8713	6	118.653	0.411765	2.49e-07	ID=KPPR1_1331;gene=potB	6	118.653	4	76.5959	1.54545	0.00604463
ID=KPPR1_1332;gene=potC	6	225.611	4	85.4396	0.376106	3.65e-15	ID=KPPR1_1332;gene=potC	6	225.611	3	149.198	1.51678	0.00023321	ID=KPPR1_1332;gene=potC	3	149.198	5	13.0235	11.4615	1.29e-29
ID=KPPR1_1333;gene=potD	6	67.0648	5	18.5004	0.283582	6.14e-07	ID=KPPR1_1333;gene=potD	6	67.0648	4	2.3869	33.5	5.78e-17	ID=KPPR1_1333;gene=potD	4	2.3869	4	1.89466	1	1
ID=KPPR1_1334;locus_tag=KPPR1_1334	3	47.6343	3	13.2638	0.270833	2.11e-05	ID=KPPR1_1334;locus_tag=KPPR1_1334	3	47.6343	4	60.5027	0.786885	0.425078	ID=KPPR1_1334;locus_tag=KPPR1_1334	4	60.5027	3	15.5804	3.8125	5.68e-07
ID=KPPR1_1335;locus_tag=KPPR1_1335	3	8.37358	2	9.64641	1.25	1	ID=KPPR1_1335;locus_tag=KPPR1_1335	3	8.37358	3	50.4535	0.16	6.23e-08	ID=KPPR1_1335;locus_tag=KPPR1_1335	3	50.4535	3	1.36121	50	1.54e-13
ID=KPPR1_1336;gene=tkt	2	0.780266	2	4.40979	4	0.585916	ID=KPPR1_1336;gene=tkt	2	0.780266	2	8.11199	0.125	0.0778252	ID=KPPR1_1336;gene=tkt	2	8.11199	1	0.165553	Inf	0.0138344
ID=KPPR1_1337;gene=tal	7	369.637	4	62.0815	0.167568	4.76e-53	ID=KPPR1_1337;gene=tal	7	369.637	4	35.0943	10.5714	5.29e-70	ID=KPPR1_1337;gene=tal	4	35.0943	3	11.8462	2.91667	0.00204846
ID=KPPR1_1338;gene=rpiB	2	110.912	2	14.0906	0.126126	4.73e-19	ID=KPPR1_1338;gene=rpiB	2	110.912	2	131.902	0.840909	0.346002	ID=KPPR1_1338;gene=rpiB	2	131.902	2	5.88633	22	3.63e-31
ID=KPPR1_134;gene=FAHD1	4	78.9591	4	38.7234	0.493671	0.000691181	ID=KPPR1_134;gene=FAHD1	4	78.9591	4	39.4703	2.02564	0.00077349	ID=KPPR1_134;gene=FAHD1	4	39.4703	3	1.10369	39	2.1e-10
ID=KPPR1_1340;locus_tag=KPPR1_1340	3	8.58292	3	6.54578	0.777778	1	ID=KPPR1_1340;locus_tag=KPPR1_1340	3	8.58292	3	26.4461	0.346154	0.013547	ID=KPPR1_1340;locus_tag=KPPR1_1340	3	26.4461	4	8.00173	3.25	0.00538093
ID=KPPR1_1341;locus_tag=KPPR1_1341	3	65.8849	2	12.8848	0.19697	4.08e-09	ID=KPPR1_1341;locus_tag=KPPR1_1341	3	65.8849	3	98.1741	0.673469	0.0323518	ID=KPPR1_1341;locus_tag=KPPR1_1341	3	98.1741	2	4.56191	19.6	9.3e-23
ID=KPPR1_1342;gene=pdxA	3	124.9	2	31.1786	0.248	7.4e-14	ID=KPPR1_1342;gene=pdxA	3	124.9	3	157.328	0.796178	0.12327	ID=KPPR1_1342;gene=pdxA	3	157.328	2	11.6071	13.0833	1.64e-32
ID=KPPR1_1343;gene=tpiA	2	9.26803	2	7.26926	0.777778	1	ID=KPPR1_1343;gene=tpiA	2	9.26803	1	13.0242	0.692308	0.817642
ID=KPPR1_1344;gene=lsrR	2	0.989605	2	6.61468	7	0.124002	ID=KPPR1_1344;gene=lsrR	2	0.989605	3	0.864818	1	1	ID=KPPR1_1344;gene=lsrR	3	0.864818	3	2.00503	0.5	1
ID=KPPR1_1345;locus_tag=KPPR1_1345	4	158.87	3	207.708	1.30818	0.0239287	ID=KPPR1_1345;locus_tag=KPPR1_1345	4	158.87	6	940.835	0.168969	1.61e-133	ID=KPPR1_1345;locus_tag=KPPR1_1345	6	940.835	3	16.3714	58.8125	4.21e-252
ID=KPPR1_1346;locus_tag=KPPR1_1346	1	11.4376	1	4.20308	0.363636	0.202733	ID=KPPR1_1346;locus_tag=KPPR1_1346	1	11.4376	2	41.1307	0.268293	0.00010599	ID=KPPR1_1346;locus_tag=KPPR1_1346	2	41.1307	1	1.398	41	5.72e-11
ID=KPPR1_1347;gene=nagK	7	288.965	6	122.44	0.422145	6.05e-16	ID=KPPR1_1347;gene=nagK	7	288.965	9	209.995	1.37619	0.00121838	ID=KPPR1_1347;gene=nagK	9	209.995	6	24.7042	8.4	1.16e-36
ID=KPPR1_135;locus_tag=KPPR1_135	4	35.6829	2	17.5013	0.5	0.0382682	ID=KPPR1_135;locus_tag=KPPR1_135	4	35.6829	3	32.915	1.09091	1	ID=KPPR1_135;locus_tag=KPPR1_135	3	32.915	1	0.441475	Inf	6.44e-10
ID=KPPR1_1352;gene=mfd	17	194.648	14	603.865	3.09744	4.57e-48	ID=KPPR1_1352;gene=mfd	17	194.648	17	282.155	0.691489	0.000223805	ID=KPPR1_1352;gene=mfd	17	282.155	13	41.9953	6.71429	9.86e-44
ID=KPPR1_1353;locus_tag=KPPR1_1353	3	69.4436	4	32.1432	0.463768	0.000698466	ID=KPPR1_1353;locus_tag=KPPR1_1353	3	69.4436	4	91.9647	0.75	0.154259	ID=KPPR1_1353;locus_tag=KPPR1_1353	4	91.9647	3	56.2329	1.64286	0.00704279
ID=KPPR1_1354;gene=ycfR	8	484.488	3	123.405	0.254132	3.75e-50	ID=KPPR1_1354;gene=ycfR	8	484.488	3	177.98	2.7191	2.1e-32	ID=KPPR1_1354;gene=ycfR	3	177.98	3	12.674	13.6923	2.9e-37
ID=KPPR1_1357;locus_tag=KPPR1_1357	4	42.0011	4	15.9166	0.380952	0.00194453	ID=KPPR1_1357;locus_tag=KPPR1_1357	4	42.0011	6	52.6847	0.792453	0.508338	ID=KPPR1_1357;locus_tag=KPPR1_1357	6	52.6847	4	9.56529	5.3	8.3e-08
ID=KPPR1_1358;locus_tag=KPPR1_1358	1	18.4029	1	1.75702	0.111111	0.00093869	ID=KPPR1_1358;locus_tag=KPPR1_1358	1	18.4029	2	48.7757	0.367347	0.000525961	ID=KPPR1_1358;locus_tag=KPPR1_1358	2	48.7757	1	0.128763	Inf	1.25e-14
ID=KPPR1_1359;locus_tag=KPPR1_1359	6	37.3576	6	16.0888	0.432432	0.0113895	ID=KPPR1_1359;locus_tag=KPPR1_1359	6	37.3576	6	11.0524	3.36364	0.000596946	ID=KPPR1_1359;locus_tag=KPPR1_1359	6	11.0524	4	2.09701	5.5	0.0385766
ID=KPPR1_1360;locus_tag=KPPR1_1360	3	5.70926	3	12.9193	2.16667	0.278913	ID=KPPR1_1360;locus_tag=KPPR1_1360	3	5.70926	3	11.554	0.5	0.407085	ID=KPPR1_1360;locus_tag=KPPR1_1360	3	11.554	3	5.83115	2	0.372691
ID=KPPR1_1361;gene=nagZ	1	6.56565	1	45.097	6.42857	2.29e-07	ID=KPPR1_1361;gene=nagZ	1	6.56565	2	4.34139	1.75	0.853915	ID=KPPR1_1361;gene=nagZ	2	4.34139	1	7.0452	0.571429	0.81438
ID=KPPR1_1363;locus_tag=KPPR1_1363	1	0.0951543	2	5.02991	Inf	0.111283								ID=KPPR1_1363;locus_tag=KPPR1_1363	1	0.138371	1	0.0735791	NA	1
ID=KPPR1_1364;locus_tag=KPPR1_1364	2	2.49304	3	1.068	0.5	1	ID=KPPR1_1364;locus_tag=KPPR1_1364	2	2.49304	1	1.17615	2	1
ID=KPPR1_1365;gene=ycfF	1	9.68671	1	1.34361	0.1	0.0231786	ID=KPPR1_1365;gene=ycfF	1	9.68671	1	0.224853	Inf	0.00470126
ID=KPPR1_1366;gene=ptsG	8	30.0688	4	105.697	3.53333	1.62e-10	ID=KPPR1_1366;gene=ptsG	8	30.0688	5	83.4895	0.361446	2.16e-06	ID=KPPR1_1366;gene=ptsG	5	83.4895	3	4.74585	16.6	1.15e-18
ID=KPPR1_1367;locus_tag=KPPR1_1367	8	1242.77	5	45.786	0.0370072	6.87e-301	ID=KPPR1_1367;locus_tag=KPPR1_1367	8	1242.77	4	421.201	2.95249	3.6e-92	ID=KPPR1_1367;locus_tag=KPPR1_1367	4	421.201	16	19231.3	0.0218917	7.75683063970757e-322
ID=KPPR1_137;gene=dsbB	2	0.989605	2	15.2964	15	0.00119609	ID=KPPR1_137;gene=dsbB	2	0.989605	1	0.103778	Inf	1
ID=KPPR1_1370;locus_tag=KPPR1_1370	1	0.114185	1	0.48232	NA	1	ID=KPPR1_1370;locus_tag=KPPR1_1370	1	0.114185	1	0.691854	0	1
ID=KPPR1_1371;gene=pabC	3	31.1726	2	7.23481	0.225806	0.000285848	ID=KPPR1_1371;gene=pabC	3	31.1726	2	27.4666	1.14815	1	ID=KPPR1_1371;gene=pabC	2	27.4666	2	13.2994	2.07692	0.0649883
ID=KPPR1_1380;gene=maf	3	28.2418	6	40.2393	1.42857	0.30197	ID=KPPR1_1380;gene=maf	3	28.2418	5	58.7211	0.474576	0.00289483	ID=KPPR1_1380;gene=maf	5	58.7211	3	6.10707	9.83333	1.5e-11
ID=KPPR1_1381;gene=yceC	3	30.0307	2	48.2665	1.6	0.0963613	ID=KPPR1_1381;gene=yceC	3	30.0307	2	3.64953	7.5	1.95e-05	ID=KPPR1_1381;gene=yceC	2	3.64953	2	9.06863	0.444444	0.414189
ID=KPPR1_1383;locus_tag=KPPR1_1383	8	4.30098	3	2.20489	0.5	1	ID=KPPR1_1383;locus_tag=KPPR1_1383	8	4.30098	3	4.2722	1	1
ID=KPPR1_1384;locus_tag=KPPR1_1384	6	110.684	5	14.573	0.135135	1.95e-18	ID=KPPR1_1384;locus_tag=KPPR1_1384	6	110.684	5	43.9155	2.52273	2.72e-07	ID=KPPR1_1384;locus_tag=KPPR1_1384	5	43.9155	5	10.9081	4	1.86e-05
ID=KPPR1_1386;locus_tag=KPPR1_1386	9	303.048	4	100.116	0.330033	7.01e-24	ID=KPPR1_1386;locus_tag=KPPR1_1386	9	303.048	6	192.024	1.57812	2.36e-06	ID=KPPR1_1386;locus_tag=KPPR1_1386	6	192.024	4	14.3847	13.7143	3.85e-40
ID=KPPR1_1387;locus_tag=KPPR1_1387	6	219.692	4	45.407	0.204545	8.09e-28	ID=KPPR1_1387;locus_tag=KPPR1_1387	6	219.692	3	278.523	0.78853	0.0206252	ID=KPPR1_1387;locus_tag=KPPR1_1387	3	278.523	3	14.6239	18.6	7.9e-63
ID=KPPR1_1388;gene=rimJ	6	85.3344	6	64.8721	0.764706	0.205783	ID=KPPR1_1388;gene=rimJ	6	85.3344	7	45.6451	1.84783	0.00210013	ID=KPPR1_1388;gene=rimJ	7	45.6451	5	7.92815	5.75	3.3e-07
ID=KPPR1_1389;locus_tag=KPPR1_1389	4	71.4609	5	202.368	2.84507	5.58e-15	ID=KPPR1_1389;locus_tag=KPPR1_1389	4	71.4609	9	147.832	0.47973	7.64e-07	ID=KPPR1_1389;locus_tag=KPPR1_1389	9	147.832	5	19.6272	7.4	1.39e-24
ID=KPPR1_139;locus_tag=KPPR1_139	1	11.6659	1	40.6872	3.41667	0.000204362	ID=KPPR1_139;locus_tag=KPPR1_139	1	11.6659	2	46.6829	0.255319	1.64e-05	ID=KPPR1_139;locus_tag=KPPR1_139	2	46.6829	1	0.551843	47	1.12e-12
ID=KPPR1_1390;locus_tag=KPPR1_1390	4	30.6778	4	51.6772	1.67742	0.0519845	ID=KPPR1_1390;locus_tag=KPPR1_1390	4	30.6778	4	82.7458	0.373494	3.97e-06	ID=KPPR1_1390;locus_tag=KPPR1_1390	4	82.7458	4	6.05188	13.8333	8.26e-18
ID=KPPR1_1392;gene=pyrC	7	48.5287	7	25.1496	0.510204	0.0144695	ID=KPPR1_1392;gene=pyrC	7	48.5287	6	7.97362	6.125	1.06e-07	ID=KPPR1_1392;gene=pyrC	6	7.97362	4	1.17727	8	0.0656776
ID=KPPR1_1395;gene=soxA	16	1994.76	7	87.679	0.0441103	0	ID=KPPR1_1395;gene=soxA	16	1994.76	8	525.636	3.79278	5.2e-198	ID=KPPR1_1395;gene=soxA	8	525.636	41	48042.7	0.0109485	7.75683063970757e-322
ID=KPPR1_1396;locus_tag=KPPR1_1396	4	49.7277	4	8.88848	0.18	1.75e-07	ID=KPPR1_1396;locus_tag=KPPR1_1396	4	49.7277	5	18.5244	2.63158	0.00065374	ID=KPPR1_1396;locus_tag=KPPR1_1396	5	18.5244	4	18.8547	1	1
ID=KPPR1_1397;locus_tag=KPPR1_1397	2	9.74381	1	27.6301	2.8	0.010625	ID=KPPR1_1397;locus_tag=KPPR1_1397	2	9.74381	1	8.66547	1.11111	1	ID=KPPR1_1397;locus_tag=KPPR1_1397	1	8.66547	1	3.38464	3	0.233306
ID=KPPR1_1398;locus_tag=KPPR1_1398	1	26.2816	1	22.7724	0.884615	1	ID=KPPR1_1398;locus_tag=KPPR1_1398	1	26.2816	2	15.3938	1.73333	0.212974	ID=KPPR1_1398;locus_tag=KPPR1_1398	2	15.3938	1	5.53683	2.5	0.128738
ID=KPPR1_1399;gene=lpxL	3	14.3112	1	10.5421	0.785714	1	ID=KPPR1_1399;gene=lpxL	3	14.3112	3	11.6232	1.16667	1	ID=KPPR1_1399;gene=lpxL	3	11.6232	2	3.56859	3	0.126286
ID=KPPR1_140;gene=fadR	1	0.285463	1	0.137806	NA	1
ID=KPPR1_1400;locus_tag=KPPR1_1400	4	24.2263	3	6.61468	0.291667	0.007085	ID=KPPR1_1400;locus_tag=KPPR1_1400	4	24.2263	3	10.0319	2.4	0.0499998	ID=KPPR1_1400;locus_tag=KPPR1_1400	3	10.0319	4	10.0987	1	1
ID=KPPR1_1401;locus_tag=KPPR1_1401	3	3.80617	1	19.6029	5	0.0033951	ID=KPPR1_1401;locus_tag=KPPR1_1401	3	3.80617	1	50.834	0.0784314	9.9e-11	ID=KPPR1_1401;locus_tag=KPPR1_1401	1	50.834	1	0.441475	Inf	3.22e-15
ID=KPPR1_1402;locus_tag=KPPR1_1402	6	387.868	2	7.95829	0.0206186	1.46e-101	ID=KPPR1_1402;locus_tag=KPPR1_1402	6	387.868	2	127.837	3.03125	2.75e-30	ID=KPPR1_1402;locus_tag=KPPR1_1402	2	127.837	2	7.35791	18.2857	4.36e-29
ID=KPPR1_1403;gene=mdoH	11	34.0082	10	36.6908	1.08824	1	ID=KPPR1_1403;gene=mdoH	11	34.0082	11	44.3306	0.772727	0.512988	ID=KPPR1_1403;gene=mdoH	11	44.3306	5	6.07028	7.33333	7.97e-08
ID=KPPR1_1404;locus_tag=KPPR1_1404	9	38.0427	11	26.8377	0.710526	0.352719	ID=KPPR1_1404;locus_tag=KPPR1_1404	9	38.0427	12	46.4926	0.826087	0.711911	ID=KPPR1_1404;locus_tag=KPPR1_1404	12	46.4926	9	9.39973	5.11111	1.01e-06
ID=KPPR1_1405;locus_tag=KPPR1_1405	8	215.22	6	103.492	0.47907	1.27e-09	ID=KPPR1_1405;locus_tag=KPPR1_1405	8	215.22	8	51.2145	4.21569	4.15e-24	ID=KPPR1_1405;locus_tag=KPPR1_1405	8	51.2145	3	9.06863	5.66667	7.59e-08
ID=KPPR1_1406;locus_tag=KPPR1_1406	4	33.3801	3	2.10154	0.0606061	1.23e-07	ID=KPPR1_1406;locus_tag=KPPR1_1406	4	33.3801	5	24.7857	1.32	0.586217	ID=KPPR1_1406;locus_tag=KPPR1_1406	5	24.7857	3	6.3462	4.16667	0.00166781
ID=KPPR1_1407;locus_tag=KPPR1_1407	6	183.458	7	67.0081	0.36612	6.33e-13	ID=KPPR1_1407;locus_tag=KPPR1_1407	6	183.458	6	88.4536	2.07955	3.26e-08	ID=KPPR1_1407;locus_tag=KPPR1_1407	6	88.4536	4	18.7811	4.63158	2.53e-11
ID=KPPR1_1409;locus_tag=KPPR1_1409	3	162.219	3	31.8331	0.197531	3.29e-21	ID=KPPR1_1409;locus_tag=KPPR1_1409	3	162.219	3	72.4717	2.25	1.6e-08	ID=KPPR1_1409;locus_tag=KPPR1_1409	3	72.4717	2	27.9233	2.57143	2.66e-05
ID=KPPR1_141;locus_tag=KPPR1_141	15	1002.93	8	113.897	0.113659	7.08e-176	ID=KPPR1_141;locus_tag=KPPR1_141	15	1002.93	13	273.94	3.66058	5.3e-96	ID=KPPR1_141;locus_tag=KPPR1_141	13	273.94	6	25.2744	10.96	6.18e-53
ID=KPPR1_1410;locus_tag=KPPR1_1410	5	272.37	5	49.8857	0.183824	6.58e-37	ID=KPPR1_1410;locus_tag=KPPR1_1410	5	272.37	4	123.461	2.21138	2.77e-13	ID=KPPR1_1410;locus_tag=KPPR1_1410	4	123.461	3	36.2745	3.41667	7.67e-12
ID=KPPR1_1411;locus_tag=KPPR1_1411	6	136.014	4	43.3744	0.316176	8.83e-12	ID=KPPR1_1411;locus_tag=KPPR1_1411	6	136.014	4	18.9741	7.15789	5.16e-22	ID=KPPR1_1411;locus_tag=KPPR1_1411	4	18.9741	2	0.367896	Inf	8.37e-06
ID=KPPR1_1414;locus_tag=KPPR1_1414	2	37.8143	1	8.06164	0.210526	2.53e-05	ID=KPPR1_1414;locus_tag=KPPR1_1414	2	37.8143	1	19.2508	2	0.0345882	ID=KPPR1_1414;locus_tag=KPPR1_1414	1	19.2508	1	0.478264	Inf	8.37e-06
ID=KPPR1_1415;locus_tag=KPPR1_1415	4	14.9392	2	5.85675	0.4	0.137623	ID=KPPR1_1415;locus_tag=KPPR1_1415	4	14.9392	2	3.21712	5	0.0167968	ID=KPPR1_1415;locus_tag=KPPR1_1415	2	3.21712	2	1.10369	3	0.918223
ID=KPPR1_1417;locus_tag=KPPR1_1417	1	0.932513	1	24.7017	25	2.42e-06	ID=KPPR1_1417;locus_tag=KPPR1_1417	1	0.932513	2	21.3091	0.047619	3.4e-05	ID=KPPR1_1417;locus_tag=KPPR1_1417	2	21.3091	1	5.75757	3.5	0.0106291
ID=KPPR1_1419;locus_tag=KPPR1_1419	3	7.38398	2	6.16681	0.857143	1	ID=KPPR1_1419;locus_tag=KPPR1_1419	3	7.38398	2	2.02367	3.5	0.313803	ID=KPPR1_1419;locus_tag=KPPR1_1419	2	2.02367	1	0.42308	Inf	0.747265
							ID=KPPR1_1423;locus_tag=KPPR1_1423	1	0.894451	1	0.121074	Inf	1
ID=KPPR1_1424;locus_tag=KPPR1_1424	3	58.9196	2	23.6337	0.40678	0.000375338	ID=KPPR1_1424;locus_tag=KPPR1_1424	3	58.9196	3	29.3692	2.03448	0.00441303	ID=KPPR1_1424;locus_tag=KPPR1_1424	3	29.3692	2	5.79436	4.83333	0.000234587
ID=KPPR1_1425;locus_tag=KPPR1_1425	5	84.9157	3	16.8123	0.2	2.13e-11	ID=KPPR1_1425;locus_tag=KPPR1_1425	5	84.9157	2	83.5068	1.0119	1	ID=KPPR1_1425;locus_tag=KPPR1_1425	2	83.5068	2	4.67227	16.8	6.18e-19
ID=KPPR1_1426;locus_tag=KPPR1_1426	2	1.82696	2	3.06618	1.5	1	ID=KPPR1_1426;locus_tag=KPPR1_1426	2	1.82696	2	7.45473	0.285714	0.313803	ID=KPPR1_1426;locus_tag=KPPR1_1426	2	7.45473	1	4.46993	1.75	0.81438
ID=KPPR1_1427;locus_tag=KPPR1_1427	1	8.20231	1	1.65367	0.25	0.188412	ID=KPPR1_1427;locus_tag=KPPR1_1427	1	8.20231	2	7.28177	1.14286	1
ID=KPPR1_1428;locus_tag=KPPR1_1428	7	71.3658	5	45.0281	0.633803	0.0383261	ID=KPPR1_1428;locus_tag=KPPR1_1428	7	71.3658	5	29.6114	2.36667	0.000159776	ID=KPPR1_1428;locus_tag=KPPR1_1428	5	29.6114	5	11.5887	2.5	0.014008
ID=KPPR1_1429;gene=efeO	5	219.464	3	42.3064	0.191781	5.2e-29	ID=KPPR1_1429;gene=efeO	5	219.464	3	25.8235	8.42308	6.32e-38	ID=KPPR1_1429;gene=efeO	3	25.8235	3	3.97327	6.5	0.000121671
ID=KPPR1_143;locus_tag=KPPR1_143	7	215.924	6	137.565	0.638889	0.000102912	ID=KPPR1_143;locus_tag=KPPR1_143	7	215.924	7	325.396	0.664615	1.04e-05	ID=KPPR1_143;locus_tag=KPPR1_143	7	325.396	5	41.2779	7.92683	9.35e-55
ID=KPPR1_1430;gene=efeU	1	6.10891	2	204.469	34	3.58e-51	ID=KPPR1_1430;gene=efeU	1	6.10891	1	31.514	0.1875	7.3e-05	ID=KPPR1_1430;gene=efeU	1	31.514	1	0.45987	Inf	1.27e-09
ID=KPPR1_1431;locus_tag=KPPR1_1431	3	0.87542	1	5.44333	5	0.358055	ID=KPPR1_1431;locus_tag=KPPR1_1431	3	0.87542	2	10.4816	0.1	0.0253621	ID=KPPR1_1431;locus_tag=KPPR1_1431	2	10.4816	3	17.052	0.588235	0.387973
ID=KPPR1_1434;gene=putP	15	298.937	9	163.541	0.548495	1.42e-09	ID=KPPR1_1434;gene=putP	15	298.937	11	134.618	2.21481	1.48e-14	ID=KPPR1_1434;gene=putP	11	134.618	9	46.502	2.87234	1.35e-10
ID=KPPR1_1436;locus_tag=KPPR1_1436	11	145.358	10	108.591	0.751724	0.0526323	ID=KPPR1_1436;locus_tag=KPPR1_1436	11	145.358	10	137.731	1.05072	1	ID=KPPR1_1436;locus_tag=KPPR1_1436	10	137.731	5	9.5101	13.8	4.01e-29
ID=KPPR1_1437;locus_tag=KPPR1_1437	5	188.596	4	85.0951	0.449735	1.2e-09	ID=KPPR1_1437;locus_tag=KPPR1_1437	5	188.596	6	98.9179	1.90909	4.57e-07	ID=KPPR1_1437;locus_tag=KPPR1_1437	6	98.9179	4	5.09535	19.8	4.96e-23
ID=KPPR1_1438;locus_tag=KPPR1_1438	1	30.2971	1	6.27017	0.2	0.000175423	ID=KPPR1_1438;locus_tag=KPPR1_1438	1	30.2971	2	23.6268	1.25	0.78429	ID=KPPR1_1438;locus_tag=KPPR1_1438	2	23.6268	1	2.86959	8	0.000100956
ID=KPPR1_1439;gene=rutA	4	155.787	4	120.925	0.775641	0.0745644	ID=KPPR1_1439;gene=rutA	4	155.787	3	41.148	3.80488	3.66e-16	ID=KPPR1_1439;gene=rutA	3	41.148	3	4.54351	8.2	1.08e-07
ID=KPPR1_144;gene=alr	5	79.5681	4	9.54305	0.125	5.63e-14	ID=KPPR1_144;gene=alr	5	79.5681	5	114.519	0.695652	0.0313192	ID=KPPR1_144;gene=alr	5	114.519	4	2.35453	57.5	5.82e-31
ID=KPPR1_1440;gene=rutB	3	55.513	3	64.4587	1.14286	0.787977	ID=KPPR1_1440;gene=rutB	3	55.513	4	63.9792	0.875	0.81739	ID=KPPR1_1440;gene=rutB	4	63.9792	3	11.0921	5.81818	8.55e-10
ID=KPPR1_1441;gene=rutC	1	31.6103	1	6.99365	0.21875	0.000176858	ID=KPPR1_1441;gene=rutC	1	31.6103	1	30.407	1.06667	1	ID=KPPR1_1441;gene=rutC	1	30.407	1	5.33449	6	4.67e-05
ID=KPPR1_1442;gene=rutD	2	72.0699	2	36.2774	0.5	0.00156361	ID=KPPR1_1442;gene=rutD	2	72.0699	2	42.6528	1.67442	0.0193567	ID=KPPR1_1442;gene=rutD	2	42.6528	2	5.48165	8.6	3.43e-08
ID=KPPR1_1443;locus_tag=KPPR1_1443	2	17.0897	1	7.40706	0.411765	0.11349	ID=KPPR1_1443;locus_tag=KPPR1_1443	2	17.0897	3	38.2077	0.447368	0.0145228	ID=KPPR1_1443;locus_tag=KPPR1_1443	3	38.2077	4	40.1742	0.95	1
ID=KPPR1_1444;gene=rutF	1	0.0761235	1	0.378966	NA	1
ID=KPPR1_1445;gene=rutG	7	453.391	4	76.999	0.169978	3.09e-64	ID=KPPR1_1445;gene=rutG	7	453.391	4	111.008	4.08108	1.59e-48	ID=KPPR1_1445;gene=rutG	4	111.008	4	14.8998	7.4	1.18e-18
ID=KPPR1_1446;locus_tag=KPPR1_1446	3	463.858	2	47.7153	0.103448	9.44e-85	ID=KPPR1_1446;locus_tag=KPPR1_1446	3	463.858	3	178.429	2.60674	3.33e-29	ID=KPPR1_1446;locus_tag=KPPR1_1446	3	178.429	3	12.0118	14.8333	4.07e-38
ID=KPPR1_1447;locus_tag=KPPR1_1447	1	5.27155	1	6.54578	1.4	1	ID=KPPR1_1447;locus_tag=KPPR1_1447	1	5.27155	2	1.36641	5	0.376201	ID=KPPR1_1447;locus_tag=KPPR1_1447	2	1.36641	1	0.625423	1	1
ID=KPPR1_1448;gene=wrbA	4	133.92	4	50.5058	0.380597	3.3e-09	ID=KPPR1_1448;gene=wrbA	4	133.92	6	140.844	0.950355	1	ID=KPPR1_1448;gene=wrbA	6	140.844	3	16.96	8.29412	9.54e-25
ID=KPPR1_1449;locus_tag=KPPR1_1449	1	1.7889	1	7.37261	3.5	0.298636	ID=KPPR1_1449;locus_tag=KPPR1_1449	1	1.7889	1	23.6787	0.0833333	3.26e-05	ID=KPPR1_1449;locus_tag=KPPR1_1449	1	23.6787	1	2.13379	12	2.23e-05
ID=KPPR1_145;locus_tag=KPPR1_145	4	119.933	3	31.3508	0.258333	7.31e-13	ID=KPPR1_145;locus_tag=KPPR1_145	4	119.933	3	61.4021	1.96721	4.24e-05	ID=KPPR1_145;locus_tag=KPPR1_145	3	61.4021	3	14.8262	4.06667	2.36e-07
ID=KPPR1_1450;locus_tag=KPPR1_1450	10	1429.87	5	86.5421	0.0608392	4.284237257237e-311	ID=KPPR1_1450;locus_tag=KPPR1_1450	10	1429.87	8	826.818	1.72914	5.67e-36	ID=KPPR1_1450;locus_tag=KPPR1_1450	8	826.818	31	27340.4	0.0302487	7.75683063970757e-322
ID=KPPR1_1451;locus_tag=KPPR1_1451	4	64.9333	2	35.2094	0.538462	0.00746672	ID=KPPR1_1451;locus_tag=KPPR1_1451	4	64.9333	2	10.8794	5.90909	8.19e-10	ID=KPPR1_1451;locus_tag=KPPR1_1451	2	10.8794	3	2.22577	5.5	0.0385766
ID=KPPR1_1453;locus_tag=KPPR1_1453	1	1.16088	1	12.5403	13	0.00399111	ID=KPPR1_1453;locus_tag=KPPR1_1453	1	1.16088	3	28.8503	0.0344828	2.18e-07	ID=KPPR1_1453;locus_tag=KPPR1_1453	3	28.8503	2	2.28095	14.5	1.07e-06
ID=KPPR1_1454;locus_tag=KPPR1_1454	1	0.22837	1	0.172257	NA	1
ID=KPPR1_1455;gene=puuP	17	743.631	10	177.391	0.237903	1.47e-81	ID=KPPR1_1455;gene=puuP	17	743.631	16	352.137	2.11364	1.1e-31	ID=KPPR1_1455;gene=puuP	16	352.137	10	51.4686	6.90196	3.39e-55
ID=KPPR1_1456;gene=puuA	8	208.883	5	72.8304	0.349282	1.37e-15	ID=KPPR1_1456;gene=puuA	8	208.883	6	181.266	1.1547	0.302016	ID=KPPR1_1456;gene=puuA	6	181.266	6	38.8314	4.64103	2.32e-22
ID=KPPR1_1458;gene=ycjC	4	1.27507	2	18.5004	19	0.000103156	ID=KPPR1_1458;gene=ycjC	4	1.27507	1	36.5645	0.027027	1.27e-09	ID=KPPR1_1458;gene=ycjC	1	36.5645	1	5.20572	7.4	1.03e-06
ID=KPPR1_1459;locus_tag=KPPR1_1459	4	95.1734	3	130.537	1.37895	0.0380397	ID=KPPR1_1459;locus_tag=KPPR1_1459	4	95.1734	4	118.774	0.798319	0.210453	ID=KPPR1_1459;locus_tag=KPPR1_1459	4	118.774	4	26.4333	4.57692	7.28e-15
ID=KPPR1_1460;locus_tag=KPPR1_1460	4	86.895	4	61.2891	0.701149	0.0723227	ID=KPPR1_1460;locus_tag=KPPR1_1460	4	86.895	4	133.995	0.649254	0.00459278	ID=KPPR1_1460;locus_tag=KPPR1_1460	4	133.995	4	20.1975	6.7	3.12e-21
ID=KPPR1_1461;locus_tag=KPPR1_1461	6	73.383	5	48.6799	0.671233	0.068138	ID=KPPR1_1461;locus_tag=KPPR1_1461	6	73.383	6	32.6728	2.21212	0.000355621	ID=KPPR1_1461;locus_tag=KPPR1_1461	6	32.6728	4	14.8814	2.2	0.0232133
ID=KPPR1_1462;locus_tag=KPPR1_1462	10	175.712	4	63.1495	0.357955	7.49e-13	ID=KPPR1_1462;locus_tag=KPPR1_1462	10	175.712	4	85.7207	2.04651	1.1e-07	ID=KPPR1_1462;locus_tag=KPPR1_1462	4	85.7207	4	14.6606	5.73333	9.12e-13
ID=KPPR1_1463;locus_tag=KPPR1_1463	17	440.565	10	165.367	0.37415	6.17e-29	ID=KPPR1_1463;locus_tag=KPPR1_1463	17	440.565	15	229.99	1.91739	1.94e-15	ID=KPPR1_1463;locus_tag=KPPR1_1463	15	229.99	9	24.8146	9.2	1.17e-41
ID=KPPR1_1464;locus_tag=KPPR1_1464	8	325.523	7	58.6019	0.180982	1.45e-44	ID=KPPR1_1464;locus_tag=KPPR1_1464	8	325.523	5	44.763	7.24444	3.23e-52	ID=KPPR1_1464;locus_tag=KPPR1_1464	5	44.763	5	3.47661	15	3.67e-10
ID=KPPR1_1465;locus_tag=KPPR1_1465	8	338.845	4	84.4061	0.247788	3.35e-36	ID=KPPR1_1465;locus_tag=KPPR1_1465	8	338.845	5	91.1691	3.72527	1.83e-33	ID=KPPR1_1465;locus_tag=KPPR1_1465	5	91.1691	3	35.3732	2.6	1.46e-06
ID=KPPR1_1466;locus_tag=KPPR1_1466	10	192.288	5	55.6391	0.291667	8.47e-18	ID=KPPR1_1466;locus_tag=KPPR1_1466	10	192.288	6	111.7	1.71429	1.67e-05	ID=KPPR1_1466;locus_tag=KPPR1_1466	6	111.7	6	33.1658	3.39394	8.56e-11
ID=KPPR1_1467;locus_tag=KPPR1_1467	12	274.939	8	116.17	0.421818	3.05e-15	ID=KPPR1_1467;locus_tag=KPPR1_1467	12	274.939	10	84.9597	3.23529	1.75e-23	ID=KPPR1_1467;locus_tag=KPPR1_1467	10	84.9597	8	25.6975	3.26923	4.24e-08
ID=KPPR1_1468;locus_tag=KPPR1_1468	5	436.758	3	143.18	0.327231	2e-34	ID=KPPR1_1468;locus_tag=KPPR1_1468	5	436.758	3	110.403	3.97273	1.13e-45	ID=KPPR1_1468;locus_tag=KPPR1_1468	3	110.403	3	22.2393	5	1.01e-14
ID=KPPR1_1469;gene=frwB	2	10.8666	2	8.13054	0.727273	0.952513	ID=KPPR1_1469;gene=frwB	2	10.8666	1	12.4015	0.916667	1	ID=KPPR1_1469;gene=frwB	1	12.4015	1	0.754186	12	0.00625083
ID=KPPR1_147;gene=mltE	2	27.0048	2	52.0562	1.92593	0.0134645	ID=KPPR1_147;gene=mltE	2	27.0048	1	24.6127	1.08	1	ID=KPPR1_147;gene=mltE	1	24.6127	1	7.33952	3.57143	0.00390822
ID=KPPR1_1470;gene=dhaB1	17	869.673	12	232.031	0.266667	1.88e-85	ID=KPPR1_1470;gene=dhaB1	17	869.673	17	236.372	3.68644	6.37e-84	ID=KPPR1_1470;gene=dhaB1	17	236.372	11	46.5572	5.02128	1.28e-30
ID=KPPR1_1472;gene=frwB	4	194.305	2	32.3499	0.164948	2e-28	ID=KPPR1_1472;gene=frwB	4	194.305	2	82.002	2.36585	6.12e-11	ID=KPPR1_1472;gene=frwB	2	82.002	1	1.58195	41	1.77e-21
ID=KPPR1_1473;locus_tag=KPPR1_1473	3	38.3662	1	12.5059	0.342105	0.00142297	ID=KPPR1_1473;locus_tag=KPPR1_1473	3	38.3662	3	3.7879	9.5	2.13e-07	ID=KPPR1_1473;locus_tag=KPPR1_1473	3	3.7879	1	2.66724	1.33333	1
ID=KPPR1_1474;locus_tag=KPPR1_1474	3	16.671	1	11.3345	0.647059	0.543017	ID=KPPR1_1474;locus_tag=KPPR1_1474	3	16.671	3	13.8544	1.21429	1	ID=KPPR1_1474;locus_tag=KPPR1_1474	3	13.8544	1	15.378	0.933333	1
ID=KPPR1_1475;locus_tag=KPPR1_1475	5	134.415	5	121.097	0.902985	0.69522	ID=KPPR1_1475;locus_tag=KPPR1_1475	5	134.415	8	378.392	0.354497	7.55e-27	ID=KPPR1_1475;locus_tag=KPPR1_1475	8	378.392	4	24.0788	15.75	1.68e-81
ID=KPPR1_1476;locus_tag=KPPR1_1476	3	78.1978	1	23.5992	0.307692	2.52e-07	ID=KPPR1_1476;locus_tag=KPPR1_1476	3	78.1978	5	78.3352	1	1	ID=KPPR1_1476;locus_tag=KPPR1_1476	5	78.3352	1	1.48998	78	1.28e-21
ID=KPPR1_1477;gene=fbpC	2	577.606	1	36.2085	0.0622837	8.08e-125	ID=KPPR1_1477;gene=fbpC	2	577.606	2	102.308	5.66667	8.64e-80	ID=KPPR1_1477;gene=fbpC	2	102.308	1	3.84451	25.5	7.16e-25
ID=KPPR1_1478;locus_tag=KPPR1_1478	10	233.661	8	125.817	0.538462	4.64e-08	ID=KPPR1_1478;locus_tag=KPPR1_1478	10	233.661	8	157.916	1.48101	0.000400213	ID=KPPR1_1478;locus_tag=KPPR1_1478	8	157.916	7	73.2848	2.16438	5.67e-08
ID=KPPR1_1479;gene=fbpA	3	57.5874	3	16.9846	0.293103	6.29e-06	ID=KPPR1_1479;gene=fbpA	3	57.5874	3	104.418	0.557692	0.000982445	ID=KPPR1_1479;gene=fbpA	3	104.418	2	2.99835	34.6667	1.5e-26
ID=KPPR1_148;locus_tag=KPPR1_148	17	298.67	14	220.662	0.73913	0.00163948	ID=KPPR1_148;locus_tag=KPPR1_148	17	298.67	17	459.357	0.651416	2.78e-08	ID=KPPR1_148;locus_tag=KPPR1_148	17	459.357	15	56.6191	8.05263	1.27e-77
ID=KPPR1_1480;locus_tag=KPPR1_1480	2	1.73181	2	10.3699	5	0.0707444	ID=KPPR1_1480;locus_tag=KPPR1_1480	2	1.73181	2	3.13064	0.666667	1	ID=KPPR1_1480;locus_tag=KPPR1_1480	2	3.13064	2	2.59366	1	1
ID=KPPR1_1481;locus_tag=KPPR1_1481	18	320.575	11	148.451	0.461059	5.31e-15	ID=KPPR1_1481;locus_tag=KPPR1_1481	18	320.575	20	599.146	0.535893	2.84e-19	ID=KPPR1_1481;locus_tag=KPPR1_1481	20	599.146	12	176.627	3.38418	3.61e-53
ID=KPPR1_1482;locus_tag=KPPR1_1482	5	106.249	3	42.6165	0.40566	7.95e-07	ID=KPPR1_1482;locus_tag=KPPR1_1482	5	106.249	4	69.5659	1.51429	0.0180997	ID=KPPR1_1482;locus_tag=KPPR1_1482	4	69.5659	3	37.3414	1.89189	0.00342557
ID=KPPR1_1483;gene=Pygb	11	301.03	10	82.6835	0.275748	4.43e-29	ID=KPPR1_1483;gene=Pygb	11	301.03	10	158.054	1.90506	1.14e-10	ID=KPPR1_1483;gene=Pygb	10	158.054	7	19.8296	7.9	5.01e-27
ID=KPPR1_1485;gene=oppA3	15	483.289	12	503.542	1.04348	0.789644	ID=KPPR1_1485;gene=oppA3	15	483.289	13	473.488	1.02114	1	ID=KPPR1_1485;gene=oppA3	13	473.488	11	60.7764	7.7541	1.64e-78
ID=KPPR1_1486;locus_tag=KPPR1_1486	6	138.221	3	22.8413	0.166667	2.68e-20	ID=KPPR1_1486;locus_tag=KPPR1_1486	6	138.221	5	21.2053	6.57143	2.46e-21	ID=KPPR1_1486;locus_tag=KPPR1_1486	5	21.2053	3	14.3295	1.5	0.47838
ID=KPPR1_149;locus_tag=KPPR1_149	13	633.918	7	279.746	0.44164	3.47e-31	ID=KPPR1_149;locus_tag=KPPR1_149	13	633.918	12	359.487	1.76602	1.54e-17	ID=KPPR1_149;locus_tag=KPPR1_149	12	359.487	7	41.8665	8.54762	1.52e-62
ID=KPPR1_1490;locus_tag=KPPR1_1490	7	155.121	5	149.485	0.96129	1	ID=KPPR1_1490;locus_tag=KPPR1_1490	7	155.121	6	170.006	0.911765	0.701439	ID=KPPR1_1490;locus_tag=KPPR1_1490	6	170.006	3	13.7409	12.1429	2.49e-34
ID=KPPR1_1491;gene=rlmI	5	62.7828	2	37.2765	0.587302	0.0237639	ID=KPPR1_1491;gene=rlmI	5	62.7828	3	96.0121	0.65625	0.0238261	ID=KPPR1_1491;gene=rlmI	3	96.0121	2	23.2878	4.17391	2.55e-11
ID=KPPR1_1494;gene=mgsA	4	55.1515	3	33.349	0.6	0.0468285	ID=KPPR1_1494;gene=mgsA	4	55.1515	6	76.4153	0.723684	0.149889	ID=KPPR1_1494;gene=mgsA	6	76.4153	7	10.0619	7.6	3.45e-13
ID=KPPR1_1495;gene=helD	9	168.195	7	144.593	0.863095	0.351418	ID=KPPR1_1495;gene=helD	9	168.195	11	128.823	1.30233	0.0558875	ID=KPPR1_1495;gene=helD	11	128.823	7	26.1942	4.96154	5.12e-17
ID=KPPR1_1497;locus_tag=KPPR1_1497	20	607.009	14	233.099	0.383855	5.65e-38	ID=KPPR1_1497;locus_tag=KPPR1_1497	20	607.009	19	316.074	1.92089	5.56e-21	ID=KPPR1_1497;locus_tag=KPPR1_1497	19	316.074	14	58.4586	5.44828	4.88e-43
ID=KPPR1_1498;gene=sxy	5	17.8129	3	24.1505	1.33333	0.68033	ID=KPPR1_1498;gene=sxy	5	17.8129	3	43.5349	0.409091	0.00320177	ID=KPPR1_1498;gene=sxy	3	43.5349	3	20.0503	2.2	0.00674113
ID=KPPR1_15;locus_tag=KPPR1_15	3	17.9271	2	26.8377	1.5	0.378728	ID=KPPR1_15;locus_tag=KPPR1_15	3	17.9271	2	46.3196	0.391304	0.00157825	ID=KPPR1_15;locus_tag=KPPR1_15	2	46.3196	1	5.92312	7.66667	2.61e-08
ID=KPPR1_150;locus_tag=KPPR1_150	15	440.603	9	170.673	0.387755	2.06e-27	ID=KPPR1_150;locus_tag=KPPR1_150	15	440.603	12	292.014	1.51027	1.59e-07	ID=KPPR1_150;locus_tag=KPPR1_150	12	292.014	9	19.7928	14.6	8.79e-62
ID=KPPR1_1500;gene=sulA	6	59.7569	5	69.1785	1.15	0.735922	ID=KPPR1_1500;gene=sulA	6	59.7569	6	155.633	0.384615	2.3e-10	ID=KPPR1_1500;gene=sulA	6	155.633	5	12.7108	12	1.89e-31
ID=KPPR1_1502;gene=ycbG	1	0.342556	2	1.86038	Inf	0.759064
ID=KPPR1_1503;locus_tag=KPPR1_1503	5	454.419	4	16.7779	0.0374449	1.87e-109	ID=KPPR1_1503;locus_tag=KPPR1_1503	5	454.419	7	628.757	0.721781	4.29e-07	ID=KPPR1_1503;locus_tag=KPPR1_1503	7	628.757	22	12718.6	0.0494536	7.75683063970757e-322
														ID=KPPR1_1504;gene=fabA	2	0.207556	3	0.919739	0	1
ID=KPPR1_1506;locus_tag=KPPR1_1506	2	102.101	1	0.24116	0	4.69e-30	ID=KPPR1_1506;locus_tag=KPPR1_1506	2	102.101	2	92.3107	1.1087	0.811004	ID=KPPR1_1506;locus_tag=KPPR1_1506	2	92.3107	1	4.70906	18.4	4.06e-21
ID=KPPR1_1507;locus_tag=KPPR1_1507	6	36.0254	6	80.4442	2.22222	0.00013792	ID=KPPR1_1507;locus_tag=KPPR1_1507	6	36.0254	6	74.0111	0.486486	0.000973503	ID=KPPR1_1507;locus_tag=KPPR1_1507	6	74.0111	5	31.3263	2.3871	6.79e-05
ID=KPPR1_1508;locus_tag=KPPR1_1508	7	42.3247	7	62.5294	1.5	0.0911893	ID=KPPR1_1508;locus_tag=KPPR1_1508	7	42.3247	7	121.766	0.344262	1.36e-09	ID=KPPR1_1508;locus_tag=KPPR1_1508	7	121.766	5	25.1825	4.88	5.92e-16
ID=KPPR1_1509;gene=ccmA	12	555.321	8	230.377	0.414414	1.01e-30	ID=KPPR1_1509;gene=ccmA	12	555.321	9	168.674	3.28402	2.26e-47	ID=KPPR1_1509;gene=ccmA	9	168.674	6	54.467	3.12963	1.92e-14
ID=KPPR1_151;locus_tag=KPPR1_151	4	320.537	3	49.4378	0.152648	9.48e-49	ID=KPPR1_151;locus_tag=KPPR1_151	4	320.537	4	150.738	2.12583	2.28e-14	ID=KPPR1_151;locus_tag=KPPR1_151	4	150.738	3	16.8496	8.88235	3.03e-27
ID=KPPR1_1510;gene=rlmL	8	208.483	8	102.424	0.490385	6.44e-09	ID=KPPR1_1510;gene=rlmL	8	208.483	12	180.557	1.14917	0.326416	ID=KPPR1_1510;gene=rlmL	12	180.557	7	35.134	5.17143	3.43e-24
ID=KPPR1_1511;locus_tag=KPPR1_1511	2	57.7206	3	85.853	1.48276	0.0459049	ID=KPPR1_1511;locus_tag=KPPR1_1511	2	57.7206	6	334.027	0.173653	8.5e-47	ID=KPPR1_1511;locus_tag=KPPR1_1511	6	334.027	7	544.044	0.613971	4.26e-12
ID=KPPR1_1512;locus_tag=KPPR1_1512	2	62.7067	1	30.7652	0.492063	0.00280717	ID=KPPR1_1512;locus_tag=KPPR1_1512	2	62.7067	2	25.4083	2.52	0.000179966	ID=KPPR1_1512;locus_tag=KPPR1_1512	2	25.4083	2	23.5637	1.04167	1
ID=KPPR1_1513;gene=pyrD	2	22.3993	2	23.806	1.09091	1	ID=KPPR1_1513;gene=pyrD	2	22.3993	2	13.3701	1.69231	0.308088	ID=KPPR1_1513;gene=pyrD	2	13.3701	2	1.89466	6.5	0.0131406
ID=KPPR1_1515;gene=ssuA	5	261.465	6	74.484	0.283525	1.32e-24	ID=KPPR1_1515;gene=ssuA	5	261.465	5	191.35	1.36649	0.00284762	ID=KPPR1_1515;gene=ssuA	5	191.35	5	10.0252	19.1	1.8e-43
ID=KPPR1_1516;gene=ssuD	2	4.45322	2	40.5494	10.25	3.27e-08	ID=KPPR1_1516;gene=ssuD	2	4.45322	1	14.0273	0.285714	0.0625873	ID=KPPR1_1516;gene=ssuD	1	14.0273	1	1.03011	14	0.0018404
ID=KPPR1_1517;gene=ycbM	2	35.3784	2	15.4343	0.428571	0.013556	ID=KPPR1_1517;gene=ycbM	2	35.3784	1	79.2865	0.443038	0.000134294	ID=KPPR1_1517;gene=ycbM	1	79.2865	2	15.8011	4.9375	9.98e-11
ID=KPPR1_1518;gene=ssuB	1	18.0984	1	17.4669	0.944444	1	ID=KPPR1_1518;gene=ssuB	1	18.0984	1	8.38873	2.25	0.142217	ID=KPPR1_1518;gene=ssuB	1	8.38873	1	1.25085	8	0.0656776
ID=KPPR1_1519;gene=pepN	9	253.929	11	211.739	0.834646	0.103033	ID=KPPR1_1519;gene=pepN	9	253.929	15	150.72	1.68212	1.23e-06	ID=KPPR1_1519;gene=pepN	15	150.72	8	38.4451	3.97368	1.47e-16
ID=KPPR1_152;locus_tag=KPPR1_152	1	74.3726	1	28.6292	0.391892	2.91e-05	ID=KPPR1_152;locus_tag=KPPR1_152	1	74.3726	1	2.04097	37	6.16e-19	ID=KPPR1_152;locus_tag=KPPR1_152	1	2.04097	1	29.0638	0.0689655	1.07e-06
ID=KPPR1_1520;gene=pncB	6	287.728	6	96.1196	0.333333	1.85e-22	ID=KPPR1_1520;gene=pncB	6	287.728	7	202.246	1.42574	0.000330729	ID=KPPR1_1520;gene=pncB	7	202.246	6	60.8683	3.31148	3.39e-18
ID=KPPR1_1521;locus_tag=KPPR1_1521	6	58.8054	4	75.9999	1.28814	0.28072	ID=KPPR1_1521;locus_tag=KPPR1_1521	6	58.8054	5	165.249	0.357576	4.54e-12	ID=KPPR1_1521;locus_tag=KPPR1_1521	5	165.249	3	50.1994	3.3	5.47e-15
ID=KPPR1_1522;locus_tag=KPPR1_1522	6	68.5682	5	39.2747	0.565217	0.010479	ID=KPPR1_1522;locus_tag=KPPR1_1522	6	68.5682	8	189.637	0.363158	1.74e-13	ID=KPPR1_1522;locus_tag=KPPR1_1522	8	189.637	5	27.5554	6.78571	5.99e-30
ID=KPPR1_1523;gene=sdaC	17	324.02	16	204.297	0.62963	6.29e-07	ID=KPPR1_1523;gene=sdaC	17	324.02	22	353.538	0.915254	0.448808	ID=KPPR1_1523;gene=sdaC	22	353.538	15	110.332	3.21818	4.13e-30
ID=KPPR1_1524;gene=dpaL	12	370.817	9	193.238	0.520216	2.89e-13	ID=KPPR1_1524;gene=dpaL	12	370.817	14	175.212	2.12	2.24e-16	ID=KPPR1_1524;gene=dpaL	14	175.212	10	69.9554	2.5	4.38e-11
ID=KPPR1_1525;locus_tag=KPPR1_1525	6	222.052	6	151.173	0.68018	0.000659017	ID=KPPR1_1525;locus_tag=KPPR1_1525	6	222.052	6	92.7085	2.3871	1.41e-12	ID=KPPR1_1525;locus_tag=KPPR1_1525	6	92.7085	4	48.2679	1.9375	0.000372914
														ID=KPPR1_1526;gene=asnS	1	0.103778	1	0.0919739	NA	1
ID=KPPR1_1527;gene=ompC	10	137.06	6	67.077	0.489051	3.2e-06	ID=KPPR1_1527;gene=ompC	10	137.06	12	151.724	0.901316	0.662733	ID=KPPR1_1527;gene=ompC	12	151.724	4	26.3045	5.84615	3.66e-22
ID=KPPR1_1528;gene=aspC	3	31.1155	4	6.37352	0.193548	0.000106097	ID=KPPR1_1528;gene=aspC	3	31.1155	3	83.4376	0.373494	3.97e-06	ID=KPPR1_1528;gene=aspC	3	83.4376	3	9.10542	9.22222	1.45e-15
ID=KPPR1_1529;locus_tag=KPPR1_1529	1	9.76284	2	1.96373	0.2	0.0707444	ID=KPPR1_1529;locus_tag=KPPR1_1529	1	9.76284	1	5.11972	2	0.503609	ID=KPPR1_1529;locus_tag=KPPR1_1529	1	5.11972	1	1.21406	5	0.344167
ID=KPPR1_153;locus_tag=KPPR1_153	6	221.519	2	81.1676	0.364865	1.46e-15	ID=KPPR1_153;locus_tag=KPPR1_153	6	221.519	2	75.4294	2.96	3.47e-17	ID=KPPR1_153;locus_tag=KPPR1_153	2	75.4294	2	12.5452	5.76923	2.78e-11
ID=KPPR1_1530;locus_tag=KPPR1_1530	4	1.0467	4	12.5403	13	0.00399111	ID=KPPR1_1530;locus_tag=KPPR1_1530	4	1.0467	5	37.0834	0.027027	1.27e-09	ID=KPPR1_1530;locus_tag=KPPR1_1530	5	37.0834	1	3.77093	9.25	2.46e-07
ID=KPPR1_1531;locus_tag=KPPR1_1531	5	357.362	4	224.038	0.627451	1.28e-07	ID=KPPR1_1531;locus_tag=KPPR1_1531	5	357.362	10	600.305	0.595	2.28e-14	ID=KPPR1_1531;locus_tag=KPPR1_1531	10	600.305	6	506.5	1.18343	0.0101722
ID=KPPR1_1532;locus_tag=KPPR1_1532	3	38.3282	2	289.358	7.60526	1.38e-47	ID=KPPR1_1532;locus_tag=KPPR1_1532	3	38.3282	4	173.707	0.218391	4.9e-21	ID=KPPR1_1532;locus_tag=KPPR1_1532	4	173.707	2	23.6005	7.25	1.83e-28
ID=KPPR1_1537;gene=ycbJ	5	23.5792	2	18.0526	0.75	0.68033	ID=KPPR1_1537;gene=ycbJ	5	23.5792	4	41.027	0.585366	0.0911273	ID=KPPR1_1537;gene=ycbJ	4	41.027	2	2.26256	20.5	5.97e-10
ID=KPPR1_1538;locus_tag=KPPR1_1538	7	171.677	3	18.2248	0.104651	1.28e-31	ID=KPPR1_1538;locus_tag=KPPR1_1538	7	171.677	3	13.0069	13.2308	2.39e-35	ID=KPPR1_1538;locus_tag=KPPR1_1538	3	13.0069	4	4.24919	3.25	0.082137
ID=KPPR1_154;locus_tag=KPPR1_154	3	14.2922	2	18.8794	1.35714	0.743887	ID=KPPR1_154;locus_tag=KPPR1_154	3	14.2922	3	66.5218	0.208955	7.94e-09	ID=KPPR1_154;locus_tag=KPPR1_154	3	66.5218	2	7.63383	8.375	3.16e-12
ID=KPPR1_1541;gene=ycaQ	13	508.866	6	65.8023	0.129666	5.77e-84	ID=KPPR1_1541;gene=ycaQ	13	508.866	6	117.442	4.35043	1.25e-57	ID=KPPR1_1541;gene=ycaQ	6	117.442	4	28.1072	4.17857	1.3e-13
ID=KPPR1_1544;locus_tag=KPPR1_1544	13	283.96	11	55.8458	0.197183	1.16e-36	ID=KPPR1_1544;locus_tag=KPPR1_1544	13	283.96	13	174.97	1.62286	1.44e-06	ID=KPPR1_1544;locus_tag=KPPR1_1544	13	174.97	8	24.9801	7	4.15e-28
ID=KPPR1_1548;gene=aroA	1	0.171278	4	36.1396	Inf	1.25e-10	ID=KPPR1_1548;gene=aroA	1	0.171278	2	0.138371	NA	1
ID=KPPR1_1549;gene=serC	3	0.513833	6	39.1713	39	3.09e-10	ID=KPPR1_1549;gene=serC	3	0.513833	1	0.121074	Inf	1
ID=KPPR1_155;locus_tag=KPPR1_155	1	6.07085	1	89.9183	15	1.85e-19	ID=KPPR1_155;locus_tag=KPPR1_155	1	6.07085	2	3.64953	1.5	1	ID=KPPR1_155;locus_tag=KPPR1_155	2	3.64953	1	43.5221	0.0909091	4e-09
ID=KPPR1_1550;locus_tag=KPPR1_1550	12	347.789	9	325.256	0.933908	0.616622	ID=KPPR1_1550;locus_tag=KPPR1_1550	12	347.789	10	217.536	1.59633	1.96e-07	ID=KPPR1_1550;locus_tag=KPPR1_1550	10	217.536	11	1448.31	0.150552	1.3e-220
ID=KPPR1_1551;locus_tag=KPPR1_1551	7	116.507	4	106.11	0.905983	0.763178	ID=KPPR1_1551;locus_tag=KPPR1_1551	7	116.507	8	198.285	0.590909	1.86e-05	ID=KPPR1_1551;locus_tag=KPPR1_1551	8	198.285	5	33.0738	6	4.68e-29
ID=KPPR1_1552;gene=focA	9	254.024	3	56.776	0.224409	9.12e-30	ID=KPPR1_1552;gene=focA	9	254.024	6	97.4131	2.61856	1.67e-16	ID=KPPR1_1552;gene=focA	6	97.4131	2	5.09535	19.4	1.74e-22
ID=KPPR1_1553;gene=pflB	9	191.793	6	180.56	0.942708	0.898526	ID=KPPR1_1553;gene=pflB	9	191.793	9	126.765	1.51181	0.000855092	ID=KPPR1_1553;gene=pflB	9	126.765	6	11.4783	11.5455	2.07e-25
ID=KPPR1_1554;gene=pflA	1	48.9093	1	7.26926	0.142857	2.64e-08	ID=KPPR1_1554;gene=pflA	1	48.9093	1	1.401	49	5.15e-13	ID=KPPR1_1554;gene=pflA	1	1.401	1	1.98664	0.5	1
ID=KPPR1_1555;locus_tag=KPPR1_1555	11	301.963	4	40.8594	0.135762	6.74e-49	ID=KPPR1_1555;locus_tag=KPPR1_1555	11	301.963	11	648.077	0.466049	1.35e-28	ID=KPPR1_1555;locus_tag=KPPR1_1555	11	648.077	7	39.8615	16.2	1.61e-140
ID=KPPR1_1556;locus_tag=KPPR1_1556	1	10.6573	1	8.99183	0.818182	1	ID=KPPR1_1556;locus_tag=KPPR1_1556	1	10.6573	1	11.4502	1	1	ID=KPPR1_1556;locus_tag=KPPR1_1556	1	11.4502	1	2.8144	3.66667	0.0957816
ID=KPPR1_1557;locus_tag=KPPR1_1557	3	11.114	2	29.4904	2.63636	0.013225	ID=KPPR1_1557;locus_tag=KPPR1_1557	3	11.114	3	165.768	0.0662651	1.91e-35	ID=KPPR1_1557;locus_tag=KPPR1_1557	3	165.768	2	8.92147	18.4444	1.36e-37
ID=KPPR1_1559;gene=dmsA	11	192.611	11	73.6917	0.38342	1e-12	ID=KPPR1_1559;gene=dmsA	11	192.611	9	63.2528	3.06349	1.06e-15	ID=KPPR1_1559;gene=dmsA	9	63.2528	10	66.6995	0.940299	1
ID=KPPR1_156;locus_tag=KPPR1_156	10	207.798	5	105.456	0.504808	2.13e-08	ID=KPPR1_156;locus_tag=KPPR1_156	10	207.798	7	181.594	1.14286	0.355621	ID=KPPR1_156;locus_tag=KPPR1_156	7	181.594	4	21.3931	8.66667	2.49e-32
ID=KPPR1_1561;gene=ycaJ	6	63.1254	5	35.3127	0.555556	0.0125777	ID=KPPR1_1561;gene=ycaJ	6	63.1254	5	38.052	1.65789	0.034843	ID=KPPR1_1561;gene=ycaJ	5	38.052	3	12.159	3.16667	0.000597684
ID=KPPR1_1563;locus_tag=KPPR1_1563	4	0.399648	1	0.275612	NA	1	ID=KPPR1_1563;locus_tag=KPPR1_1563	4	0.399648	1	0.172964	NA	1
ID=KPPR1_1564;gene=lrp	1	0.932513	1	35.5884	36	2.14e-09	ID=KPPR1_1564;gene=lrp	1	0.932513	1	0.9513	1	1	ID=KPPR1_1564;gene=lrp	1	0.9513	1	0.38629	Inf	1
ID=KPPR1_1569;gene=aat	2	0.551895	1	0.551223	1	1
ID=KPPR1_157;locus_tag=KPPR1_157	2	31.0013	1	26.8032	0.870968	1	ID=KPPR1_157;locus_tag=KPPR1_157	2	31.0013	2	37.8098	0.815789	0.746379	ID=KPPR1_157;locus_tag=KPPR1_157	2	37.8098	1	0.42308	Inf	2.18e-11
ID=KPPR1_1571;gene=clpA	7	114.604	6	47.8186	0.417391	5.07e-07	ID=KPPR1_1571;gene=clpA	7	114.604	7	124.689	0.92	0.871856	ID=KPPR1_1571;gene=clpA	7	124.689	4	7.65223	15.625	2.36e-27
ID=KPPR1_1572;gene=clpS	2	23.3509	2	33.9691	1.47826	0.306725	ID=KPPR1_1572;gene=clpS	2	23.3509	2	27.0169	0.851852	1	ID=KPPR1_1572;gene=clpS	2	27.0169	2	9.08702	3	0.00714272
ID=KPPR1_1573;gene=cspD	1	1.27507	1	16.4678	16	0.000650559	ID=KPPR1_1573;gene=cspD	1	1.27507	1	24.3706	0.0416667	5.15e-06	ID=KPPR1_1573;gene=cspD	1	24.3706	1	0.901344	24	3.46e-06
ID=KPPR1_1574;locus_tag=KPPR1_1574	8	198.93	8	127.884	0.643216	0.000253442	ID=KPPR1_1574;locus_tag=KPPR1_1574	8	198.93	8	242.547	0.81893	0.0809094	ID=KPPR1_1574;locus_tag=KPPR1_1574	8	242.547	7	20.6389	11.5714	6.24e-48
ID=KPPR1_1575;locus_tag=KPPR1_1575	2	19.0689	2	23.4959	1.21053	0.948238	ID=KPPR1_1575;locus_tag=KPPR1_1575	2	19.0689	3	80.2897	0.2375	1.93e-09	ID=KPPR1_1575;locus_tag=KPPR1_1575	3	80.2897	2	0.827765	80	3.36e-22
ID=KPPR1_1577;locus_tag=KPPR1_1577	2	11.5327	2	39.8259	3.33333	0.000312792	ID=KPPR1_1577;locus_tag=KPPR1_1577	2	11.5327	2	27.5358	0.428571	0.0349696	ID=KPPR1_1577;locus_tag=KPPR1_1577	2	27.5358	2	2.20737	14	1.97e-06
ID=KPPR1_1578;gene=aqpZ	2	114.109	2	57.9129	0.508772	6.2e-05	ID=KPPR1_1578;gene=aqpZ	2	114.109	2	36.9623	3.08108	1.13e-09	ID=KPPR1_1578;gene=aqpZ	2	36.9623	2	1.58195	18.5	7.43e-09
ID=KPPR1_1579;locus_tag=KPPR1_1579	2	33.1518	2	27.8368	0.848485	0.902775	ID=KPPR1_1579;locus_tag=KPPR1_1579	2	33.1518	2	16.3105	2.0625	0.044259	ID=KPPR1_1579;locus_tag=KPPR1_1579	2	16.3105	2	1.54516	8	0.00246232
ID=KPPR1_1580;gene=hcp	15	831.135	12	348.27	0.418773	9.87e-45	ID=KPPR1_1580;gene=hcp	15	831.135	14	270.93	3.06642	5.87e-65	ID=KPPR1_1580;gene=hcp	14	270.93	12	68.6125	3.92754	1.27e-28
ID=KPPR1_1581;locus_tag=KPPR1_1581	2	7.72653	1	4.92656	0.625	0.867156	ID=KPPR1_1581;locus_tag=KPPR1_1581	2	7.72653	1	6.45154	1.33333	1	ID=KPPR1_1581;locus_tag=KPPR1_1581	1	6.45154	1	2.15219	3	0.447336
ID=KPPR1_1582;locus_tag=KPPR1_1582	2	35.6448	3	214.598	5.97222	3.88e-31	ID=KPPR1_1582;locus_tag=KPPR1_1582	2	35.6448	2	68.1822	0.529412	0.00527177	ID=KPPR1_1582;locus_tag=KPPR1_1582	2	68.1822	2	14.5319	4.53333	8.33e-09
ID=KPPR1_1583;locus_tag=KPPR1_1583	5	25.0256	3	23.8404	0.96	1	ID=KPPR1_1583;locus_tag=KPPR1_1583	5	25.0256	4	46.0256	0.543478	0.0357521	ID=KPPR1_1583;locus_tag=KPPR1_1583	4	46.0256	1	4.2308	11.5	1.22e-09
ID=KPPR1_1584;locus_tag=KPPR1_1584	12	211.052	6	81.3054	0.383886	8.45e-14	ID=KPPR1_1584;locus_tag=KPPR1_1584	12	211.052	7	91.5496	2.29348	3.28e-11	ID=KPPR1_1584;locus_tag=KPPR1_1584	7	91.5496	5	9.62047	9.2	3.72e-17
ID=KPPR1_1585;locus_tag=KPPR1_1585	7	197.864	5	127.16	0.641414	0.000242017	ID=KPPR1_1585;locus_tag=KPPR1_1585	7	197.864	6	158.452	1.25316	0.0769626	ID=KPPR1_1585;locus_tag=KPPR1_1585	6	158.452	4	16.6841	9.29412	5.15e-29
ID=KPPR1_1586;locus_tag=KPPR1_1586	5	22.837	4	32.1088	1.3913	0.448699	ID=KPPR1_1586;locus_tag=KPPR1_1586	5	22.837	4	56.4553	0.410714	0.00070159	ID=KPPR1_1586;locus_tag=KPPR1_1586	4	56.4553	5	17.2359	3.29412	1.15e-05
ID=KPPR1_1587;locus_tag=KPPR1_1587	4	101.111	3	58.7397	0.584158	0.0025065	ID=KPPR1_1587;locus_tag=KPPR1_1587	4	101.111	2	21.4129	4.80952	5.49e-13	ID=KPPR1_1587;locus_tag=KPPR1_1587	2	21.4129	3	4.96659	4.2	0.00461126
ID=KPPR1_1588;locus_tag=KPPR1_1588	5	157.842	6	56.7415	0.360759	1.66e-11	ID=KPPR1_1588;locus_tag=KPPR1_1588	5	157.842	6	74.2014	2.13514	1.4e-07	ID=KPPR1_1588;locus_tag=KPPR1_1588	6	74.2014	4	12.8763	5.69231	4.68e-11
ID=KPPR1_1590;locus_tag=KPPR1_1590	3	34.2936	3	99.2202	2.91176	5.13e-08	ID=KPPR1_1590;locus_tag=KPPR1_1590	3	34.2936	4	103.034	0.330097	1.21e-08	ID=KPPR1_1590;locus_tag=KPPR1_1590	4	103.034	2	16.261	6.4375	3.62e-16
ID=KPPR1_1591;locus_tag=KPPR1_1591	3	17.3942	4	36.2429	2.11765	0.0249649	ID=KPPR1_1591;locus_tag=KPPR1_1591	3	17.3942	3	8.00821	2.125	0.19781	ID=KPPR1_1591;locus_tag=KPPR1_1591	3	8.00821	1	0.827765	8	0.0656776
ID=KPPR1_1592;gene=artI	1	12.5223	1	20.5331	1.61538	0.374086	ID=KPPR1_1592;gene=artI	1	12.5223	1	2.80201	4.33333	0.0442282	ID=KPPR1_1592;gene=artI	1	2.80201	1	0.110369	Inf	0.389089
ID=KPPR1_1594;locus_tag=KPPR1_1594	5	15.5673	6	190.344	11.875	9.52e-38	ID=KPPR1_1594;locus_tag=KPPR1_1594	5	15.5673	4	20.5135	0.761905	0.801166	ID=KPPR1_1594;locus_tag=KPPR1_1594	4	20.5135	4	2.59366	7	0.000542209
ID=KPPR1_1595;gene=artI	7	343.926	4	47.4397	0.136628	2.02e-55	ID=KPPR1_1595;gene=artI	7	343.926	5	77.1936	4.46753	4.81e-40	ID=KPPR1_1595;gene=artI	5	77.1936	3	5.18733	15.4	4.74e-17
ID=KPPR1_1597;locus_tag=KPPR1_1597	3	44.0755	2	10.5766	0.25	2.38e-05	ID=KPPR1_1597;locus_tag=KPPR1_1597	3	44.0755	2	32.3788	1.375	0.357554	ID=KPPR1_1597;locus_tag=KPPR1_1597	2	32.3788	3	3.09032	10.6667	9.7e-07
ID=KPPR1_1599;gene=rumB	3	18.2316	3	20.1886	1.11111	1	ID=KPPR1_1599;gene=rumB	3	18.2316	2	19.4411	0.947368	1	ID=KPPR1_1599;gene=rumB	2	19.4411	2	5.11375	3.8	0.0117989
ID=KPPR1_16;gene=dcm	5	342.194	4	44.5457	0.131579	3.62e-56	ID=KPPR1_16;gene=dcm	5	342.194	4	68.8914	4.95652	3.5e-43	ID=KPPR1_16;gene=dcm	4	68.8914	4	26.5805	2.55556	4.5e-05
ID=KPPR1_160;locus_tag=KPPR1_160	2	50.9266	2	26.6654	0.529412	0.0176796	ID=KPPR1_160;locus_tag=KPPR1_160	2	50.9266	2	65.4148	0.784615	0.390086	ID=KPPR1_160;locus_tag=KPPR1_160	2	65.4148	2	48.3967	1.35417	0.211797
ID=KPPR1_1600;locus_tag=KPPR1_1600	2	60.8607	1	37.7588	0.622951	0.0503173	ID=KPPR1_1600;locus_tag=KPPR1_1600	2	60.8607	2	91.9647	0.663043	0.0319219	ID=KPPR1_1600;locus_tag=KPPR1_1600	2	91.9647	1	13.7409	6.57143	1.08e-14
ID=KPPR1_1601;gene=potI	1	40.9544	1	18.1904	0.439024	0.00801013	ID=KPPR1_1601;gene=potI	1	40.9544	1	60.347	0.683333	0.137415	ID=KPPR1_1601;gene=potI	1	60.347	1	6.40138	10	8.35e-12
ID=KPPR1_1602;locus_tag=KPPR1_1602	3	11.2472	4	63.5629	5.81818	1.24e-09	ID=KPPR1_1602;locus_tag=KPPR1_1602	3	11.2472	5	53.7917	0.203704	2.27e-07	ID=KPPR1_1602;locus_tag=KPPR1_1602	5	53.7917	2	10.9081	4.90909	1.47e-07
ID=KPPR1_1603;locus_tag=KPPR1_1603	4	80.5577	4	195.925	2.41975	1.66e-11	ID=KPPR1_1603;locus_tag=KPPR1_1603	4	80.5577	4	54.5181	1.47273	0.0639384	ID=KPPR1_1603;locus_tag=KPPR1_1603	4	54.5181	4	39.3832	1.41026	0.196495
ID=KPPR1_1604;gene=potF	8	212.67	5	85.3707	0.399061	3.94e-13	ID=KPPR1_1604;gene=potF	8	212.67	6	99.7827	2.13	7.09e-10	ID=KPPR1_1604;gene=potF	6	99.7827	5	8.60876	11.1111	6.48e-20
ID=KPPR1_1606;locus_tag=KPPR1_1606	4	84.5161	5	77.5502	0.917647	0.94075	ID=KPPR1_1606;locus_tag=KPPR1_1606	4	84.5161	5	103.121	0.825243	0.370722	ID=KPPR1_1606;locus_tag=KPPR1_1606	5	103.121	4	7.87297	12.875	1.77e-21
ID=KPPR1_1607;gene=frp	2	5.19543	1	8.92293	1.8	0.656472	ID=KPPR1_1607;gene=frp	2	5.19543	1	2.73282	1.66667	1	ID=KPPR1_1607;gene=frp	1	2.73282	1	0.735791	3	0.918223
ID=KPPR1_1608;locus_tag=KPPR1_1608	4	182.715	2	46.9918	0.256831	2.8e-19	ID=KPPR1_1608;locus_tag=KPPR1_1608	4	182.715	2	10.8275	16.6364	4.82e-40	ID=KPPR1_1608;locus_tag=KPPR1_1608	2	10.8275	2	21.7058	0.5	0.131637
ID=KPPR1_1609;gene=grxA	1	1.86503	1	15.5721	8	0.00291039	ID=KPPR1_1609;gene=grxA	1	1.86503	2	43.8809	0.0454545	1.47e-10	ID=KPPR1_1609;gene=grxA	2	43.8809	1	0.754186	44	8.01e-12
ID=KPPR1_161;gene=tdcB	4	126.213	3	76.7578	0.611111	0.00163376	ID=KPPR1_161;gene=tdcB	4	126.213	3	31.4102	4.06452	5.23e-14	ID=KPPR1_161;gene=tdcB	3	31.4102	4	29.5972	1.03333	1
ID=KPPR1_1611;locus_tag=KPPR1_1611	3	49.5374	4	129.331	2.58	1.13e-08	ID=KPPR1_1611;locus_tag=KPPR1_1611	3	49.5374	3	10.5335	4.54545	1.59e-06	ID=KPPR1_1611;locus_tag=KPPR1_1611	3	10.5335	2	8.57197	1.22222	1
ID=KPPR1_1613;locus_tag=KPPR1_1613	4	101.625	5	58.5675	0.578431	0.00197518	ID=KPPR1_1613;locus_tag=KPPR1_1613	4	101.625	5	34.0738	3	1.81e-08	ID=KPPR1_1613;locus_tag=KPPR1_1613	5	34.0738	3	6.03349	5.66667	1.79e-05
ID=KPPR1_1614;locus_tag=KPPR1_1614	1	2.74045	1	13.3327	4.33333	0.0408424	ID=KPPR1_1614;locus_tag=KPPR1_1614	1	2.74045	2	63.91	0.046875	4.4e-15	ID=KPPR1_1614;locus_tag=KPPR1_1614	2	63.91	1	0.533449	64	1.44e-17
ID=KPPR1_1615;locus_tag=KPPR1_1615	2	7.44107	1	20.7053	3	0.0247482	ID=KPPR1_1615;locus_tag=KPPR1_1615	2	7.44107	1	37.7752	0.184211	1.02e-05	ID=KPPR1_1615;locus_tag=KPPR1_1615	1	37.7752	1	8.35123	4.75	1.98e-05
ID=KPPR1_1616;locus_tag=KPPR1_1616	1	5.9186	1	23.9093	4	0.00316274	ID=KPPR1_1616;locus_tag=KPPR1_1616	1	5.9186	1	5.32728	1.2	1	ID=KPPR1_1616;locus_tag=KPPR1_1616	1	5.32728	1	1.47158	5	0.344167
ID=KPPR1_1617;locus_tag=KPPR1_1617	13	152.038	10	158.339	1.03947	1	ID=KPPR1_1617;locus_tag=KPPR1_1617	13	152.038	11	171.805	0.883721	0.487485	ID=KPPR1_1617;locus_tag=KPPR1_1617	11	171.805	9	25.1273	6.88	2.17e-27
ID=KPPR1_1618;locus_tag=KPPR1_1618	3	36.977	1	50.4369	1.35135	0.327463	ID=KPPR1_1618;locus_tag=KPPR1_1618	3	36.977	3	9.54759	3.7	0.000277157	ID=KPPR1_1618;locus_tag=KPPR1_1618	3	9.54759	1	4.83783	2	0.465733
ID=KPPR1_1619;locus_tag=KPPR1_1619	9	128.477	8	304.723	2.38281	5.98e-17	ID=KPPR1_1619;locus_tag=KPPR1_1619	9	128.477	8	175.541	0.727273	0.015537	ID=KPPR1_1619;locus_tag=KPPR1_1619	8	175.541	7	77.2765	2.28571	1.19e-09
ID=KPPR1_162;gene=tdcC	4	159.269	3	24.1849	0.150943	1.21e-24	ID=KPPR1_162;gene=tdcC	4	159.269	5	78.6292	2.01266	8.45e-07	ID=KPPR1_162;gene=tdcC	5	78.6292	4	2.40972	39.5	1.27e-20
ID=KPPR1_1621;locus_tag=KPPR1_1621	6	149.83	5	96.2918	0.64	0.00158902	ID=KPPR1_1621;locus_tag=KPPR1_1621	6	149.83	5	161.496	0.931677	0.884293	ID=KPPR1_1621;locus_tag=KPPR1_1621	5	161.496	4	95.285	1.69474	9.12e-05
ID=KPPR1_1622;locus_tag=KPPR1_1622	1	5.9186	1	4.47869	0.666667	1	ID=KPPR1_1622;locus_tag=KPPR1_1622	1	5.9186	1	8.59629	0.666667	0.931123
ID=KPPR1_1625;locus_tag=KPPR1_1625	1	72.5457	1	220.868	3.0274	1.2e-17	ID=KPPR1_1625;locus_tag=KPPR1_1625	1	72.5457	1	50.2113	1.46	0.0919643	ID=KPPR1_1625;locus_tag=KPPR1_1625	1	50.2113	1	0.404685	Inf	6.36e-15
ID=KPPR1_1626;locus_tag=KPPR1_1626	1	8.46874	1	23.6337	3	0.0143038	ID=KPPR1_1626;locus_tag=KPPR1_1626	1	8.46874	1	17.5212	0.444444	0.142217	ID=KPPR1_1626;locus_tag=KPPR1_1626	1	17.5212	1	0.496659	Inf	1.64e-05
ID=KPPR1_1627;locus_tag=KPPR1_1627	2	37.5289	3	46.2683	1.21053	0.685702	ID=KPPR1_1627;locus_tag=KPPR1_1627	2	37.5289	2	16.6218	2.23529	0.0145228	ID=KPPR1_1627;locus_tag=KPPR1_1627	2	16.6218	2	4.61709	3.4	0.0292785
ID=KPPR1_1628;locus_tag=KPPR1_1628	4	18.0603	2	26.3554	1.44444	0.463658	ID=KPPR1_1628;locus_tag=KPPR1_1628	4	18.0603	2	66.3142	0.272727	4.85e-07	ID=KPPR1_1628;locus_tag=KPPR1_1628	2	66.3142	2	20.2159	3.3	1.53e-06
ID=KPPR1_163;gene=ackA	8	549.84	5	70.3154	0.127273	1.64e-91	ID=KPPR1_163;gene=ackA	8	549.84	8	217.502	2.52294	1.03e-32	ID=KPPR1_163;gene=ackA	8	217.502	4	38.7026	5.58974	1.64e-30
							ID=KPPR1_1630;locus_tag=KPPR1_1630	1	0.266432	1	0.276742	NA	1
ID=KPPR1_1631;locus_tag=KPPR1_1631	1	56.0079	2	10.5421	0.196429	7.35e-08	ID=KPPR1_1631;locus_tag=KPPR1_1631	1	56.0079	1	32.8112	1.69697	0.0402005	ID=KPPR1_1631;locus_tag=KPPR1_1631	1	32.8112	1	12.3429	2.75	0.004553
ID=KPPR1_1633;locus_tag=KPPR1_1633	4	16.005	2	24.9429	1.5625	0.34749	ID=KPPR1_1633;locus_tag=KPPR1_1633	4	16.005	3	7.07421	2.28571	0.172584	ID=KPPR1_1633;locus_tag=KPPR1_1633	3	7.07421	1	1.61874	3.5	0.285477
ID=KPPR1_1634;locus_tag=KPPR1_1634	4	88.3794	3	77.0335	0.875	0.674293	ID=KPPR1_1634;locus_tag=KPPR1_1634	4	88.3794	5	234.763	0.374468	8.85e-16	ID=KPPR1_1634;locus_tag=KPPR1_1634	5	234.763	3	12.4165	19.5833	1.25e-53
ID=KPPR1_1635;locus_tag=KPPR1_1635	16	507.268	12	408.112	0.804734	0.00264279	ID=KPPR1_1635;locus_tag=KPPR1_1635	16	507.268	17	540.269	0.938889	0.535267	ID=KPPR1_1635;locus_tag=KPPR1_1635	17	540.269	12	78.6377	6.83544	7.7e-84
ID=KPPR1_1636;locus_tag=KPPR1_1636	8	239.523	8	138.839	0.579167	7.5e-07	ID=KPPR1_1636;locus_tag=KPPR1_1636	8	239.523	7	219.128	1.09589	0.575442	ID=KPPR1_1636;locus_tag=KPPR1_1636	7	219.128	6	49.0221	4.46939	4.59e-26
ID=KPPR1_1637;locus_tag=KPPR1_1637	2	0.494803	2	0.723481	Inf	1	ID=KPPR1_1637;locus_tag=KPPR1_1637	2	0.494803	3	0.985892	0	1
ID=KPPR1_1638;locus_tag=KPPR1_1638	18	600.614	10	300.107	0.499168	5.4e-23	ID=KPPR1_1638;locus_tag=KPPR1_1638	18	600.614	16	260.431	2.31154	1.08e-30	ID=KPPR1_1638;locus_tag=KPPR1_1638	16	260.431	10	41.0204	6.34146	4.02e-39
ID=KPPR1_1639;gene=dam	11	541.752	7	243.606	0.450185	7.76e-26	ID=KPPR1_1639;gene=dam	11	541.752	9	263.406	2.06084	4.02e-22	ID=KPPR1_1639;gene=dam	9	263.406	6	48.4151	5.47917	3.96e-36
ID=KPPR1_164;gene=pflB	12	406.69	13	291.425	0.714988	3.48e-05	ID=KPPR1_164;gene=pflB	12	406.69	15	1017.94	0.399804	5e-59	ID=KPPR1_164;gene=pflB	15	1017.94	15	1688.38	0.603081	2.81e-37
ID=KPPR1_1640;locus_tag=KPPR1_1640	1	2.37886	2	10.0254	5	0.0707444	ID=KPPR1_1640;locus_tag=KPPR1_1640	1	2.37886	2	4.7392	0.4	0.722107	ID=KPPR1_1640;locus_tag=KPPR1_1640	2	4.7392	1	1.12208	5	0.344167
ID=KPPR1_1641;locus_tag=KPPR1_1641	6	202.203	4	316.643	1.56931	1.55e-06	ID=KPPR1_1641;locus_tag=KPPR1_1641	6	202.203	4	160.009	1.2625	0.0628529	ID=KPPR1_1641;locus_tag=KPPR1_1641	4	160.009	3	36.716	4.32432	8.54e-19
ID=KPPR1_1642;locus_tag=KPPR1_1642	1	15.1866	1	27.9746	1.86667	0.116863	ID=KPPR1_1642;locus_tag=KPPR1_1642	1	15.1866	3	36.7894	0.405405	0.00742606	ID=KPPR1_1642;locus_tag=KPPR1_1642	3	36.7894	1	3.25588	12.3333	4.84e-08
ID=KPPR1_1643;locus_tag=KPPR1_1643	7	122.92	6	83.2347	0.674797	0.0132474	ID=KPPR1_1643;locus_tag=KPPR1_1643	7	122.92	6	51.6642	2.36538	3.03e-07	ID=KPPR1_1643;locus_tag=KPPR1_1643	6	51.6642	5	11.5335	4.33333	1.06e-06
ID=KPPR1_1646;locus_tag=KPPR1_1646	2	31.9528	2	31.0063	0.96875	1	ID=KPPR1_1646;locus_tag=KPPR1_1646	2	31.9528	2	1.48749	32	3.23e-08	ID=KPPR1_1646;locus_tag=KPPR1_1646	2	1.48749	2	2.68564	0.333333	0.918223
ID=KPPR1_1648;gene=int	7	132.569	4	38.8957	0.293233	1.6e-12	ID=KPPR1_1648;gene=int	7	132.569	5	40.5427	3.2439	8.15e-12	ID=KPPR1_1648;gene=int	5	40.5427	3	3.36625	13.6667	4.27e-09
ID=KPPR1_1649;locus_tag=KPPR1_1649	2	87.8465	1	7.54487	0.0909091	2.37e-17	ID=KPPR1_1649;locus_tag=KPPR1_1649	2	87.8465	1	5.36187	17.6	9.28e-20	ID=KPPR1_1649;locus_tag=KPPR1_1649	1	5.36187	2	3.95488	1.25	1
ID=KPPR1_165;locus_tag=KPPR1_165	5	109.656	5	84.3372	0.763636	0.127548	ID=KPPR1_165;locus_tag=KPPR1_165	5	109.656	4	87.2428	1.26437	0.212385	ID=KPPR1_165;locus_tag=KPPR1_165	4	87.2428	4	13.9249	6.21429	1.6e-13
ID=KPPR1_1650;locus_tag=KPPR1_1650	1	2.56917	2	11.7479	4	0.0651665	ID=KPPR1_1650;locus_tag=KPPR1_1650	1	2.56917	1	38.0001	0.0789474	4.23e-08	ID=KPPR1_1650;locus_tag=KPPR1_1650	1	38.0001	1	5.16893	7.6	5.86e-07
ID=KPPR1_1651;locus_tag=KPPR1_1651	5	90.625	3	240.712	2.64835	5.2e-16	ID=KPPR1_1651;locus_tag=KPPR1_1651	5	90.625	2	45.3338	2.02222	0.000278406	ID=KPPR1_1651;locus_tag=KPPR1_1651	2	45.3338	2	12.0854	3.75	2.78e-05
ID=KPPR1_1652;locus_tag=KPPR1_1652	9	464.163	4	90.8829	0.196121	1.12e-59	ID=KPPR1_1652;locus_tag=KPPR1_1652	9	464.163	6	179.052	2.59218	5.97e-29	ID=KPPR1_1652;locus_tag=KPPR1_1652	6	179.052	4	16.2426	11.1875	4.02e-35
ID=KPPR1_1653;locus_tag=KPPR1_1653	4	21.7142	4	62.4605	2.81818	3.93e-05	ID=KPPR1_1653;locus_tag=KPPR1_1653	4	21.7142	4	106.407	0.207547	1.29e-13	ID=KPPR1_1653;locus_tag=KPPR1_1653	4	106.407	4	5.53683	17.6667	5.29e-24
ID=KPPR1_1654;locus_tag=KPPR1_1654	1	0.970574	1	10.68	11	0.0130834	ID=KPPR1_1654;locus_tag=KPPR1_1654	1	0.970574	1	12.8339	0.0769231	0.00441973	ID=KPPR1_1654;locus_tag=KPPR1_1654	1	12.8339	1	4.26759	3.25	0.082137
ID=KPPR1_1655;gene=dacC	6	209.244	5	95.7061	0.45933	3.62e-10	ID=KPPR1_1655;gene=dacC	6	209.244	5	88.0212	2.375	8.65e-12	ID=KPPR1_1655;gene=dacC	5	88.0212	4	30.1307	2.93333	2.06e-07
ID=KPPR1_1658;gene=yliI	7	186.255	3	84.2338	0.451613	1.93e-09	ID=KPPR1_1658;gene=yliI	7	186.255	6	186.783	0.994652	1	ID=KPPR1_1658;gene=yliI	6	186.783	3	9.49171	20.7778	2.35e-43
ID=KPPR1_1659;locus_tag=KPPR1_1659	4	107.924	5	119.684	1.11111	0.714727	ID=KPPR1_1659;locus_tag=KPPR1_1659	4	107.924	5	120.556	0.892562	0.687742	ID=KPPR1_1659;locus_tag=KPPR1_1659	5	120.556	4	34.2511	3.55882	3.77e-12
ID=KPPR1_166;locus_tag=KPPR1_166	6	172.229	4	47.9909	0.27907	8.86e-17	ID=KPPR1_166;locus_tag=KPPR1_166	6	172.229	6	164.004	1.04878	1	ID=KPPR1_166;locus_tag=KPPR1_166	6	164.004	4	33.6992	4.82353	5.99e-21
ID=KPPR1_1660;gene=lacY	14	314.409	6	159.717	0.509554	6.28e-12	ID=KPPR1_1660;gene=lacY	14	314.409	8	107.289	2.93458	1.13e-23	ID=KPPR1_1660;gene=lacY	8	107.289	6	15.7459	6.6875	4.11e-17
ID=KPPR1_1661;gene=rimO	7	196.322	5	67.3181	0.341837	4.3e-15	ID=KPPR1_1661;gene=rimO	7	196.322	9	246.3	0.796748	0.0411025	ID=KPPR1_1661;gene=rimO	9	246.3	5	11.6623	20.5	1.12e-56
ID=KPPR1_1662;locus_tag=KPPR1_1662	1	38.9181	1	9.30189	0.230769	4.08e-05	ID=KPPR1_1662;locus_tag=KPPR1_1662	1	38.9181	2	2.07556	19.5	3.4e-09	ID=KPPR1_1662;locus_tag=KPPR1_1662	2	2.07556	1	4.54351	0.4	0.685897
ID=KPPR1_1663;locus_tag=KPPR1_1663	5	60.8607	3	74.2084	1.21311	0.479362	ID=KPPR1_1663;locus_tag=KPPR1_1663	5	60.8607	4	75.2737	0.813333	0.448199	ID=KPPR1_1663;locus_tag=KPPR1_1663	4	75.2737	3	26.1574	2.88462	2.51e-06
ID=KPPR1_1664;locus_tag=KPPR1_1664	15	131.598	9	176.288	1.33333	0.0276875	ID=KPPR1_1664;locus_tag=KPPR1_1664	15	131.598	12	175.074	0.754286	0.0346569	ID=KPPR1_1664;locus_tag=KPPR1_1664	12	175.074	8	39.0153	4.48718	4.32e-21
ID=KPPR1_1665;gene=nikE	1	0.532864	1	7.78603	8	0.0715136	ID=KPPR1_1665;gene=nikE	1	0.532864	1	29.5076	0.0333333	1.15e-07	ID=KPPR1_1665;gene=nikE	1	29.5076	1	3.12711	10	3.14e-06
ID=KPPR1_1666;locus_tag=KPPR1_1666	3	45.0461	2	81.2021	1.8	0.00374818	ID=KPPR1_1666;locus_tag=KPPR1_1666	3	45.0461	3	157.328	0.286624	6.33e-15	ID=KPPR1_1666;locus_tag=KPPR1_1666	3	157.328	2	11.5703	13.0833	1.64e-32
ID=KPPR1_1667;locus_tag=KPPR1_1667	6	69.4246	5	90.6762	1.31884	0.167969	ID=KPPR1_1667;locus_tag=KPPR1_1667	6	69.4246	5	24.6992	2.76	2e-05	ID=KPPR1_1667;locus_tag=KPPR1_1667	5	24.6992	5	5.92312	4.16667	0.00166781
ID=KPPR1_1668;gene=moeB	5	48.3003	4	61.3236	1.27083	0.40331	ID=KPPR1_1668;gene=moeB	5	48.3003	4	38.8822	1.23077	0.634311	ID=KPPR1_1668;gene=moeB	4	38.8822	3	5.07696	7.8	3.35e-07
ID=KPPR1_1669;locus_tag=KPPR1_1669	3	16.1572	2	14.2974	0.875	1	ID=KPPR1_1669;locus_tag=KPPR1_1669	3	16.1572	3	13.8717	1.14286	1	ID=KPPR1_1669;locus_tag=KPPR1_1669	3	13.8717	2	3.09032	4.66667	0.0222766
ID=KPPR1_167;locus_tag=KPPR1_167	4	39.2987	4	40.4116	1.02564	1	ID=KPPR1_167;locus_tag=KPPR1_167	4	39.2987	4	32.6209	1.18182	0.864552	ID=KPPR1_167;locus_tag=KPPR1_167	4	32.6209	4	34.9317	0.942857	1
ID=KPPR1_1670;locus_tag=KPPR1_1670	14	431.639	11	239.507	0.555556	5.95e-13	ID=KPPR1_1670;locus_tag=KPPR1_1670	14	431.639	11	244.363	1.77049	2.46e-12	ID=KPPR1_1670;locus_tag=KPPR1_1670	11	244.363	11	45.1408	5.42222	2.36e-33
ID=KPPR1_1671;locus_tag=KPPR1_1671	6	428.137	4	98.29	0.228972	8.64e-49	ID=KPPR1_1671;locus_tag=KPPR1_1671	6	428.137	5	144.407	2.97222	1.74e-32	ID=KPPR1_1671;locus_tag=KPPR1_1671	5	144.407	3	38.8682	3.69231	8.45e-15
ID=KPPR1_1672;locus_tag=KPPR1_1672	4	149.24	3	53.6409	0.362416	7.77e-11	ID=KPPR1_1672;locus_tag=KPPR1_1672	4	149.24	5	159.04	0.937107	0.932241	ID=KPPR1_1672;locus_tag=KPPR1_1672	5	159.04	3	5.79436	26.5	1.07e-38
ID=KPPR1_1673;locus_tag=KPPR1_1673	3	47.9959	4	81.0298	1.6875	0.00971478	ID=KPPR1_1673;locus_tag=KPPR1_1673	3	47.9959	3	135.448	0.355556	4.19e-10	ID=KPPR1_1673;locus_tag=KPPR1_1673	3	135.448	3	1.69232	67.5	9.49e-37
ID=KPPR1_1674;gene=exuT	5	95.0592	5	83.5448	0.884211	0.69773	ID=KPPR1_1674;gene=exuT	5	95.0592	7	104.954	0.904762	0.8192	ID=KPPR1_1674;gene=exuT	7	104.954	5	10.3195	10.5	1.82e-20
ID=KPPR1_1675;locus_tag=KPPR1_1675	19	872.071	11	366.598	0.420872	1.74e-46	ID=KPPR1_1675;locus_tag=KPPR1_1675	19	872.071	17	568.41	1.53521	7.05e-15	ID=KPPR1_1675;locus_tag=KPPR1_1675	17	568.41	10	66.9202	8.47761	3.4e-98
ID=KPPR1_1676;gene=ccmA	5	143.892	4	436.121	3.02778	5.89e-34	ID=KPPR1_1676;gene=ccmA	5	143.892	5	50.8513	2.82353	8.93e-11	ID=KPPR1_1676;gene=ccmA	5	50.8513	3	19.2777	2.68421	0.000329923
ID=KPPR1_1677;locus_tag=KPPR1_1677	3	57.1116	3	64.3553	1.12281	0.873475	ID=KPPR1_1677;locus_tag=KPPR1_1677	3	57.1116	5	99.0908	0.575758	0.00241626	ID=KPPR1_1677;locus_tag=KPPR1_1677	5	99.0908	3	17.2359	5.82353	1.05e-14
ID=KPPR1_1678;locus_tag=KPPR1_1678	14	350.016	9	94.6382	0.271429	3.21e-34	ID=KPPR1_1678;locus_tag=KPPR1_1678	14	350.016	8	38.3114	9.21053	1.02e-62	ID=KPPR1_1678;locus_tag=KPPR1_1678	8	38.3114	4	35.1892	1.08571	1
ID=KPPR1_168;locus_tag=KPPR1_168	4	70.8329	2	91.1241	1.28169	0.22836	ID=KPPR1_168;locus_tag=KPPR1_168	4	70.8329	3	61.0907	1.16393	0.696019	ID=KPPR1_168;locus_tag=KPPR1_168	3	61.0907	2	3.1823	20.3333	1.66e-14
ID=KPPR1_1680;locus_tag=KPPR1_1680	18	476.571	12	310.855	0.651992	1.33e-08	ID=KPPR1_1680;locus_tag=KPPR1_1680	18	476.571	22	906.623	0.52591	4.18e-30	ID=KPPR1_1680;locus_tag=KPPR1_1680	22	906.623	12	146.478	6.21233	7.47e-133
ID=KPPR1_1681;locus_tag=KPPR1_1681	6	246.412	5	74.1395	0.300813	8.39e-22	ID=KPPR1_1681;locus_tag=KPPR1_1681	6	246.412	6	81.5696	3	2.86e-19	ID=KPPR1_1681;locus_tag=KPPR1_1681	6	81.5696	4	24.3363	3.41667	3.35e-08
ID=KPPR1_1682;locus_tag=KPPR1_1682	2	56.9975	2	40.6183	0.719298	0.218874	ID=KPPR1_1682;locus_tag=KPPR1_1682	2	56.9975	2	91.9647	0.619565	0.0117779	ID=KPPR1_1682;locus_tag=KPPR1_1682	2	91.9647	2	22.5704	4	1.65e-10
ID=KPPR1_1683;locus_tag=KPPR1_1683	2	11.2663	1	10.301	0.909091	1	ID=KPPR1_1683;locus_tag=KPPR1_1683	2	11.2663	2	10.4989	1.1	1	ID=KPPR1_1683;locus_tag=KPPR1_1683	2	10.4989	1	0.147158	Inf	0.00363333
ID=KPPR1_1684;locus_tag=KPPR1_1684	11	451.241	11	238.68	0.529933	3.24e-15	ID=KPPR1_1684;locus_tag=KPPR1_1684	11	451.241	17	861.359	0.52381	6.59e-29	ID=KPPR1_1684;locus_tag=KPPR1_1684	17	861.359	6	43.3197	20.0233	1.34e-196
ID=KPPR1_1687;locus_tag=KPPR1_1687	4	289.878	3	46.165	0.158621	3.72e-43	ID=KPPR1_1687;locus_tag=KPPR1_1687	4	289.878	3	58.5655	4.91525	1.67e-36	ID=KPPR1_1687;locus_tag=KPPR1_1687	3	58.5655	3	3.84451	14.75	4.53e-13
ID=KPPR1_1688;gene=dps	3	21.3907	3	62.805	3	1.39e-05	ID=KPPR1_1688;gene=dps	3	21.3907	4	42.4453	0.5	0.0242542	ID=KPPR1_1688;gene=dps	4	42.4453	3	5.22412	8.4	6.07e-08
ID=KPPR1_1689;gene=glnH	4	53.4197	2	60.2556	1.13208	0.855114	ID=KPPR1_1689;gene=glnH	4	53.4197	4	66.4526	0.80303	0.457991	ID=KPPR1_1689;gene=glnH	4	66.4526	3	42.5839	1.53488	0.0588099
ID=KPPR1_1690;locus_tag=KPPR1_1690	5	190.423	5	64.3898	0.336842	6.21e-15	ID=KPPR1_1690;locus_tag=KPPR1_1690	5	190.423	6	237.6	0.798319	0.0473571	ID=KPPR1_1690;locus_tag=KPPR1_1690	6	237.6	3	23.2142	10.3478	4.07e-45
ID=KPPR1_1691;gene=glnQ	2	10.6953	3	158.89	14.4545	1.2e-33	ID=KPPR1_1691;gene=glnQ	2	10.6953	2	14.0619	0.785714	1	ID=KPPR1_1691;gene=glnQ	2	14.0619	2	5.24251	2.8	0.105311
ID=KPPR1_1692;locus_tag=KPPR1_1692	4	48.7952	2	10.3354	0.204082	8.44e-07	ID=KPPR1_1692;locus_tag=KPPR1_1692	4	48.7952	2	44.3997	1.11364	1	ID=KPPR1_1692;locus_tag=KPPR1_1692	2	44.3997	1	0.165553	Inf	3.74e-13
ID=KPPR1_1693;gene=rlmF	4	334.372	2	51.9183	0.155689	4e-50	ID=KPPR1_1693;gene=rlmF	4	334.372	5	78.2487	4.28205	1.56e-37	ID=KPPR1_1693;gene=rlmF	5	78.2487	2	9.03184	8.66667	2.59e-14
ID=KPPR1_1694;locus_tag=KPPR1_1694	1	5.04318	1	37.7588	7.6	7.83e-07	ID=KPPR1_1694;locus_tag=KPPR1_1694	1	5.04318	1	26.2905	0.192308	0.000520541	ID=KPPR1_1694;locus_tag=KPPR1_1694	1	26.2905	1	5.42646	5.2	0.000380289
							ID=KPPR1_1696;locus_tag=KPPR1_1696	2	0.494803	1	0.415113	NA	1
ID=KPPR1_1697;locus_tag=KPPR1_1697	7	119.971	3	104.285	0.866667	0.501032	ID=KPPR1_1697;locus_tag=KPPR1_1697	7	119.971	6	90.5291	1.31868	0.104242	ID=KPPR1_1697;locus_tag=KPPR1_1697	6	90.5291	3	11.9934	7.58333	1.28e-15
ID=KPPR1_1698;locus_tag=KPPR1_1698	8	302.191	7	93.2945	0.307947	7.15e-26	ID=KPPR1_1698;locus_tag=KPPR1_1698	8	302.191	7	110.16	2.74545	7.74e-21	ID=KPPR1_1698;locus_tag=KPPR1_1698	7	110.16	6	36.4217	3.05556	1.77e-09
ID=KPPR1_1699;locus_tag=KPPR1_1699	7	150.744	5	142.939	0.94702	1	ID=KPPR1_1699;locus_tag=KPPR1_1699	7	150.744	10	146.379	1.03425	1	ID=KPPR1_1699;locus_tag=KPPR1_1699	10	146.379	4	23.6189	6.08333	7.74e-22
ID=KPPR1_17;locus_tag=KPPR1_17	11	56.2933	6	43.65	0.785714	0.43454	ID=KPPR1_17;locus_tag=KPPR1_17	11	56.2933	5	48.5336	1.14286	0.867499	ID=KPPR1_17;locus_tag=KPPR1_17	5	48.5336	5	8.90307	5.44444	2.16e-07
ID=KPPR1_170;locus_tag=KPPR1_170	5	269.458	3	14.8141	0.0557621	7.6e-60	ID=KPPR1_170;locus_tag=KPPR1_170	5	269.458	4	34.3679	7.91176	4.22e-45	ID=KPPR1_170;locus_tag=KPPR1_170	4	34.3679	3	14.1088	2.42857	0.00990485
ID=KPPR1_1700;locus_tag=KPPR1_1700	4	56.6168	4	103.182	1.80702	0.000806737	ID=KPPR1_1700;locus_tag=KPPR1_1700	4	56.6168	3	110.956	0.513514	0.00011055	ID=KPPR1_1700;locus_tag=KPPR1_1700	3	110.956	3	10.4666	11.1	5.11e-22
ID=KPPR1_1701;locus_tag=KPPR1_1701	12	419.003	7	496.756	1.18616	0.0217371	ID=KPPR1_1701;locus_tag=KPPR1_1701	12	419.003	12	715.395	0.586014	9.24e-18	ID=KPPR1_1701;locus_tag=KPPR1_1701	12	715.395	6	37.93	18.8158	6.04e-161
ID=KPPR1_1702;locus_tag=KPPR1_1702	9	533.816	4	124.266	0.23221	5.91e-60	ID=KPPR1_1702;locus_tag=KPPR1_1702	9	533.816	4	66.4526	8.09091	4.17e-90	ID=KPPR1_1702;locus_tag=KPPR1_1702	4	66.4526	3	15.0653	4.4	2.18e-08
ID=KPPR1_1703;locus_tag=KPPR1_1703	8	480.777	5	186.038	0.386694	6.1e-30	ID=KPPR1_1703;locus_tag=KPPR1_1703	8	480.777	7	199.254	2.41709	9.3e-27	ID=KPPR1_1703;locus_tag=KPPR1_1703	7	199.254	6	40.5421	4.85366	2.51e-25
ID=KPPR1_1704;locus_tag=KPPR1_1704	6	227.571	4	128.711	0.565789	5.71e-07	ID=KPPR1_1704;locus_tag=KPPR1_1704	6	227.571	5	72.0047	3.16667	3.88e-19	ID=KPPR1_1704;locus_tag=KPPR1_1704	5	72.0047	4	27.4634	2.66667	1.49e-05
							ID=KPPR1_1705;locus_tag=KPPR1_1705	2	0.342556	1	0.224853	NA	1
ID=KPPR1_1706;locus_tag=KPPR1_1706	6	192.897	3	68.1105	0.352332	2.65e-14	ID=KPPR1_1706;locus_tag=KPPR1_1706	6	192.897	6	155.512	1.23718	0.104538	ID=KPPR1_1706;locus_tag=KPPR1_1706	6	155.512	4	5.6472	26	7.38e-38
ID=KPPR1_1707;gene=ybiH	1	2.15049	1	12.9537	6.5	0.0150547	ID=KPPR1_1707;gene=ybiH	1	2.15049	1	3.45927	0.666667	1	ID=KPPR1_1707;gene=ybiH	1	3.45927	1	7.87297	0.375	0.355919
ID=KPPR1_1708;locus_tag=KPPR1_1708	2	68.3969	2	80.7542	1.19118	0.515213	ID=KPPR1_1708;locus_tag=KPPR1_1708	2	68.3969	3	56.0402	1.21429	0.535856	ID=KPPR1_1708;locus_tag=KPPR1_1708	3	56.0402	2	11.0737	5.09091	5.32e-08
ID=KPPR1_1709;gene=ccmA	9	79.9106	7	111.933	1.4	0.047559	ID=KPPR1_1709;gene=ccmA	9	79.9106	14	408.315	0.196078	1.69e-52	ID=KPPR1_1709;gene=ccmA	14	408.315	6	28.8982	14.069	3.44e-85
ID=KPPR1_171;gene=pckA	7	125.014	5	47.7497	0.384	1.53e-08	ID=KPPR1_171;gene=pckA	7	125.014	4	20.4789	6.25	7.41e-19	ID=KPPR1_171;gene=pckA	4	20.4789	3	10.2459	2	0.161259
ID=KPPR1_1710;locus_tag=KPPR1_1710	11	328.549	5	50.3336	0.151976	4.49e-50	ID=KPPR1_1710;locus_tag=KPPR1_1710	11	328.549	5	103.173	3.19417	1.67e-27	ID=KPPR1_1710;locus_tag=KPPR1_1710	5	103.173	6	30.9584	3.32258	8.72e-10
ID=KPPR1_1711;locus_tag=KPPR1_1711	6	354.126	3	113.38	0.319209	6.3e-29	ID=KPPR1_1711;locus_tag=KPPR1_1711	6	354.126	4	136.295	2.60294	1.92e-22	ID=KPPR1_1711;locus_tag=KPPR1_1711	4	136.295	3	17.6038	7.55556	6.83e-23
ID=KPPR1_1713;locus_tag=KPPR1_1713	7	28.4702	4	50.8503	1.82143	0.025236	ID=KPPR1_1713;locus_tag=KPPR1_1713	7	28.4702	5	47.9109	0.583333	0.0584006	ID=KPPR1_1713;locus_tag=KPPR1_1713	5	47.9109	3	7.78099	6	1.15e-07
ID=KPPR1_1714;gene=ybhO	3	7.89781	2	41.5485	5.25	3.44e-06	ID=KPPR1_1714;gene=ybhO	3	7.89781	3	37.4985	0.216216	4.71e-05	ID=KPPR1_1714;gene=ybhO	3	37.4985	2	6.03349	6.16667	3.65e-06
ID=KPPR1_1715;locus_tag=KPPR1_1715	2	68.0544	1	8.02719	0.117647	2.7e-12	ID=KPPR1_1715;locus_tag=KPPR1_1715	2	68.0544	3	7.6104	8.5	3.04e-12	ID=KPPR1_1715;locus_tag=KPPR1_1715	3	7.6104	1	0.790976	8	0.0656776
ID=KPPR1_1716;locus_tag=KPPR1_1716	6	147.851	5	62.9428	0.425676	1.65e-08	ID=KPPR1_1716;locus_tag=KPPR1_1716	6	147.851	4	17.2791	8.70588	3.38e-26	ID=KPPR1_1716;locus_tag=KPPR1_1716	4	17.2791	3	15.2309	1.13333	1
ID=KPPR1_172;locus_tag=KPPR1_172	3	14.0828	4	10.7833	0.785714	1	ID=KPPR1_172;locus_tag=KPPR1_172	3	14.0828	4	28.1066	0.5	0.0859255	ID=KPPR1_172;locus_tag=KPPR1_172	4	28.1066	2	6.65891	4	0.000980635
ID=KPPR1_1720;gene=moaB	4	128.477	2	61.048	0.476562	3.64e-06	ID=KPPR1_1720;gene=moaB	4	128.477	2	22.3988	5.81818	1.73e-18	ID=KPPR1_1720;gene=moaB	2	22.3988	2	1.10369	22	1.24e-05
ID=KPPR1_1721;gene=moaA	4	95.7633	4	114.93	1.19792	0.353559	ID=KPPR1_1721;gene=moaA	4	95.7633	4	14.8749	6.4	7.84e-15	ID=KPPR1_1721;gene=moaA	4	14.8749	3	16.868	0.882353	1
ID=KPPR1_1723;locus_tag=KPPR1_1723	10	175.427	11	367.528	2.10286	5.02e-16	ID=KPPR1_1723;locus_tag=KPPR1_1723	10	175.427	11	264.167	0.662879	7.53e-05	ID=KPPR1_1723;locus_tag=KPPR1_1723	11	264.167	7	54.6325	4.8	5.18e-33
ID=KPPR1_1724;gene=basR	2	53.1342	1	15.0553	0.283019	1.16e-05	ID=KPPR1_1724;gene=basR	2	53.1342	1	64.0138	0.828125	0.582448	ID=KPPR1_1724;gene=basR	1	64.0138	1	13.5753	4.57143	2.18e-08
ID=KPPR1_1725;locus_tag=KPPR1_1725	4	152.209	3	71.349	0.467105	2.02e-07	ID=KPPR1_1725;locus_tag=KPPR1_1725	4	152.209	3	53.2209	2.86792	1.49e-11	ID=KPPR1_1725;locus_tag=KPPR1_1725	3	53.2209	4	20.4918	2.65	0.000283165
ID=KPPR1_1726;gene=uvrB	12	156.11	9	124.198	0.794872	0.113346	ID=KPPR1_1726;gene=uvrB	12	156.11	9	137.316	1.13869	0.490382	ID=KPPR1_1726;gene=uvrB	9	137.316	6	34.7294	3.91429	6.55e-15
ID=KPPR1_1727;locus_tag=KPPR1_1727	1	3.61587	1	15.2964	3.75	0.0371066	ID=KPPR1_1727;locus_tag=KPPR1_1727	1	3.61587	1	3.40738	1.33333	1	ID=KPPR1_1727;locus_tag=KPPR1_1727	1	3.40738	1	1.85787	1.5	1
ID=KPPR1_1728;gene=bioD	2	30.202	2	34.0036	1.13333	1	ID=KPPR1_1728;gene=bioD	2	30.202	4	236.51	0.126582	8.54e-40	ID=KPPR1_1728;gene=bioD	4	236.51	1	4.37796	59.25	1.68e-63
ID=KPPR1_173;locus_tag=KPPR1_173	6	222.928	2	27.1133	0.121076	2.47e-38	ID=KPPR1_173;locus_tag=KPPR1_173	6	222.928	7	130.57	1.70229	3.9e-06	ID=KPPR1_173;locus_tag=KPPR1_173	7	130.57	2	8.68234	14.5556	4.26e-28
ID=KPPR1_1730;gene=bioF	5	388.306	3	159.958	0.412371	6.14e-22	ID=KPPR1_1730;gene=bioF	5	388.306	4	120.936	3.20661	1.95e-32	ID=KPPR1_1730;gene=bioF	4	120.936	3	27.5922	4.32143	1.96e-14
ID=KPPR1_1731;gene=bioB	2	14.4444	1	13.9184	1	1	ID=KPPR1_1731;gene=bioB	2	14.4444	2	0.259445	Inf	0.000339651	ID=KPPR1_1731;gene=bioB	2	0.259445	1	3.10872	0	0.389089
ID=KPPR1_1732;gene=bioA	7	425.949	4	112.208	0.262911	7.79e-43	ID=KPPR1_1732;gene=bioA	7	425.949	6	112.374	3.80357	9.91e-43	ID=KPPR1_1732;gene=bioA	6	112.374	4	22.1841	5.09091	3.69e-15
ID=KPPR1_1733;locus_tag=KPPR1_1733	3	221.234	2	75.242	0.339367	4.63e-17	ID=KPPR1_1733;locus_tag=KPPR1_1733	3	221.234	4	256.747	0.859922	0.199956	ID=KPPR1_1733;locus_tag=KPPR1_1733	4	256.747	2	6.07028	42.8333	1.39e-66
ID=KPPR1_1734;locus_tag=KPPR1_1734	9	365.012	6	177.046	0.484932	2.81e-15	ID=KPPR1_1734;locus_tag=KPPR1_1734	9	365.012	6	227.551	1.60088	8.03e-08	ID=KPPR1_1734;locus_tag=KPPR1_1734	6	227.551	12	6385.47	0.0357087	0
ID=KPPR1_1735;gene=hutH	2	8.14521	1	21.8767	2.75	0.0313911	ID=KPPR1_1735;gene=hutH	2	8.14521	1	10.4124	0.8	1	ID=KPPR1_1735;gene=hutH	1	10.4124	1	5.51843	1.66667	0.687174
ID=KPPR1_1736;gene=hutU	6	169.337	8	346.857	2.05325	1.93e-14	ID=KPPR1_1736;gene=hutU	6	169.337	9	199.686	0.845	0.214483	ID=KPPR1_1736;gene=hutU	9	199.686	6	35.6491	5.55556	5.93e-28
ID=KPPR1_1737;gene=hutC	1	66.9316	1	94.776	1.41791	0.0624981	ID=KPPR1_1737;gene=hutC	1	66.9316	2	111.371	0.603604	0.00298313	ID=KPPR1_1737;gene=hutC	2	111.371	1	15.0469	7.4	1.18e-18
ID=KPPR1_1738;gene=hutG	5	3.25428	3	22.2212	7.33333	0.000379217	ID=KPPR1_1738;gene=hutG	5	3.25428	4	6.72828	0.428571	0.566587	ID=KPPR1_1738;gene=hutG	4	6.72828	3	3.12711	2.33333	0.527097
ID=KPPR1_1739;gene=hutI	3	10.486	2	22.5313	2.3	0.0650986	ID=KPPR1_1739;gene=hutI	3	10.486	4	53.8954	0.185185	7.88e-08	ID=KPPR1_1739;gene=hutI	4	53.8954	3	1.91306	27	1.48e-13
ID=KPPR1_174;locus_tag=KPPR1_174	2	52.8678	2	12.5059	0.245283	2.19e-06	ID=KPPR1_174;locus_tag=KPPR1_174	2	52.8678	2	8.35414	6.625	1.25e-08	ID=KPPR1_174;locus_tag=KPPR1_174	2	8.35414	2	2.31774	4	0.177739
ID=KPPR1_1740;gene=pemB	7	147.166	6	134.636	0.918367	0.773988	ID=KPPR1_1740;gene=pemB	7	147.166	9	189.066	0.777778	0.0516495	ID=KPPR1_1740;gene=pemB	9	189.066	6	50.6224	3.70588	3.48e-19
ID=KPPR1_1741;locus_tag=KPPR1_1741	21	816.386	14	219.352	0.268382	1.07e-79	ID=KPPR1_1741;locus_tag=KPPR1_1741	21	816.386	20	298.241	2.73826	1.17e-54	ID=KPPR1_1741;locus_tag=KPPR1_1741	20	298.241	12	51.2847	5.84314	1.58e-42
ID=KPPR1_1742;locus_tag=KPPR1_1742	2	2.07436	1	27.2856	13.5	4.72e-06	ID=KPPR1_1742;locus_tag=KPPR1_1742	2	2.07436	2	11.5367	0.166667	0.0277955	ID=KPPR1_1742;locus_tag=KPPR1_1742	2	11.5367	1	0.993318	12	0.00625083
ID=KPPR1_1743;locus_tag=KPPR1_1743	4	10.9047	1	7.78603	0.727273	0.952513	ID=KPPR1_1743;locus_tag=KPPR1_1743	4	10.9047	1	8.71736	1.22222	1	ID=KPPR1_1743;locus_tag=KPPR1_1743	1	8.71736	1	2.35453	4.5	0.108085
ID=KPPR1_1744;locus_tag=KPPR1_1744	19	536.537	13	314.438	0.58473	1.03e-13	ID=KPPR1_1744;locus_tag=KPPR1_1744	19	536.537	16	391.123	1.3734	6.12e-06	ID=KPPR1_1744;locus_tag=KPPR1_1744	16	391.123	13	67.5456	5.75	5.96e-55
ID=KPPR1_1745;locus_tag=KPPR1_1745	9	115.27	5	80.6164	0.704348	0.0352243	ID=KPPR1_1745;locus_tag=KPPR1_1745	9	115.27	4	58.4098	1.98276	5.35e-05	ID=KPPR1_1745;locus_tag=KPPR1_1745	4	58.4098	5	12.8396	4.46154	1.52e-07
ID=KPPR1_1746;locus_tag=KPPR1_1746	3	60.8417	4	43.0643	0.704918	0.165426	ID=KPPR1_1746;locus_tag=KPPR1_1746	3	60.8417	2	34.5927	1.74286	0.0226841	ID=KPPR1_1746;locus_tag=KPPR1_1746	2	34.5927	3	13.8145	2.5	0.00693298
ID=KPPR1_175;locus_tag=KPPR1_175	5	274.425	4	114.207	0.416058	1.53e-15	ID=KPPR1_175;locus_tag=KPPR1_175	5	274.425	6	218.868	1.25114	0.0317696	ID=KPPR1_175;locus_tag=KPPR1_175	6	218.868	4	20.2894	10.95	1.87e-42
ID=KPPR1_1750;locus_tag=KPPR1_1750	3	11.7611	2	86.921	7.25	1.85e-14	ID=KPPR1_1750;locus_tag=KPPR1_1750	3	11.7611	2	3.68412	3	0.144288	ID=KPPR1_1750;locus_tag=KPPR1_1750	2	3.68412	2	1.17727	4	0.571806
ID=KPPR1_1751;gene=ycgF	9	96.0678	5	81.9256	0.854167	0.521533	ID=KPPR1_1751;gene=ycgF	9	96.0678	8	89.4914	1.07865	0.998179	ID=KPPR1_1751;gene=ycgF	8	89.4914	5	17.5302	4.94444	5.5e-12
ID=KPPR1_1752;locus_tag=KPPR1_1752	1	34.4649	1	17.2257	0.5	0.0458879	ID=KPPR1_1752;locus_tag=KPPR1_1752	1	34.4649	1	5.05054	6.8	7.98e-06	ID=KPPR1_1752;locus_tag=KPPR1_1752	1	5.05054	1	6.60373	0.714286	1
ID=KPPR1_1754;gene=ymgB	3	167.757	2	89.1259	0.529762	2.83e-06	ID=KPPR1_1754;gene=ymgB	3	167.757	2	82.5209	2.0241	3.23e-07	ID=KPPR1_1754;gene=ymgB	2	82.5209	1	21.1356	3.95238	1.8e-09
ID=KPPR1_1755;gene=pgl	5	21.6762	3	18.6382	0.863636	1	ID=KPPR1_1755;gene=pgl	5	21.6762	4	16.4661	1.375	0.673287	ID=KPPR1_1755;gene=pgl	4	16.4661	3	3.27427	5.33333	0.00797461
ID=KPPR1_1756;gene=modC	6	82.1563	4	66.5602	0.817073	0.404875	ID=KPPR1_1756;gene=modC	6	82.1563	6	54.4143	1.51852	0.0422619	ID=KPPR1_1756;gene=modC	6	54.4143	3	1.19566	54	1.1e-14
ID=KPPR1_1757;locus_tag=KPPR1_1757	3	25.6726	2	39.9981	1.53846	0.187707	ID=KPPR1_1757;locus_tag=KPPR1_1757	3	25.6726	2	10.447	2.6	0.0245844	ID=KPPR1_1757;locus_tag=KPPR1_1757	2	10.447	2	13.7593	0.714286	0.805216
ID=KPPR1_1758;gene=modB	2	0.589957	1	1.86038	2	1	ID=KPPR1_1758;gene=modB	2	0.589957	3	1.34912	1	1	ID=KPPR1_1758;gene=modB	3	1.34912	1	4.76425	0.2	0.344167
ID=KPPR1_1759;gene=modA	5	163.627	3	40.3427	0.243902	3.46e-18	ID=KPPR1_1759;gene=modA	5	163.627	3	50.2286	3.28	1.46e-14	ID=KPPR1_1759;gene=modA	3	50.2286	2	39.5672	1.25	0.527092
ID=KPPR1_176;locus_tag=KPPR1_176	5	114.109	4	74.0706	0.649123	0.00905054	ID=KPPR1_176;locus_tag=KPPR1_176	5	114.109	4	30.2513	3.8	5.29e-12	ID=KPPR1_176;locus_tag=KPPR1_176	4	30.2513	6	75.1059	0.4	2.78e-05
ID=KPPR1_1761;locus_tag=KPPR1_1761	7	241.33	6	333.972	1.38589	0.000296705	ID=KPPR1_1761;locus_tag=KPPR1_1761	7	241.33	7	169.66	1.41765	0.00138684	ID=KPPR1_1761;locus_tag=KPPR1_1761	7	169.66	4	19.2409	8.94737	1.15e-30
ID=KPPR1_1762;locus_tag=KPPR1_1762	3	54.5805	3	56.5004	1.03636	1	ID=KPPR1_1762;locus_tag=KPPR1_1762	3	54.5805	2	104.366	0.528846	0.000349537	ID=KPPR1_1762;locus_tag=KPPR1_1762	2	104.366	2	2.92477	34.6667	1.5e-26
ID=KPPR1_1763;gene=galE	3	35.5877	5	28.1124	0.777778	0.595898	ID=KPPR1_1763;gene=galE	3	35.5877	1	0.449705	Inf	1.39e-10	ID=KPPR1_1763;gene=galE	1	0.449705	2	0.772581	0	1
ID=KPPR1_1764;gene=galT	9	164.941	5	103.63	0.630303	0.000571136	ID=KPPR1_1764;gene=galT	9	164.941	5	40.9924	4.02439	5.96e-18	ID=KPPR1_1764;gene=galT	5	40.9924	3	9.58368	4.1	3.11e-05
ID=KPPR1_1765;gene=galK	3	17.3371	3	50.368	2.94118	0.000170485	ID=KPPR1_1765;gene=galK	3	17.3371	3	44.884	0.377778	0.00128916	ID=KPPR1_1765;gene=galK	3	44.884	3	8.49839	5.625	5.57e-07
ID=KPPR1_1766;gene=galM	5	193.335	5	227.449	1.17617	0.185157	ID=KPPR1_1766;gene=galM	5	193.335	6	132.456	1.46212	0.00213725	ID=KPPR1_1766;gene=galM	6	132.456	5	26.8748	4.88889	3.29e-17
ID=KPPR1_1767;gene=gpmA	2	2.70238	1	0.930189	0.333333	0.922137	ID=KPPR1_1767;gene=gpmA	2	2.70238	3	0.847521	3	0.951613	ID=KPPR1_1767;gene=gpmA	3	0.847521	1	1.21406	1	1
ID=KPPR1_1768;locus_tag=KPPR1_1768	5	102.424	6	28.9737	0.284314	4.17e-10	ID=KPPR1_1768;locus_tag=KPPR1_1768	5	102.424	6	29.646	3.4	1.02e-09	ID=KPPR1_1768;locus_tag=KPPR1_1768	6	29.646	4	15.1573	2	0.0603729
ID=KPPR1_1769;locus_tag=KPPR1_1769	4	263.159	2	48.4732	0.18251	6.96e-36	ID=KPPR1_1769;locus_tag=KPPR1_1769	4	263.159	3	31.981	8.21875	6.6e-45	ID=KPPR1_1769;locus_tag=KPPR1_1769	3	31.981	3	9.21579	3.55556	0.000834705
ID=KPPR1_177;locus_tag=KPPR1_177	8	95.3447	7	76.3444	0.8	0.281005	ID=KPPR1_177;locus_tag=KPPR1_177	8	95.3447	6	94.317	1.01064	1	ID=KPPR1_177;locus_tag=KPPR1_177	6	94.317	5	16.4081	5.875	4.43e-14
ID=KPPR1_1770;gene=pnuC	6	195.39	5	181.766	0.933333	0.806391	ID=KPPR1_1770;gene=pnuC	6	195.39	5	214.734	0.906977	0.572734	ID=KPPR1_1770;gene=pnuC	5	214.734	4	20.0871	10.75	2.02e-41
ID=KPPR1_1771;locus_tag=KPPR1_1771	6	46.9301	4	30.9719	0.659574	0.15484	ID=KPPR1_1771;locus_tag=KPPR1_1771	6	46.9301	5	74.8586	0.626667	0.0302895	ID=KPPR1_1771;locus_tag=KPPR1_1771	5	74.8586	3	7.15557	10.7143	6.2e-15
ID=KPPR1_1772;gene=nadA	1	0.114185	1	2.2738	Inf	0.759064	ID=KPPR1_1772;gene=nadA	1	0.114185	2	0.605372	0	1
ID=KPPR1_1780;gene=ygbF	4	189.7	3	60.6001	0.321053	8.03e-16	ID=KPPR1_1780;gene=ygbF	4	189.7	4	20.2713	9.5	1.04e-34	ID=KPPR1_1780;gene=ygbF	4	20.2713	4	31.3999	0.645161	0.256457
ID=KPPR1_1788;locus_tag=KPPR1_1788	2	37.3957	2	30.6962	0.837838	0.817469	ID=KPPR1_1788;locus_tag=KPPR1_1788	2	37.3957	2	54.8122	0.672727	0.142569	ID=KPPR1_1788;locus_tag=KPPR1_1788	2	54.8122	2	4.21241	13.75	5.25e-12
ID=KPPR1_1789;gene=cydB	2	15.5673	5	5.68449	0.375	0.0945092	ID=KPPR1_1789;gene=cydB	2	15.5673	5	2.28312	8	0.00322444
ID=KPPR1_179;locus_tag=KPPR1_179	3	30.9061	2	7.40706	0.225806	0.000285848	ID=KPPR1_179;locus_tag=KPPR1_179	3	30.9061	2	1.21074	31	6.11e-08	ID=KPPR1_179;locus_tag=KPPR1_179	2	1.21074	3	1.14048	1	1
ID=KPPR1_1790;gene=cydA	6	8.60195	8	19.9818	2.22222	0.109713	ID=KPPR1_1790;gene=cydA	6	8.60195	5	12.7474	0.692308	0.817642
ID=KPPR1_1793;gene=sucD	3	2.07436	5	9.5086	5	0.0707444	ID=KPPR1_1793;gene=sucD	3	2.07436	3	6.14021	0.333333	0.484446	ID=KPPR1_1793;gene=sucD	3	6.14021	4	2.70403	2	0.757198
ID=KPPR1_1794;gene=sucC	7	28.0134	7	30.3517	1.07143	1	ID=KPPR1_1794;gene=sucC	7	28.0134	9	29.3519	0.965517	1	ID=KPPR1_1794;gene=sucC	9	29.3519	6	8.42481	3.625	0.00143715
														ID=KPPR1_1795;gene=sucB	2	1.95449	1	1.0669	2	1
ID=KPPR1_1797;gene=sdhB	1	0.266432	1	14.883	Inf	0.000155264	ID=KPPR1_1797;gene=sdhB	1	0.266432	1	0.155667	NA	1	ID=KPPR1_1797;gene=sdhB	1	0.155667	1	0.938134	0	1
ID=KPPR1_1798;gene=sdhA	8	59.1479	9	44.6146	0.762712	0.333869	ID=KPPR1_1798;gene=sdhA	8	59.1479	7	24.3706	2.45833	0.000424364	ID=KPPR1_1798;gene=sdhA	7	24.3706	7	7.87297	3	0.0124814
ID=KPPR1_1799;gene=sdhD	1	0.856389	2	14.7452	15	0.00119609	ID=KPPR1_1799;gene=sdhD	1	0.856389	1	4.34139	0.25	0.610345	ID=KPPR1_1799;gene=sdhD	1	4.34139	1	0.496659	Inf	0.200929
ID=KPPR1_18;locus_tag=KPPR1_18	4	23.446	2	40.9283	1.78261	0.0611282	ID=KPPR1_18;locus_tag=KPPR1_18	4	23.446	2	11.848	1.91667	0.166313	ID=KPPR1_18;locus_tag=KPPR1_18	2	11.848	2	5.59201	2	0.372691
ID=KPPR1_1802;gene=gltA	4	16.9375	4	125.679	7.41176	7.53e-21	ID=KPPR1_1802;gene=gltA	4	16.9375	9	2897.14	0.00586814	0	ID=KPPR1_1802;gene=gltA	9	2897.14	6	380.11	7.62368	0
ID=KPPR1_1804;gene=pcp	5	117.306	4	74.8286	0.641026	0.00638532	ID=KPPR1_1804;gene=pcp	5	117.306	6	74.4608	1.58108	0.00545044	ID=KPPR1_1804;gene=pcp	6	74.4608	4	15.0285	4.93333	4.27e-10
ID=KPPR1_1805;locus_tag=KPPR1_1805	4	53.7622	4	84.5439	1.57407	0.0212746	ID=KPPR1_1805;locus_tag=KPPR1_1805	4	53.7622	7	177.132	0.305085	1.21e-15	ID=KPPR1_1805;locus_tag=KPPR1_1805	7	177.132	3	21.0436	8.42857	4.37e-31
ID=KPPR1_1806;locus_tag=KPPR1_1806	4	108.114	4	93.0534	0.861111	0.511937	ID=KPPR1_1806;locus_tag=KPPR1_1806	4	108.114	4	89.1627	1.21348	0.346002	ID=KPPR1_1806;locus_tag=KPPR1_1806	4	89.1627	4	60.4085	1.48333	0.0369728
ID=KPPR1_1808;locus_tag=KPPR1_1808	4	103.395	4	142.663	1.38835	0.0251031	ID=KPPR1_1808;locus_tag=KPPR1_1808	4	103.395	4	132.836	0.774436	0.113214	ID=KPPR1_1808;locus_tag=KPPR1_1808	4	132.836	5	14.3479	9.5	9.33e-25
ID=KPPR1_1809;locus_tag=KPPR1_1809	6	469.53	4	124.439	0.26383	5.32e-47	ID=KPPR1_1809;locus_tag=KPPR1_1809	6	469.53	6	135.569	3.45588	1.29e-42	ID=KPPR1_1809;locus_tag=KPPR1_1809	6	135.569	4	47.6057	2.83333	1.74e-10
ID=KPPR1_181;locus_tag=KPPR1_181	2	127.811	1	16.3989	0.125	5.92e-22	ID=KPPR1_181;locus_tag=KPPR1_181	2	127.811	1	5.08513	25.6	9e-31	ID=KPPR1_181;locus_tag=KPPR1_181	1	5.08513	1	6.10707	0.833333	1
ID=KPPR1_1810;gene=ybgI	3	31.3819	3	12.4714	0.387097	0.011218	ID=KPPR1_1810;gene=ybgI	3	31.3819	2	1.17615	31	6.11e-08	ID=KPPR1_1810;gene=ybgI	2	1.17615	1	1.01171	1	1
ID=KPPR1_1811;locus_tag=KPPR1_1811	12	660.01	6	114	0.172727	2.3e-92	ID=KPPR1_1811;locus_tag=KPPR1_1811	12	660.01	11	201.433	3.28358	3.28e-56	ID=KPPR1_1811;locus_tag=KPPR1_1811	11	201.433	6	24.0604	8.375	4.45e-35
ID=KPPR1_1812;gene=dtpD	16	586.874	8	268.997	0.458262	5.94e-27	ID=KPPR1_1812;gene=dtpD	16	586.874	11	316.316	1.85759	1.09e-18	ID=KPPR1_1812;gene=dtpD	11	316.316	6	37.5805	8.31579	1.82e-54
ID=KPPR1_1814;gene=kdpA	2	74.5059	2	45.2692	0.6	0.0159139	ID=KPPR1_1814;gene=kdpA	2	74.5059	4	98.52	0.757576	0.151249	ID=KPPR1_1814;gene=kdpA	4	98.52	3	6.80607	14.1429	3.08e-21
ID=KPPR1_1815;gene=kdpB	2	67.6547	2	44.5457	0.661765	0.0699975	ID=KPPR1_1815;gene=kdpB	2	67.6547	2	48.1531	1.41667	0.14487	ID=KPPR1_1815;gene=kdpB	2	48.1531	2	5.90473	8	8.48e-09
ID=KPPR1_1817;locus_tag=KPPR1_1817	6	37.5669	5	97.9455	2.57895	8.51e-07	ID=KPPR1_1817;locus_tag=KPPR1_1817	6	37.5669	7	83.6971	0.452381	0.000111417	ID=KPPR1_1817;locus_tag=KPPR1_1817	7	83.6971	5	22.9567	3.65217	6.29e-09
ID=KPPR1_1818;locus_tag=KPPR1_1818	2	15.0344	1	14.7452	1	1	ID=KPPR1_1818;locus_tag=KPPR1_1818	2	15.0344	1	5.46565	3	0.0820207	ID=KPPR1_1818;locus_tag=KPPR1_1818	1	5.46565	1	0.183948	Inf	0.103774
ID=KPPR1_1819;locus_tag=KPPR1_1819	4	12.313	2	29.1804	2.41667	0.0228222	ID=KPPR1_1819;locus_tag=KPPR1_1819	4	12.313	3	50.9032	0.235294	2.55e-06	ID=KPPR1_1819;locus_tag=KPPR1_1819	3	50.9032	2	1.87627	25.5	1.02e-12
ID=KPPR1_182;locus_tag=KPPR1_182	1	63.3347	1	127.849	2.03175	8.43e-06	ID=KPPR1_182;locus_tag=KPPR1_182	1	63.3347	1	48.0493	1.3125	0.320305	ID=KPPR1_182;locus_tag=KPPR1_182	1	48.0493	1	17.475	2.82353	0.000303162
ID=KPPR1_1820;gene=pgm	5	33.0947	5	75.4831	2.27273	0.000166143	ID=KPPR1_1820;gene=pgm	5	33.0947	4	29.7843	1.1	1	ID=KPPR1_1820;gene=pgm	4	29.7843	4	1.85787	15	5.77e-07
ID=KPPR1_1822;gene=ybfF	1	60.1756	1	51.7116	0.866667	0.769065	ID=KPPR1_1822;gene=ybfF	1	60.1756	1	55.971	1.07143	1	ID=KPPR1_1822;gene=ybfF	1	55.971	1	9.03184	6.22222	5.39e-09
ID=KPPR1_1826;locus_tag=KPPR1_1826	3	86.5714	4	145.867	1.67816	0.000328044	ID=KPPR1_1826;locus_tag=KPPR1_1826	3	86.5714	4	142.245	0.612676	0.000889634	ID=KPPR1_1826;locus_tag=KPPR1_1826	4	142.245	3	83.6779	1.69048	0.000277224
ID=KPPR1_1827;locus_tag=KPPR1_1827	1	0.570926	1	3.44515	3	0.922137	ID=KPPR1_1827;locus_tag=KPPR1_1827	1	0.570926	1	0.985892	1	1
ID=KPPR1_1828;locus_tag=KPPR1_1828	24	699.955	19	278.368	0.397143	2.22e-41	ID=KPPR1_1828;locus_tag=KPPR1_1828	24	699.955	24	432.011	1.62037	9.77e-15	ID=KPPR1_1828;locus_tag=KPPR1_1828	24	432.011	18	114.324	3.78947	1.78e-43
ID=KPPR1_1829;locus_tag=KPPR1_1829	2	123.396	2	117.479	0.95122	1	ID=KPPR1_1829;locus_tag=KPPR1_1829	2	123.396	3	113.758	1.07895	0.92715	ID=KPPR1_1829;locus_tag=KPPR1_1829	3	113.758	1	13.281	8.76923	1.17e-20
ID=KPPR1_1831;gene=nagE	10	238.228	7	239.851	1.0084	1	ID=KPPR1_1831;gene=nagE	10	238.228	6	200.43	1.19	0.144395	ID=KPPR1_1831;gene=nagE	6	200.43	6	31.8414	6.25	4.66e-30
ID=KPPR1_1832;gene=nagB	7	23.8076	5	46.165	1.91667	0.0228504	ID=KPPR1_1832;gene=nagB	7	23.8076	6	29.5768	0.8	0.78429	ID=KPPR1_1832;gene=nagB	6	29.5768	4	5.26091	6	4.67e-05
ID=KPPR1_1833;gene=nagA	6	22.3232	5	3.58295	0.181818	0.0012284	ID=KPPR1_1833;gene=nagA	6	22.3232	6	26.5326	0.814815	0.881372	ID=KPPR1_1833;gene=nagA	6	26.5326	4	5.83115	4.5	0.000630636
ID=KPPR1_1834;locus_tag=KPPR1_1834	4	31.4961	3	13.126	0.419355	0.0191419	ID=KPPR1_1834;locus_tag=KPPR1_1834	4	31.4961	3	53.6187	0.574074	0.034843	ID=KPPR1_1834;locus_tag=KPPR1_1834	3	53.6187	2	8.51678	6	1.56e-08
ID=KPPR1_1835;locus_tag=KPPR1_1835	3	71.2706	3	46.5439	0.661972	0.0628775	ID=KPPR1_1835;locus_tag=KPPR1_1835	3	71.2706	3	17.9882	3.94444	5.2e-08	ID=KPPR1_1835;locus_tag=KPPR1_1835	3	17.9882	3	9.93318	1.8	0.293541
ID=KPPR1_1836;gene=asnB	11	139.801	9	251.392	1.79286	7.36e-08	ID=KPPR1_1836;gene=asnB	11	139.801	8	74.8586	1.86667	3.41e-05	ID=KPPR1_1836;gene=asnB	8	74.8586	8	29.1189	2.58621	1.59e-05
ID=KPPR1_184;locus_tag=KPPR1_184	7	77.1511	5	31.5575	0.415584	5.15e-05	ID=KPPR1_184;locus_tag=KPPR1_184	7	77.1511	10	69.22	1.11594	0.873388	ID=KPPR1_184;locus_tag=KPPR1_184	10	69.22	5	8.64555	7.66667	4.29e-12
ID=KPPR1_1845;gene=miaB	8	201.518	7	110.141	0.544554	6.7e-07	ID=KPPR1_1845;gene=miaB	8	201.518	8	112.945	1.78761	2.07e-06	ID=KPPR1_1845;gene=miaB	8	112.945	5	20.9517	5.38095	7.33e-16
ID=KPPR1_1848;locus_tag=KPPR1_1848	2	29.0411	3	42.8232	1.48276	0.212161	ID=KPPR1_1848;locus_tag=KPPR1_1848	2	29.0411	3	11.9691	2.41667	0.0249576	ID=KPPR1_1848;locus_tag=KPPR1_1848	3	11.9691	1	2.37293	6	0.0226353
ID=KPPR1_1850;locus_tag=KPPR1_1850	1	22.6848	1	29.8694	1.30435	0.636358	ID=KPPR1_1850;locus_tag=KPPR1_1850	1	22.6848	1	29.1963	0.793103	0.77319	ID=KPPR1_1850;locus_tag=KPPR1_1850	1	29.1963	1	13.4282	2.23077	0.033716
ID=KPPR1_1851;locus_tag=KPPR1_1851	3	38.4233	4	82.3734	2.15789	0.000183152	ID=KPPR1_1851;locus_tag=KPPR1_1851	3	38.4233	2	73.7863	0.513514	0.00216897	ID=KPPR1_1851;locus_tag=KPPR1_1851	2	73.7863	2	26.6908	2.74074	7.03e-06
ID=KPPR1_1852;locus_tag=KPPR1_1852	7	442.449	4	116.411	0.262443	1.75e-44	ID=KPPR1_1852;locus_tag=KPPR1_1852	7	442.449	9	1345.79	0.32838	6.21e-104	ID=KPPR1_1852;locus_tag=KPPR1_1852	9	1345.79	4	22.3681	61.1818	0
ID=KPPR1_1853;locus_tag=KPPR1_1853	1	10.4099	1	57.6717	5.8	8.69e-09	ID=KPPR1_1853;locus_tag=KPPR1_1853	1	10.4099	1	43.1544	0.232558	1.77e-05	ID=KPPR1_1853;locus_tag=KPPR1_1853	1	43.1544	1	2.64885	14.3333	1.26e-09
ID=KPPR1_1854;locus_tag=KPPR1_1854	1	264.548	1	13.9873	0.0528302	1.03e-59	ID=KPPR1_1854;locus_tag=KPPR1_1854	1	264.548	2	16.6391	15.5882	7.63e-57	ID=KPPR1_1854;locus_tag=KPPR1_1854	2	16.6391	2	5.86794	2.83333	0.0588591
ID=KPPR1_1855;locus_tag=KPPR1_1855	14	1121.01	9	422.961	0.377342	2.65e-71	ID=KPPR1_1855;locus_tag=KPPR1_1855	14	1121.01	16	1139.62	0.983333	1	ID=KPPR1_1855;locus_tag=KPPR1_1855	16	1139.62	39	26163.7	0.0435713	7.75683063970757e-322
ID=KPPR1_1856;locus_tag=KPPR1_1856	12	145.567	9	184.143	1.26027	0.0755929	ID=KPPR1_1856;locus_tag=KPPR1_1856	12	145.567	9	302.479	0.483444	7.74e-13	ID=KPPR1_1856;locus_tag=KPPR1_1856	9	302.479	5	60.0958	5.03333	5.68e-39
ID=KPPR1_1857;locus_tag=KPPR1_1857	3	87.5039	2	62.426	0.704545	0.0745644	ID=KPPR1_1857;locus_tag=KPPR1_1857	3	87.5039	3	12.8339	6.76923	4.55e-14	ID=KPPR1_1857;locus_tag=KPPR1_1857	3	12.8339	2	10.6138	1.18182	1
							ID=KPPR1_1858;gene=leuS	1	0.0951543	2	6.55532	0	0.0331122	ID=KPPR1_1858;gene=leuS	2	6.55532	1	1.60035	3.5	0.285477
ID=KPPR1_186;locus_tag=KPPR1_186	15	236.82	16	212.324	0.894515	0.413792	ID=KPPR1_186;locus_tag=KPPR1_186	15	236.82	24	849.856	0.278824	1.07e-79	ID=KPPR1_186;locus_tag=KPPR1_186	24	849.856	14	77.2029	11.039	1.38e-163
							ID=KPPR1_1860;gene=holA	1	0.0761235	2	0.588076	0	1
ID=KPPR1_1862;gene=cobC	2	2.8356	1	7.99274	2.66667	0.369561	ID=KPPR1_1862;gene=cobC	2	2.8356	1	8.71736	0.333333	0.259949	ID=KPPR1_1862;gene=cobC	1	8.71736	1	0.919739	9	0.0369728
ID=KPPR1_1867;gene=rlpA	1	7.85975	1	24.116	3	0.0143038	ID=KPPR1_1867;gene=rlpA	1	7.85975	1	4.23761	2	0.629036	ID=KPPR1_1867;gene=rlpA	1	4.23761	1	1.14048	4	0.571806
ID=KPPR1_1868;gene=dacC	2	16.2904	2	16.0888	1	1	ID=KPPR1_1868;gene=dacC	2	16.2904	1	1.93719	8	0.00322444
ID=KPPR1_187;locus_tag=KPPR1_187	13	245.213	10	93.5357	0.383673	6.93e-16	ID=KPPR1_187;locus_tag=KPPR1_187	13	245.213	11	133.372	1.84211	3.62e-08	ID=KPPR1_187;locus_tag=KPPR1_187	11	133.372	8	18.6891	7	1.42e-21
							ID=KPPR1_1870;gene=lipB	3	0.475772	3	0.259445	NA	1
ID=KPPR1_1871;locus_tag=KPPR1_1871	7	100.597	5	80.9609	0.80198	0.26602	ID=KPPR1_1871;locus_tag=KPPR1_1871	7	100.597	7	50.9032	1.98039	0.000175989	ID=KPPR1_1871;locus_tag=KPPR1_1871	7	50.9032	5	27.4818	1.88889	0.0155013
ID=KPPR1_1873;gene=ybeC	3	48.8713	2	10.0254	0.204082	8.44e-07	ID=KPPR1_1873;gene=ybeC	3	48.8713	1	0.172964	Inf	2.2e-14
ID=KPPR1_1874;locus_tag=KPPR1_1874	4	249.78	2	47.0607	0.188	1.78e-33	ID=KPPR1_1874;locus_tag=KPPR1_1874	4	249.78	3	133.147	1.8797	9.75e-09	ID=KPPR1_1874;locus_tag=KPPR1_1874	3	133.147	2	7.61544	16.625	1.6e-29
							ID=KPPR1_1875;locus_tag=KPPR1_1875	1	0.114185	1	0.0864818	NA	1
ID=KPPR1_1877;locus_tag=KPPR1_1877	2	35.778	2	72.9337	2.02778	0.00116695	ID=KPPR1_1877;locus_tag=KPPR1_1877	2	35.778	2	52.9096	0.679245	0.165982	ID=KPPR1_1877;locus_tag=KPPR1_1877	2	52.9096	2	6.95323	7.57143	2.06e-09
ID=KPPR1_1878;gene=dcuC	9	332.736	10	313.922	0.942943	0.732828	ID=KPPR1_1878;gene=dcuC	9	332.736	8	240.298	1.3875	0.000328202	ID=KPPR1_1878;gene=dcuC	8	240.298	7	51.3582	4.70588	1.18e-29
ID=KPPR1_1879;locus_tag=KPPR1_1879	3	97.2477	1	8.81957	0.0927835	6.34e-19	ID=KPPR1_1879;locus_tag=KPPR1_1879	3	97.2477	1	14.356	6.92857	1.24e-15	ID=KPPR1_1879;locus_tag=KPPR1_1879	1	14.356	1	0.938134	14	0.0018404
ID=KPPR1_188;locus_tag=KPPR1_188	8	561.829	8	132.052	0.234875	1.92e-62	ID=KPPR1_188;locus_tag=KPPR1_188	8	561.829	11	214.752	2.61395	2.43e-35	ID=KPPR1_188;locus_tag=KPPR1_188	11	214.752	8	31.8046	6.71875	1.39e-33
ID=KPPR1_1880;gene=rnk	3	139.687	2	169.157	1.20714	0.191095	ID=KPPR1_1880;gene=rnk	3	139.687	2	55.0024	2.54545	4.22e-09	ID=KPPR1_1880;gene=rnk	2	55.0024	2	13.0051	4.23077	6.43e-07
ID=KPPR1_1881;locus_tag=KPPR1_1881	12	538.155	6	227.552	0.423792	1.11e-28	ID=KPPR1_1881;locus_tag=KPPR1_1881	12	538.155	8	240.765	2.23237	7.66e-26	ID=KPPR1_1881;locus_tag=KPPR1_1881	8	240.765	6	21.3379	11.4762	2.08e-47
ID=KPPR1_1882;gene=ahpF	3	104.308	3	22.6002	0.221154	8.39e-13	ID=KPPR1_1882;gene=ahpF	3	104.308	3	24.7857	4.16	6.34e-12	ID=KPPR1_1882;gene=ahpF	3	24.7857	2	9.67566	2.5	0.0289147
ID=KPPR1_1883;gene=ahpC	6	119.171	4	141.871	1.19328	0.288517	ID=KPPR1_1883;gene=ahpC	6	119.171	4	76.3634	1.56579	0.0060395	ID=KPPR1_1883;gene=ahpC	4	76.3634	3	0.45987	Inf	1.35e-22
ID=KPPR1_1884;locus_tag=KPPR1_1884	9	330.833	6	404.391	1.22054	0.0159555	ID=KPPR1_1884;locus_tag=KPPR1_1884	9	330.833	6	391.434	0.846547	0.0572718	ID=KPPR1_1884;locus_tag=KPPR1_1884	6	391.434	5	50.4201	7.82	2.74e-65
ID=KPPR1_1885;locus_tag=KPPR1_1885	4	35.6448	3	43.3744	1.19444	0.759064	ID=KPPR1_1885;locus_tag=KPPR1_1885	4	35.6448	3	19.3546	1.89474	0.0609263	ID=KPPR1_1885;locus_tag=KPPR1_1885	3	19.3546	3	5.13214	3.8	0.0117989
ID=KPPR1_1886;locus_tag=KPPR1_1886	12	237.22	11	153.964	0.649789	8.24e-05	ID=KPPR1_1886;locus_tag=KPPR1_1886	12	237.22	9	52.4253	4.55769	2.87e-28	ID=KPPR1_1886;locus_tag=KPPR1_1886	9	52.4253	6	10.2827	5.2	1.39e-07
ID=KPPR1_1888;locus_tag=KPPR1_1888	15	485.554	5	158.063	0.325103	1.66e-38	ID=KPPR1_1888;locus_tag=KPPR1_1888	15	485.554	7	114.485	4.26316	4.23e-54	ID=KPPR1_1888;locus_tag=KPPR1_1888	7	114.485	6	14.4583	8.14286	5.26e-20
ID=KPPR1_1889;gene=mtnC	3	78.1217	2	41.7896	0.538462	0.0028879	ID=KPPR1_1889;gene=mtnC	3	78.1217	1	13.9409	5.57143	3.1e-11	ID=KPPR1_1889;gene=mtnC	1	13.9409	2	6.91644	2	0.300113
ID=KPPR1_1891;gene=dmsA	9	186.027	5	63.9764	0.344086	3.02e-14	ID=KPPR1_1891;gene=dmsA	9	186.027	6	23.7998	7.75	4.6e-31	ID=KPPR1_1891;gene=dmsA	6	23.7998	4	13.6489	1.71429	0.229644
ID=KPPR1_1892;locus_tag=KPPR1_1892	3	121.455	2	25.2529	0.206612	1.55e-15	ID=KPPR1_1892;locus_tag=KPPR1_1892	3	121.455	2	3.96087	30.25	6.45e-30	ID=KPPR1_1892;locus_tag=KPPR1_1892	2	3.96087	2	1.82108	2	1
ID=KPPR1_1893;locus_tag=KPPR1_1893	3	90.4347	1	18.4315	0.2	5.01e-12	ID=KPPR1_1893;locus_tag=KPPR1_1893	3	90.4347	4	10.741	8.18182	9.46e-16	ID=KPPR1_1893;locus_tag=KPPR1_1893	4	10.741	1	2.8328	3.66667	0.0957816
ID=KPPR1_1894;locus_tag=KPPR1_1894	3	23.8266	3	34.3481	1.41667	0.385573	ID=KPPR1_1894;locus_tag=KPPR1_1894	3	23.8266	2	15.3073	1.6	0.346002	ID=KPPR1_1894;locus_tag=KPPR1_1894	2	15.3073	1	0.367896	Inf	0.000124614
ID=KPPR1_1895;locus_tag=KPPR1_1895	3	50.2225	4	132.397	2.64	3.82e-09	ID=KPPR1_1895;locus_tag=KPPR1_1895	3	50.2225	7	234.123	0.213675	1.66e-28	ID=KPPR1_1895;locus_tag=KPPR1_1895	7	234.123	2	18.174	13	5.79e-48
ID=KPPR1_1896;locus_tag=KPPR1_1896	4	88.8171	6	44.2701	0.494382	0.000291508	ID=KPPR1_1896;locus_tag=KPPR1_1896	4	88.8171	5	66.1932	1.34848	0.144354	ID=KPPR1_1896;locus_tag=KPPR1_1896	5	66.1932	3	2.55687	22	6.94e-16
ID=KPPR1_1897;locus_tag=KPPR1_1897	6	127.964	2	46.6473	0.367188	2.82e-09	ID=KPPR1_1897;locus_tag=KPPR1_1897	6	127.964	5	102.671	1.24272	0.208121	ID=KPPR1_1897;locus_tag=KPPR1_1897	5	102.671	2	12.674	7.92308	6.21e-18
ID=KPPR1_1898;locus_tag=KPPR1_1898	6	202.222	5	108.763	0.539604	4.74e-07	ID=KPPR1_1898;locus_tag=KPPR1_1898	6	202.222	9	221.774	0.90991	0.583349	ID=KPPR1_1898;locus_tag=KPPR1_1898	9	221.774	5	12.9131	17.0769	4.1e-49
ID=KPPR1_1899;gene=mtnB	3	61.9265	3	113.001	1.82258	0.000346648	ID=KPPR1_1899;gene=mtnB	3	61.9265	2	66.885	0.925373	1	ID=KPPR1_1899;gene=mtnB	2	66.885	2	36.1825	1.86111	0.00537589
ID=KPPR1_19;gene=yedI	2	62.0216	1	21.0498	0.33871	2.07e-05	ID=KPPR1_19;gene=yedI	2	62.0216	3	33.3993	1.87879	0.00885244	ID=KPPR1_19;gene=yedI	3	33.3993	1	22.4048	1.5	0.282159
ID=KPPR1_190;locus_tag=KPPR1_190	7	182.563	7	77.5847	0.42623	2.81e-10	ID=KPPR1_190;locus_tag=KPPR1_190	7	182.563	10	144.425	1.27083	0.0710086	ID=KPPR1_190;locus_tag=KPPR1_190	10	144.425	8	58.4402	2.48276	3.36e-09
ID=KPPR1_1900;locus_tag=KPPR1_1900	5	37.6431	3	43.4433	1.13158	0.965498	ID=KPPR1_1900;locus_tag=KPPR1_1900	5	37.6431	8	69.393	0.550725	0.00818766	ID=KPPR1_1900;locus_tag=KPPR1_1900	8	69.393	3	15.8563	4.3125	1.35e-08
ID=KPPR1_1901;locus_tag=KPPR1_1901	3	47.2346	1	97.3598	2.06383	9.71e-05	ID=KPPR1_1901;locus_tag=KPPR1_1901	3	47.2346	3	97.932	0.479592	8.22e-05	ID=KPPR1_1901;locus_tag=KPPR1_1901	3	97.932	1	9.58368	9.8	1.13e-18
ID=KPPR1_1902;locus_tag=KPPR1_1902	4	111.635	1	57.4306	0.508929	7.35e-05	ID=KPPR1_1902;locus_tag=KPPR1_1902	4	111.635	1	33.7798	3.29412	2.99e-10	ID=KPPR1_1902;locus_tag=KPPR1_1902	1	33.7798	1	16.7025	2	0.0413112
ID=KPPR1_1903;locus_tag=KPPR1_1903	4	98.9605	2	98.5656	1	1	ID=KPPR1_1903;locus_tag=KPPR1_1903	4	98.9605	3	23.2809	4.30435	1.04e-11	ID=KPPR1_1903;locus_tag=KPPR1_1903	3	23.2809	2	4.9482	4.6	0.00173174
ID=KPPR1_1904;locus_tag=KPPR1_1904	7	127.031	4	121.855	0.96063	1	ID=KPPR1_1904;locus_tag=KPPR1_1904	7	127.031	4	105.681	1.19811	0.330591	ID=KPPR1_1904;locus_tag=KPPR1_1904	4	105.681	3	5.46325	21.2	5.87e-25
ID=KPPR1_1905;locus_tag=KPPR1_1905	9	310.317	6	285.706	0.922581	0.54476	ID=KPPR1_1905;locus_tag=KPPR1_1905	9	310.317	6	191.073	1.62304	4.34e-07	ID=KPPR1_1905;locus_tag=KPPR1_1905	6	191.073	6	30.0755	6.36667	4.68e-29
ID=KPPR1_1906;gene=phyK	7	547.937	5	154.515	0.282847	6.99e-51	ID=KPPR1_1906;gene=phyK	7	547.937	7	107.099	5.1215	1.59e-70	ID=KPPR1_1906;gene=phyK	7	107.099	5	30.6825	3.45161	1.56e-10
ID=KPPR1_1907;gene=mtnA	4	43.8091	3	79.7207	1.81818	0.00343514	ID=KPPR1_1907;gene=mtnA	4	43.8091	2	13.5258	3.14286	0.000282348	ID=KPPR1_1907;gene=mtnA	2	13.5258	2	1.94985	7	0.00755824
ID=KPPR1_1908;gene=mtnK	6	151.638	5	146.729	0.967105	1	ID=KPPR1_1908;gene=mtnK	6	151.638	6	86.4299	1.76744	6.78e-05	ID=KPPR1_1908;gene=mtnK	6	86.4299	5	25.7343	3.30769	2.77e-08
ID=KPPR1_191;locus_tag=KPPR1_191	11	174.875	7	123.577	0.708571	0.00794636	ID=KPPR1_191;locus_tag=KPPR1_191	11	174.875	8	138.198	1.26812	0.0825323	ID=KPPR1_191;locus_tag=KPPR1_191	8	138.198	6	18.8914	7.26316	9.05e-23
ID=KPPR1_1911;locus_tag=KPPR1_1911	6	204.239	5	131.673	0.647059	0.0002516	ID=KPPR1_1911;locus_tag=KPPR1_1911	6	204.239	5	78.1795	2.61538	2.11e-13	ID=KPPR1_1911;locus_tag=KPPR1_1911	5	78.1795	5	27.3714	2.88889	1.49e-06
ID=KPPR1_1912;locus_tag=KPPR1_1912	3	76.7515	2	99.5303	1.2987	0.17015	ID=KPPR1_1912;locus_tag=KPPR1_1912	3	76.7515	2	95.9429	0.802083	0.301217	ID=KPPR1_1912;locus_tag=KPPR1_1912	2	95.9429	1	90.907	1.05495	1
ID=KPPR1_1913;locus_tag=KPPR1_1913	6	86.305	6	94.0869	1.09302	0.894767	ID=KPPR1_1913;locus_tag=KPPR1_1913	6	86.305	6	97.4996	0.886598	0.730832	ID=KPPR1_1913;locus_tag=KPPR1_1913	6	97.4996	3	14.771	6.46667	2.61e-15
ID=KPPR1_1914;locus_tag=KPPR1_1914	8	86.6285	7	188.932	2.17241	2.98e-09	ID=KPPR1_1914;locus_tag=KPPR1_1914	8	86.6285	7	91.2902	0.956044	1	ID=KPPR1_1914;locus_tag=KPPR1_1914	7	91.2902	6	8.05691	11.375	2.48e-18
ID=KPPR1_1916;locus_tag=KPPR1_1916	3	29.9736	2	43.8223	1.46667	0.220229	ID=KPPR1_1916;locus_tag=KPPR1_1916	3	29.9736	2	27.432	1.11111	1	ID=KPPR1_1916;locus_tag=KPPR1_1916	2	27.432	2	75.0691	0.36	4.78e-06
ID=KPPR1_1917;locus_tag=KPPR1_1917	3	89.0835	3	104.87	1.17978	0.449947	ID=KPPR1_1917;locus_tag=KPPR1_1917	3	89.0835	3	40.6637	2.17073	9.2e-05	ID=KPPR1_1917;locus_tag=KPPR1_1917	3	40.6637	3	9.58368	4.1	3.11e-05
ID=KPPR1_1918;locus_tag=KPPR1_1918	4	81.6234	3	162.611	1.9878	7.88e-07	ID=KPPR1_1918;locus_tag=KPPR1_1918	4	81.6234	3	118.618	0.689076	0.0238261	ID=KPPR1_1918;locus_tag=KPPR1_1918	3	118.618	3	19.2042	6.26316	2.9e-18
ID=KPPR1_1919;locus_tag=KPPR1_1919	3	159.764	1	39.2058	0.24375	8.88e-18	ID=KPPR1_1919;locus_tag=KPPR1_1919	3	159.764	1	10.2221	16	1.04e-34	ID=KPPR1_1919;locus_tag=KPPR1_1919	1	10.2221	1	9.878	1	1
ID=KPPR1_192;locus_tag=KPPR1_192	3	3.61587	4	33.1768	8.25	3.22e-06	ID=KPPR1_192;locus_tag=KPPR1_192	3	3.61587	5	28.2622	0.142857	5.86e-05	ID=KPPR1_192;locus_tag=KPPR1_192	5	28.2622	3	6.25423	4.66667	0.000385646
ID=KPPR1_1920;locus_tag=KPPR1_1920	16	485.82	11	367.459	0.755144	0.000133158	ID=KPPR1_1920;locus_tag=KPPR1_1920	16	485.82	14	283.228	1.71731	1.3e-12	ID=KPPR1_1920;locus_tag=KPPR1_1920	14	283.228	9	41.4434	6.90244	1.51e-44
ID=KPPR1_1921;gene=ybdB	2	48.4526	1	42.3753	0.875	0.890245	ID=KPPR1_1921;gene=ybdB	2	48.4526	1	9.85892	4.8	1.57e-06	ID=KPPR1_1921;gene=ybdB	1	9.85892	1	3.8813	2.5	0.285477
							ID=KPPR1_1922;locus_tag=KPPR1_1922	1	0.20934	2	0.294038	NA	1
ID=KPPR1_1923;gene=entB	4	29.5359	3	107.764	3.6	6.83e-11	ID=KPPR1_1923;gene=entB	4	29.5359	5	269.425	0.111524	9.71e-48	ID=KPPR1_1923;gene=entB	5	269.425	3	2.79601	89.6667	2.38e-74
ID=KPPR1_1924;locus_tag=KPPR1_1924	14	977.464	9	399.568	0.409417	1.6e-54	ID=KPPR1_1924;locus_tag=KPPR1_1924	14	977.464	13	350.614	2.78348	7.12e-67	ID=KPPR1_1924;locus_tag=KPPR1_1924	13	350.614	9	47.8264	7.3125	9.48e-57
ID=KPPR1_1925;gene=entC	3	78.7117	2	106.524	1.35443	0.0860036	ID=KPPR1_1925;gene=entC	3	78.7117	1	40.0065	1.975	0.00116067	ID=KPPR1_1925;gene=entC	1	40.0065	1	13.5386	2.85714	0.00102962
ID=KPPR1_1926;locus_tag=KPPR1_1926	1	5.15737	2	5.99455	1.2	1	ID=KPPR1_1926;locus_tag=KPPR1_1926	1	5.15737	1	2.3523	2.5	0.722107	ID=KPPR1_1926;locus_tag=KPPR1_1926	1	2.3523	1	0.0735791	Inf	0.747265
ID=KPPR1_1927;gene=entS	3	90.7773	2	45.3037	0.494505	0.000246036	ID=KPPR1_1927;gene=entS	3	90.7773	3	48.8968	1.85714	0.00126193	ID=KPPR1_1927;gene=entS	3	48.8968	2	7.0636	7	1.9e-08
ID=KPPR1_1928;locus_tag=KPPR1_1928	3	0.342556	1	1.2747	Inf	1	ID=KPPR1_1928;locus_tag=KPPR1_1928	3	0.342556	2	2.95768	0	0.424738	ID=KPPR1_1928;locus_tag=KPPR1_1928	2	2.95768	1	0.717397	3	0.918223
ID=KPPR1_1929;locus_tag=KPPR1_1929	1	4.56741	1	2.06709	0.4	0.69522	ID=KPPR1_1929;locus_tag=KPPR1_1929	1	4.56741	1	7.48932	0.714286	1
ID=KPPR1_193;locus_tag=KPPR1_193	5	26.3387	1	0.964641	0.0384615	1.29e-06	ID=KPPR1_193;locus_tag=KPPR1_193	5	26.3387	2	1.00319	26	1.46e-06
ID=KPPR1_1930;locus_tag=KPPR1_1930	1	10.7715	1	4.92656	0.454545	0.34643	ID=KPPR1_1930;locus_tag=KPPR1_1930	1	10.7715	1	0.726447	11	0.0143043	ID=KPPR1_1930;locus_tag=KPPR1_1930	1	0.726447	1	0.147158	Inf	1
ID=KPPR1_1931;locus_tag=KPPR1_1931	3	30.83	3	74.3118	2.3871	8.5e-05	ID=KPPR1_1931;locus_tag=KPPR1_1931	3	30.83	4	31.5313	0.96875	1	ID=KPPR1_1931;locus_tag=KPPR1_1931	4	31.5313	3	3.56859	8	4.33e-06
ID=KPPR1_1933;gene=fes	6	43.9232	4	229.102	5.20455	2.91e-30	ID=KPPR1_1933;gene=fes	6	43.9232	5	43.6906	1	1	ID=KPPR1_1933;gene=fes	5	43.6906	4	22.8095	1.91304	0.0243175
ID=KPPR1_1934;locus_tag=KPPR1_1934	11	115.822	16	324.567	2.80172	4.75e-23	ID=KPPR1_1934;locus_tag=KPPR1_1934	11	115.822	11	99.5751	1.16	0.511967	ID=KPPR1_1934;locus_tag=KPPR1_1934	11	99.5751	10	30.3882	3.33333	1.47e-09
ID=KPPR1_1935;locus_tag=KPPR1_1935	4	91.3672	4	90.9518	1	1	ID=KPPR1_1935;locus_tag=KPPR1_1935	4	91.3672	3	16.0856	5.6875	3.69e-13	ID=KPPR1_1935;locus_tag=KPPR1_1935	3	16.0856	3	11.8646	1.33333	0.847184
ID=KPPR1_1936;locus_tag=KPPR1_1936	6	282.285	4	140.527	0.5	2.88e-11	ID=KPPR1_1936;locus_tag=KPPR1_1936	6	282.285	5	350.199	0.805714	0.0170181	ID=KPPR1_1936;locus_tag=KPPR1_1936	5	350.199	3	25.3112	14	4.61e-73
ID=KPPR1_1938;gene=ccmA	7	245.936	5	127.264	0.51626	2.77e-09	ID=KPPR1_1938;gene=ccmA	7	245.936	5	202.281	1.21782	0.0832271	ID=KPPR1_1938;gene=ccmA	5	202.281	4	15.47	13.4667	5.81e-42
ID=KPPR1_1939;locus_tag=KPPR1_1939	10	366.782	5	288.049	0.784741	0.00493303	ID=KPPR1_1939;locus_tag=KPPR1_1939	10	366.782	8	302.998	1.21122	0.031666	ID=KPPR1_1939;locus_tag=KPPR1_1939	8	302.998	5	13.465	23.3077	1.55e-71
ID=KPPR1_194;locus_tag=KPPR1_194	2	23.6934	1	9.78421	0.416667	0.0462438	ID=KPPR1_194;locus_tag=KPPR1_194	2	23.6934	1	7.92173	3	0.0156866	ID=KPPR1_194;locus_tag=KPPR1_194	1	7.92173	1	8.55357	0.888889	1
ID=KPPR1_1940;locus_tag=KPPR1_1940	4	168.138	6	51.4016	0.303571	5.07e-15	ID=KPPR1_1940;locus_tag=KPPR1_1940	4	168.138	5	36.5991	4.54054	3.33e-20	ID=KPPR1_1940;locus_tag=KPPR1_1940	5	36.5991	3	2.61206	12.3333	4.84e-08
ID=KPPR1_1941;locus_tag=KPPR1_1941	14	435.407	10	640.9	1.47356	1.45e-09	ID=KPPR1_1941;locus_tag=KPPR1_1941	14	435.407	13	449.152	0.96882	1	ID=KPPR1_1941;locus_tag=KPPR1_1941	13	449.152	10	79.024	5.68354	1.68e-62
ID=KPPR1_1942;locus_tag=KPPR1_1942	12	297.243	7	288.29	0.969697	1	ID=KPPR1_1942;locus_tag=KPPR1_1942	12	297.243	9	329.271	0.902736	0.371268	ID=KPPR1_1942;locus_tag=KPPR1_1942	9	329.271	6	66.0925	4.98485	4.68e-42
ID=KPPR1_1943;locus_tag=KPPR1_1943	12	213.812	7	237.612	1.11215	0.446902	ID=KPPR1_1943;locus_tag=KPPR1_1943	12	213.812	9	165.336	1.29697	0.0290848	ID=KPPR1_1943;locus_tag=KPPR1_1943	9	165.336	5	36.0906	4.58333	2.85e-20
ID=KPPR1_1944;locus_tag=KPPR1_1944	14	318.52	11	220.972	0.69279	7.46e-05	ID=KPPR1_1944;locus_tag=KPPR1_1944	14	318.52	8	111.216	2.87387	2.19e-23	ID=KPPR1_1944;locus_tag=KPPR1_1944	8	111.216	5	30.3514	3.7	1.2e-11
ID=KPPR1_1945;gene=glpK	12	454.838	8	426.509	0.938462	0.570309	ID=KPPR1_1945;gene=glpK	12	454.838	11	274.649	1.65455	1.33e-10	ID=KPPR1_1945;gene=glpK	11	274.649	7	60.9051	4.5082	1.05e-32
ID=KPPR1_1946;locus_tag=KPPR1_1946	2	65.4472	2	106.627	1.64615	0.00370857	ID=KPPR1_1946;locus_tag=KPPR1_1946	2	65.4472	1	79.373	0.822785	0.469208	ID=KPPR1_1946;locus_tag=KPPR1_1946	1	79.373	2	4.61709	15.8	1.38e-17
ID=KPPR1_1947;locus_tag=KPPR1_1947	11	188.482	10	273.889	1.45745	0.000183993	ID=KPPR1_1947;locus_tag=KPPR1_1947	11	188.482	10	264.029	0.712121	0.00106462	ID=KPPR1_1947;locus_tag=KPPR1_1947	10	264.029	9	37.4702	7.13514	2.35e-42
ID=KPPR1_1949;gene=ykfE	3	68.3399	2	63.494	0.926471	1	ID=KPPR1_1949;gene=ykfE	3	68.3399	7	196.59	0.345178	6.35e-15	ID=KPPR1_1949;gene=ykfE	7	196.59	2	8.55357	21.8889	4.1e-46
ID=KPPR1_195;locus_tag=KPPR1_195	4	94.6025	4	50.5403	0.536842	0.000796752	ID=KPPR1_195;locus_tag=KPPR1_195	4	94.6025	3	74.53	1.26667	0.258318	ID=KPPR1_195;locus_tag=KPPR1_195	3	74.53	2	12.8396	5.76923	2.78e-11
ID=KPPR1_1950;locus_tag=KPPR1_1950	15	349.312	10	331.182	0.948424	0.776735	ID=KPPR1_1950;locus_tag=KPPR1_1950	15	349.312	9	116.923	2.98291	9.12e-27	ID=KPPR1_1950;locus_tag=KPPR1_1950	9	116.923	6	45.2696	2.6	3.54e-08
ID=KPPR1_1951;gene=betI	2	15.4531	4	68.3172	4.53333	1.17e-08	ID=KPPR1_1951;gene=betI	2	15.4531	2	7.67958	1.875	0.362904	ID=KPPR1_1951;gene=betI	2	7.67958	1	4.52512	1.6	0.860233
ID=KPPR1_1952;gene=betB	7	170.859	4	137.668	0.807018	0.121092	ID=KPPR1_1952;gene=betB	7	170.859	4	95.2856	1.8	1.19e-05	ID=KPPR1_1952;gene=betB	4	95.2856	4	40.9468	2.31707	9.14e-06
ID=KPPR1_1953;gene=betA	10	476.59	10	314.611	0.660377	3.31e-08	ID=KPPR1_1953;gene=betA	10	476.59	14	504.656	0.944554	0.630818	ID=KPPR1_1953;gene=betA	14	504.656	8	35.7227	14.0278	3.12e-105
ID=KPPR1_1954;locus_tag=KPPR1_1954	2	1.59859	1	2.17044	1	1
ID=KPPR1_1955;locus_tag=KPPR1_1955	7	272.541	6	216.562	0.794872	0.0253757	ID=KPPR1_1955;locus_tag=KPPR1_1955	7	272.541	10	244.432	1.11885	0.37599	ID=KPPR1_1955;locus_tag=KPPR1_1955	10	244.432	6	43.9451	5.54545	7.41e-34
ID=KPPR1_1956;locus_tag=KPPR1_1956	15	503.138	8	350.75	0.697813	6.98e-07	ID=KPPR1_1956;locus_tag=KPPR1_1956	15	503.138	8	148.558	3.37584	2.19e-44	ID=KPPR1_1956;locus_tag=KPPR1_1956	8	148.558	7	37.9116	3.92105	3.71e-16
ID=KPPR1_1958;locus_tag=KPPR1_1958	2	11.1331	2	31.0752	2.81818	0.00618424	ID=KPPR1_1958;locus_tag=KPPR1_1958	2	11.1331	2	3.28631	3.66667	0.110572	ID=KPPR1_1958;locus_tag=KPPR1_1958	2	3.28631	1	16.1506	0.1875	0.00797461
ID=KPPR1_1959;locus_tag=KPPR1_1959	2	88.0939	2	107.316	1.21591	0.326498	ID=KPPR1_1959;locus_tag=KPPR1_1959	2	88.0939	2	43.9673	2	0.000438095	ID=KPPR1_1959;locus_tag=KPPR1_1959	2	43.9673	2	40.3765	1.1	1
ID=KPPR1_196;locus_tag=KPPR1_196	8	427.7	3	14.8486	0.0350467	2.36e-104	ID=KPPR1_196;locus_tag=KPPR1_196	8	427.7	3	19.8562	21.4	6.96e-99	ID=KPPR1_196;locus_tag=KPPR1_196	3	19.8562	3	6.91644	2.85714	0.0331218
ID=KPPR1_1960;locus_tag=KPPR1_1960	6	342.955	5	232.995	0.6793	1.46e-05	ID=KPPR1_1960;locus_tag=KPPR1_1960	6	342.955	7	129.532	2.63846	3.2e-22	ID=KPPR1_1960;locus_tag=KPPR1_1960	7	129.532	6	104.611	1.2381	0.190189
ID=KPPR1_1961;gene=sdh	4	50.4699	2	56.0181	1.12	0.925461	ID=KPPR1_1961;gene=sdh	4	50.4699	3	68.0958	0.735294	0.212974	ID=KPPR1_1961;gene=sdh	3	68.0958	1	9.14221	7.55556	7.52e-12
ID=KPPR1_1962;locus_tag=KPPR1_1962	2	52.6965	3	261.28	4.92453	4.82e-33	ID=KPPR1_1962;locus_tag=KPPR1_1962	2	52.6965	3	50.6437	1.03922	1	ID=KPPR1_1962;locus_tag=KPPR1_1962	3	50.6437	2	1.69232	25.5	1.02e-12
ID=KPPR1_1964;locus_tag=KPPR1_1964	1	1.57956	1	25.5974	13	8.63e-06	ID=KPPR1_1964;locus_tag=KPPR1_1964	1	1.57956	2	13.8544	0.142857	0.00960924	ID=KPPR1_1964;locus_tag=KPPR1_1964	2	13.8544	1	0.441475	Inf	0.000244329
ID=KPPR1_1965;locus_tag=KPPR1_1965	5	159.212	3	130.571	0.823899	0.193622	ID=KPPR1_1965;locus_tag=KPPR1_1965	5	159.212	3	45.5413	3.45652	5.85e-15	ID=KPPR1_1965;locus_tag=KPPR1_1965	3	45.5413	3	4.89301	9.2	6.1e-09
ID=KPPR1_1966;locus_tag=KPPR1_1966	8	268.297	9	257.938	0.962687	1	ID=KPPR1_1966;locus_tag=KPPR1_1966	8	268.297	9	155.702	1.71795	2.23e-07	ID=KPPR1_1966;locus_tag=KPPR1_1966	9	155.702	7	31.1608	5.03226	1.37e-20
ID=KPPR1_1967;locus_tag=KPPR1_1967	8	163.399	6	115.55	0.711656	0.0120017	ID=KPPR1_1967;locus_tag=KPPR1_1967	8	163.399	7	173.552	0.936782	0.904435	ID=KPPR1_1967;locus_tag=KPPR1_1967	7	173.552	4	5.11375	34.8	4.66e-44
ID=KPPR1_1969;locus_tag=KPPR1_1969	3	138.412	3	259.867	1.88406	3.73e-09	ID=KPPR1_1969;locus_tag=KPPR1_1969	3	138.412	4	99.1254	1.39394	0.028748	ID=KPPR1_1969;locus_tag=KPPR1_1969	4	99.1254	3	12.5636	7.61538	5.88e-17
ID=KPPR1_197;locus_tag=KPPR1_197	16	193.944	15	116.136	0.597938	3e-05	ID=KPPR1_197;locus_tag=KPPR1_197	16	193.944	20	205.239	0.946341	0.944221	ID=KPPR1_197;locus_tag=KPPR1_197	20	205.239	12	86.9153	2.35632	1.18e-11
ID=KPPR1_1970;locus_tag=KPPR1_1970	5	384.328	4	109.59	0.286458	2.04e-35	ID=KPPR1_1970;locus_tag=KPPR1_1970	5	384.328	4	150.582	2.54305	2.06e-23	ID=KPPR1_1970;locus_tag=KPPR1_1970	4	150.582	4	25.3112	6.04	1.85e-22
ID=KPPR1_1971;locus_tag=KPPR1_1971	8	147.09	7	257.318	1.7483	1.63e-07	ID=KPPR1_1971;locus_tag=KPPR1_1971	8	147.09	9	263.32	0.558935	4.38e-08	ID=KPPR1_1971;locus_tag=KPPR1_1971	9	263.32	6	33.9568	7.73529	6.01e-44
ID=KPPR1_1972;locus_tag=KPPR1_1972	1	4.39613	1	27.1133	6.75	8.8e-05	ID=KPPR1_1972;locus_tag=KPPR1_1972	1	4.39613	1	30.0784	0.133333	1.95e-05	ID=KPPR1_1972;locus_tag=KPPR1_1972	1	30.0784	1	0.202343	Inf	4.91e-09
ID=KPPR1_1973;locus_tag=KPPR1_1973	1	24.683	2	14.8141	0.6	0.25819	ID=KPPR1_1973;locus_tag=KPPR1_1973	1	24.683	2	13.543	1.78571	0.198377	ID=KPPR1_1973;locus_tag=KPPR1_1973	2	13.543	1	2.44651	7	0.00755824
ID=KPPR1_1974;locus_tag=KPPR1_1974	9	130.59	7	187.14	1.42748	0.00433062	ID=KPPR1_1974;locus_tag=KPPR1_1974	9	130.59	6	223.884	0.584821	3.1e-06	ID=KPPR1_1974;locus_tag=KPPR1_1974	6	223.884	5	62.6526	3.55556	1.21e-21
ID=KPPR1_1976;gene=ybdK	12	449.623	5	219.525	0.488889	2.79e-18	ID=KPPR1_1976;gene=ybdK	12	449.623	6	246.94	1.82186	7.76e-14	ID=KPPR1_1976;gene=ybdK	6	246.94	5	67.7112	3.63235	2.84e-24
ID=KPPR1_1977;locus_tag=KPPR1_1977	6	278.783	6	226.932	0.81362	0.044441	ID=KPPR1_1977;locus_tag=KPPR1_1977	6	278.783	8	213.264	1.30986	0.00778548	ID=KPPR1_1977;locus_tag=KPPR1_1977	8	213.264	4	23.7109	8.875	4.45e-38
ID=KPPR1_1978;gene=bepE	9	853.135	8	699.296	0.819461	0.000251889	ID=KPPR1_1978;gene=bepE	9	853.135	7	120.019	7.10833	9.09e-135	ID=KPPR1_1978;gene=bepE	7	120.019	7	33.5153	3.52941	5.84e-12
ID=KPPR1_1979;locus_tag=KPPR1_1979	2	1.46538	2	8.47506	8	0.0715136	ID=KPPR1_1979;locus_tag=KPPR1_1979	2	1.46538	1	11.1216	0.0909091	0.0143043	ID=KPPR1_1979;locus_tag=KPPR1_1979	1	11.1216	2	0.239132	Inf	0.0018404
ID=KPPR1_198;locus_tag=KPPR1_198	10	169.984	8	155.755	0.917647	0.722252	ID=KPPR1_198;locus_tag=KPPR1_198	10	169.984	9	307.443	0.553746	1.6e-09	ID=KPPR1_198;locus_tag=KPPR1_198	9	307.443	9	101.079	3.0396	1.65e-24
ID=KPPR1_1980;locus_tag=KPPR1_1980	13	825.045	8	388.957	0.471515	2.31e-35	ID=KPPR1_1980;locus_tag=KPPR1_1980	13	825.045	10	194.359	4.25258	2.98e-91	ID=KPPR1_1980;locus_tag=KPPR1_1980	10	194.359	8	61.181	3.18033	9.62e-17
ID=KPPR1_1982;locus_tag=KPPR1_1982	2	30.5445	2	81.2021	2.6129	7.25e-06	ID=KPPR1_1982;locus_tag=KPPR1_1982	2	30.5445	3	54.3797	0.574074	0.034843	ID=KPPR1_1982;locus_tag=KPPR1_1982	3	54.3797	2	9.63887	5.4	4.95e-08
ID=KPPR1_1983;locus_tag=KPPR1_1983	10	434.798	6	465.921	1.07126	0.503012	ID=KPPR1_1983;locus_tag=KPPR1_1983	10	434.798	6	210.722	2.06161	5.82e-18	ID=KPPR1_1983;locus_tag=KPPR1_1983	6	210.722	6	71.1142	2.97183	1.04e-16
ID=KPPR1_1984;locus_tag=KPPR1_1984	5	170.155	3	119.133	0.7	0.00682645	ID=KPPR1_1984;locus_tag=KPPR1_1984	5	170.155	4	76.9688	2.20779	1.31e-08	ID=KPPR1_1984;locus_tag=KPPR1_1984	4	76.9688	3	15.1757	5.13333	9.39e-11
ID=KPPR1_1985;locus_tag=KPPR1_1985	1	17.4132	4	71.9346	4.23529	1.16e-08	ID=KPPR1_1985;locus_tag=KPPR1_1985	1	17.4132	4	3.00957	5.66667	0.00610629	ID=KPPR1_1985;locus_tag=KPPR1_1985	4	3.00957	1	0.165553	Inf	0.389089
ID=KPPR1_1986;locus_tag=KPPR1_1986	2	36.2538	2	55.9836	1.55556	0.0852546	ID=KPPR1_1986;locus_tag=KPPR1_1986	2	36.2538	3	99.3849	0.363636	2.09e-07	ID=KPPR1_1986;locus_tag=KPPR1_1986	3	99.3849	2	8.73752	11	1.18e-19
ID=KPPR1_1987;gene=nfnB	3	129.905	1	75.3453	0.576923	0.00036311	ID=KPPR1_1987;gene=nfnB	3	129.905	3	57.0088	2.2807	3.59e-07	ID=KPPR1_1987;gene=nfnB	3	57.0088	1	22.1473	2.59091	0.000206866
ID=KPPR1_199;locus_tag=KPPR1_199	5	237.581	4	73.2093	0.306723	1.15e-20	ID=KPPR1_199;locus_tag=KPPR1_199	5	237.581	4	45.1435	5.28889	1.08e-31	ID=KPPR1_199;locus_tag=KPPR1_199	4	45.1435	3	6.10707	7.5	4.56e-08
ID=KPPR1_1991;locus_tag=KPPR1_1991	1	96.4865	1	64.4931	0.666667	0.0274314	ID=KPPR1_1991;locus_tag=KPPR1_1991	1	96.4865	2	55.798	1.71429	0.00361196	ID=KPPR1_1991;locus_tag=KPPR1_1991	2	55.798	1	4.89301	11.2	1.7e-11
ID=KPPR1_1993;locus_tag=KPPR1_1993	4	65.333	4	140.941	2.16923	4.06e-07	ID=KPPR1_1993;locus_tag=KPPR1_1993	4	65.333	3	75.2737	0.866667	0.714523	ID=KPPR1_1993;locus_tag=KPPR1_1993	3	75.2737	2	33.6441	2.20588	0.000216183
ID=KPPR1_1994;locus_tag=KPPR1_1994	2	31.9909	3	105.869	3.3125	7.54e-10	ID=KPPR1_1994;locus_tag=KPPR1_1994	2	31.9909	3	37.0488	0.864865	0.958515	ID=KPPR1_1994;locus_tag=KPPR1_1994	3	37.0488	2	3.20069	12.3333	4.84e-08
ID=KPPR1_1995;locus_tag=KPPR1_1995	4	307.805	5	85.2329	0.275974	1.03e-29	ID=KPPR1_1995;locus_tag=KPPR1_1995	4	307.805	6	157.172	1.96178	1.18e-11	ID=KPPR1_1995;locus_tag=KPPR1_1995	6	157.172	4	7.52347	19.625	4.42e-36
ID=KPPR1_1996;locus_tag=KPPR1_1996	12	220.834	7	337.969	1.52941	2.56e-06	ID=KPPR1_1996;locus_tag=KPPR1_1996	12	220.834	12	280.616	0.786477	0.0186187	ID=KPPR1_1996;locus_tag=KPPR1_1996	12	280.616	5	61.1259	4.60656	5.62e-34
ID=KPPR1_1997;locus_tag=KPPR1_1997	6	93.5177	5	129.848	1.38298	0.0370447	ID=KPPR1_1997;locus_tag=KPPR1_1997	6	93.5177	7	210.773	0.445498	8.57e-11	ID=KPPR1_1997;locus_tag=KPPR1_1997	7	210.773	6	20.4734	10.55	2.16e-40
ID=KPPR1_1998;locus_tag=KPPR1_1998	3	56.9404	3	95.9818	1.68421	0.00439702	ID=KPPR1_1998;locus_tag=KPPR1_1998	3	56.9404	4	390.258	0.146154	1.78e-60	ID=KPPR1_1998;locus_tag=KPPR1_1998	4	390.258	3	32.5772	11.8182	4.29e-77
ID=KPPR1_1999;locus_tag=KPPR1_1999	9	255.984	8	300.244	1.17188	0.120414	ID=KPPR1_1999;locus_tag=KPPR1_1999	9	255.984	9	251.333	1.01992	1	ID=KPPR1_1999;locus_tag=KPPR1_1999	9	251.333	7	23.9132	10.4583	9.87e-48
ID=KPPR1_20;locus_tag=KPPR1_20	6	195.371	5	106.696	0.548718	1.42e-06	ID=KPPR1_20;locus_tag=KPPR1_20	6	195.371	5	55.504	3.48214	2.62e-18	ID=KPPR1_20;locus_tag=KPPR1_20	5	55.504	5	13.5937	4	9.98e-07
ID=KPPR1_200;locus_tag=KPPR1_200	6	87.8846	5	43.1677	0.488636	0.000259091	ID=KPPR1_200;locus_tag=KPPR1_200	6	87.8846	5	214.215	0.411215	1.57e-12	ID=KPPR1_200;locus_tag=KPPR1_200	5	214.215	5	48.1759	4.45833	1.95e-25
ID=KPPR1_2000;locus_tag=KPPR1_2000	5	18.3838	4	73.106	4.05556	1.79e-08	ID=KPPR1_2000;locus_tag=KPPR1_2000	5	18.3838	5	62.388	0.290323	2.78e-06	ID=KPPR1_2000;locus_tag=KPPR1_2000	5	62.388	3	36.3665	1.72222	0.0196672
ID=KPPR1_2001;locus_tag=KPPR1_2001	20	1599.68	6	332.973	0.208125	8.17e-196	ID=KPPR1_2001;locus_tag=KPPR1_2001	20	1599.68	10	705.432	2.2695	1.22e-77	ID=KPPR1_2001;locus_tag=KPPR1_2001	10	705.432	4	29.1925	24.3103	1.76e-167
ID=KPPR1_2002;locus_tag=KPPR1_2002	11	610.472	13	553.325	0.906557	0.174389	ID=KPPR1_2002;locus_tag=KPPR1_2002	11	610.472	11	341.828	1.78363	2.18e-17	ID=KPPR1_2002;locus_tag=KPPR1_2002	11	341.828	10	67.5272	5.02941	5.85e-44
ID=KPPR1_2003;gene=fcuA	13	257.431	9	244.915	0.953307	0.922137	ID=KPPR1_2003;gene=fcuA	13	257.431	9	172.929	1.48555	0.00017179	ID=KPPR1_2003;gene=fcuA	9	172.929	8	42.0137	4.11905	1.98e-19
ID=KPPR1_2004;locus_tag=KPPR1_2004	12	456.17	6	231.755	0.508772	6.09e-17	ID=KPPR1_2004;locus_tag=KPPR1_2004	12	456.17	8	196.4	2.32653	8.7e-24	ID=KPPR1_2004;locus_tag=KPPR1_2004	8	196.4	6	93.1144	2.10753	3.54e-09
ID=KPPR1_2005;locus_tag=KPPR1_2005	4	58.7483	2	151.07	2.55932	7.05e-10	ID=KPPR1_2005;locus_tag=KPPR1_2005	4	58.7483	6	180.211	0.327778	1.27e-14	ID=KPPR1_2005;locus_tag=KPPR1_2005	6	180.211	2	37.93	4.73684	1.37e-22
ID=KPPR1_2006;locus_tag=KPPR1_2006	19	748.56	11	284.225	0.379172	1.48e-47	ID=KPPR1_2006;locus_tag=KPPR1_2006	19	748.56	12	169.746	4.40588	1.87e-85	ID=KPPR1_2006;locus_tag=KPPR1_2006	12	169.746	9	79.4471	2.1519	2.05e-08
ID=KPPR1_2008;locus_tag=KPPR1_2008	15	552.257	9	476.808	0.86413	0.0404144	ID=KPPR1_2008;locus_tag=KPPR1_2008	15	552.257	7	213.956	2.57944	5.13e-34	ID=KPPR1_2008;locus_tag=KPPR1_2008	7	213.956	6	26.8932	7.92593	2.34e-36
ID=KPPR1_2009;locus_tag=KPPR1_2009	1	72.4315	1	10.3354	0.138889	4.82e-12	ID=KPPR1_2009;locus_tag=KPPR1_2009	1	72.4315	1	0.657262	72	1.3e-19	ID=KPPR1_2009;locus_tag=KPPR1_2009	1	0.657262	1	2.22577	0.5	1
ID=KPPR1_2010;locus_tag=KPPR1_2010	2	165.188	2	78.5149	0.478788	1.29e-07	ID=KPPR1_2010;locus_tag=KPPR1_2010	2	165.188	2	114.191	1.44737	0.00634699	ID=KPPR1_2010;locus_tag=KPPR1_2010	2	114.191	2	6.75089	16.2857	2.89e-25
ID=KPPR1_2011;locus_tag=KPPR1_2011	4	59.6808	3	119.34	1.98333	3.33e-05	ID=KPPR1_2011;locus_tag=KPPR1_2011	4	59.6808	2	70.1886	0.857143	0.690587	ID=KPPR1_2011;locus_tag=KPPR1_2011	2	70.1886	2	7.19236	10	1.18e-13
ID=KPPR1_2012;gene=hdaH	3	75.3432	4	85.164	1.13333	0.729514	ID=KPPR1_2012;gene=hdaH	3	75.3432	4	59.9838	1.25	0.391379	ID=KPPR1_2012;gene=hdaH	4	59.9838	3	31.4183	1.93548	0.00570257
ID=KPPR1_2013;locus_tag=KPPR1_2013	6	157.328	4	136.221	0.866242	0.393811	ID=KPPR1_2013;locus_tag=KPPR1_2013	6	157.328	4	28.3833	5.60714	5.37e-22	ID=KPPR1_2013;locus_tag=KPPR1_2013	4	28.3833	4	11.276	2.54545	0.0166992
ID=KPPR1_2014;locus_tag=KPPR1_2014	3	54.9612	2	54.64	1	1	ID=KPPR1_2014;locus_tag=KPPR1_2014	3	54.9612	2	5.82887	9.16667	2.52e-10	ID=KPPR1_2014;locus_tag=KPPR1_2014	2	5.82887	2	6.89804	0.857143	1
ID=KPPR1_2015;locus_tag=KPPR1_2015	3	62.0597	3	86.1631	1.3871	0.104398	ID=KPPR1_2015;locus_tag=KPPR1_2015	3	62.0597	5	40.8713	1.5122	0.0943947	ID=KPPR1_2015;locus_tag=KPPR1_2015	5	40.8713	3	9.54689	4.1	3.11e-05
ID=KPPR1_2016;gene=atsA	18	948.955	13	834.518	0.879874	0.0151765	ID=KPPR1_2016;gene=atsA	18	948.955	13	577.11	1.64471	1.21e-20	ID=KPPR1_2016;gene=atsA	13	577.11	9	85.0207	6.78824	3.48e-89
ID=KPPR1_2018;gene=moaF	6	251.816	4	105.387	0.416667	2.46e-14	ID=KPPR1_2018;gene=moaF	6	251.816	4	31.4967	8.12903	7.74e-43	ID=KPPR1_2018;gene=moaF	4	31.4967	4	10.9633	2.81818	0.00530077
ID=KPPR1_2019;locus_tag=KPPR1_2019	11	145.948	6	236.992	1.62329	1.08e-05	ID=KPPR1_2019;locus_tag=KPPR1_2019	11	145.948	7	106.13	1.37736	0.0296484	ID=KPPR1_2019;locus_tag=KPPR1_2019	7	106.13	5	14.955	7.06667	1.89e-17
ID=KPPR1_202;locus_tag=KPPR1_202	1	15.415	1	8.95738	0.6	0.487722	ID=KPPR1_202;locus_tag=KPPR1_202	1	15.415	1	3.63223	3.75	0.0402026	ID=KPPR1_202;locus_tag=KPPR1_202	1	3.63223	1	0.496659	Inf	0.200929
ID=KPPR1_2020;locus_tag=KPPR1_2020	8	204.924	7	240.127	1.17073	0.184657	ID=KPPR1_2020;locus_tag=KPPR1_2020	8	204.924	7	129.065	1.58915	0.000111223	ID=KPPR1_2020;locus_tag=KPPR1_2020	7	129.065	6	32.8715	3.90909	4.47e-14
ID=KPPR1_2021;locus_tag=KPPR1_2021	9	228.96	9	254.837	1.11354	0.411404	ID=KPPR1_2021;locus_tag=KPPR1_2021	9	228.96	10	143.992	1.59028	3.89e-05	ID=KPPR1_2021;locus_tag=KPPR1_2021	10	143.992	7	25.348	5.76	7.46e-21
ID=KPPR1_2022;locus_tag=KPPR1_2022	1	70.0717	1	34.5204	0.5	0.00185838	ID=KPPR1_2022;locus_tag=KPPR1_2022	1	70.0717	1	32.7593	2.12121	0.000895982	ID=KPPR1_2022;locus_tag=KPPR1_2022	1	32.7593	1	1.15887	33	1.06e-08
ID=KPPR1_2026;locus_tag=KPPR1_2026	4	40.3074	2	73.2093	1.825	0.00529069	ID=KPPR1_2026;locus_tag=KPPR1_2026	4	40.3074	3	45.6797	0.869565	0.90985	ID=KPPR1_2026;locus_tag=KPPR1_2026	3	45.6797	2	2.97995	15.3333	1.97e-10
ID=KPPR1_2027;locus_tag=KPPR1_2027	2	0.304494	1	0.172257	NA	1	ID=KPPR1_2027;locus_tag=KPPR1_2027	2	0.304494	1	0.691854	0	1
ID=KPPR1_2028;locus_tag=KPPR1_2028	3	71.518	1	218.25	3.02778	2.01e-17	ID=KPPR1_2028;locus_tag=KPPR1_2028	3	71.518	1	230.647	0.311688	1.14e-19	ID=KPPR1_2028;locus_tag=KPPR1_2028	1	230.647	1	29.1741	7.96552	2.88e-39
ID=KPPR1_2029;locus_tag=KPPR1_2029	9	143.816	6	191.137	1.32639	0.0234194	ID=KPPR1_2029;locus_tag=KPPR1_2029	9	143.816	7	125.623	1.14286	0.502491	ID=KPPR1_2029;locus_tag=KPPR1_2029	7	125.623	5	9.93318	12.6	6.14e-26
ID=KPPR1_203;locus_tag=KPPR1_203	6	155.806	4	18.2248	0.115385	1.35e-27	ID=KPPR1_203;locus_tag=KPPR1_203	6	155.806	4	72.5755	2.13699	1.65e-07	ID=KPPR1_203;locus_tag=KPPR1_203	4	72.5755	8	1169.69	0.0623932	3.55e-253
ID=KPPR1_2030;locus_tag=KPPR1_2030	4	108.095	2	28.5603	0.268519	2.99e-11	ID=KPPR1_2030;locus_tag=KPPR1_2030	4	108.095	1	10.3086	10.8	5.75e-21	ID=KPPR1_2030;locus_tag=KPPR1_2030	1	10.3086	1	3.75254	2.5	0.285477
ID=KPPR1_2031;locus_tag=KPPR1_2031	2	125.737	3	42.1686	0.333333	2.52e-10	ID=KPPR1_2031;locus_tag=KPPR1_2031	2	125.737	5	87.9866	1.43182	0.0244646	ID=KPPR1_2031;locus_tag=KPPR1_2031	5	87.9866	2	1.14048	88	1.61e-24
ID=KPPR1_2033;locus_tag=KPPR1_2033	3	179.556	2	41.893	0.233333	1.21e-20	ID=KPPR1_2033;locus_tag=KPPR1_2033	3	179.556	3	27.9163	6.42857	2.84e-27	ID=KPPR1_2033;locus_tag=KPPR1_2033	3	27.9163	2	6.67731	4	0.000980635
ID=KPPR1_2034;gene=scrY	13	411.961	10	190.138	0.461165	5.75e-19	ID=KPPR1_2034;gene=scrY	13	411.961	10	148.558	2.7651	2.18e-28	ID=KPPR1_2034;gene=scrY	10	148.558	8	24.9617	5.96	5.32e-22
ID=KPPR1_2035;gene=sacX	12	1475.52	5	175.186	0.118564	4.93e-254	ID=KPPR1_2035;gene=sacX	12	1475.52	5	56.0921	26.3571	9.88131291682493e-322	ID=KPPR1_2035;gene=sacX	5	56.0921	4	25.256	2.24	0.00143715
ID=KPPR1_2036;gene=scrB	10	596.313	5	179.527	0.302013	2.18e-51	ID=KPPR1_2036;gene=scrB	10	596.313	4	41.5804	14.1905	2.23e-124	ID=KPPR1_2036;gene=scrB	4	41.5804	4	24.4835	1.75	0.0602562
ID=KPPR1_2037;locus_tag=KPPR1_2037	9	161.496	8	195.34	1.21118	0.140628	ID=KPPR1_2037;locus_tag=KPPR1_2037	9	161.496	10	93.3311	1.73118	7.1e-05	ID=KPPR1_2037;locus_tag=KPPR1_2037	10	93.3311	8	23.0119	4.04348	1.03e-10
ID=KPPR1_2038;locus_tag=KPPR1_2038	5	123.948	3	92.8467	0.75	0.0755368	ID=KPPR1_2038;locus_tag=KPPR1_2038	5	123.948	3	155.667	0.794872	0.121725	ID=KPPR1_2038;locus_tag=KPPR1_2038	3	155.667	3	15.562	9.75	3.32e-29
							ID=KPPR1_2039;locus_tag=KPPR1_2039	1	0.247401	1	0.207556	NA	1
ID=KPPR1_204;locus_tag=KPPR1_204	3	14.1019	3	10.0943	0.714286	0.812667	ID=KPPR1_204;locus_tag=KPPR1_204	3	14.1019	3	39.3838	0.358974	0.00202612	ID=KPPR1_204;locus_tag=KPPR1_204	3	39.3838	3	11.4967	3.54545	0.000182184
ID=KPPR1_2040;locus_tag=KPPR1_2040	8	130.4	5	136.772	1.05385	1	ID=KPPR1_2040;locus_tag=KPPR1_2040	8	130.4	6	120.089	1.08333	0.882859	ID=KPPR1_2040;locus_tag=KPPR1_2040	6	120.089	5	5.61041	20	7.62e-28
ID=KPPR1_2041;gene=ccmA	14	465.914	8	380.068	0.815451	0.00732544	ID=KPPR1_2041;gene=ccmA	14	465.914	26	3881.3	0.120072	9.88131291682493e-322	ID=KPPR1_2041;gene=ccmA	26	3881.3	11	359.085	10.8106	0
ID=KPPR1_2043;locus_tag=KPPR1_2043	3	62.9731	2	32.5911	0.52381	0.00616828	ID=KPPR1_2043;locus_tag=KPPR1_2043	3	62.9731	3	11.1907	5.72727	2.33e-09	ID=KPPR1_2043;locus_tag=KPPR1_2043	3	11.1907	2	0.42308	Inf	0.0018404
ID=KPPR1_2044;locus_tag=KPPR1_2044	2	64.3243	2	58.8431	0.921875	1	ID=KPPR1_2044;locus_tag=KPPR1_2044	2	64.3243	1	101.391	0.633663	0.011225	ID=KPPR1_2044;locus_tag=KPPR1_2044	1	101.391	1	14.5503	6.73333	2.94e-16
ID=KPPR1_2045;locus_tag=KPPR1_2045	1	2.16952	1	44.9936	22.5	7.04e-11	ID=KPPR1_2045;locus_tag=KPPR1_2045	1	2.16952	3	16.691	0.117647	0.00184984	ID=KPPR1_2045;locus_tag=KPPR1_2045	3	16.691	2	2.53848	5.66667	0.00475103
ID=KPPR1_2046;locus_tag=KPPR1_2046	4	279.354	2	110.141	0.394265	3.07e-17	ID=KPPR1_2046;locus_tag=KPPR1_2046	4	279.354	2	83.6452	3.32143	1.55e-24	ID=KPPR1_2046;locus_tag=KPPR1_2046	2	83.6452	2	2.75922	28	6.63e-21
ID=KPPR1_2047;locus_tag=KPPR1_2047	4	39.2036	1	26.2865	0.666667	0.229558	ID=KPPR1_2047;locus_tag=KPPR1_2047	4	39.2036	2	3.63223	9.75	1.2e-07	ID=KPPR1_2047;locus_tag=KPPR1_2047	2	3.63223	1	1.96824	2	1
ID=KPPR1_2048;locus_tag=KPPR1_2048	2	6.7179	1	43.7878	6.28571	3.91e-07	ID=KPPR1_2048;locus_tag=KPPR1_2048	2	6.7179	1	3.25172	2.33333	0.566587	ID=KPPR1_2048;locus_tag=KPPR1_2048	1	3.25172	1	6.14386	0.5	0.757198
ID=KPPR1_2049;gene=lysS	5	158.527	5	234.029	1.4717	0.00043799	ID=KPPR1_2049;gene=lysS	5	158.527	5	85.8764	1.84884	1.17e-05	ID=KPPR1_2049;gene=lysS	5	85.8764	4	25.2009	3.44	1.3e-08
							ID=KPPR1_205;locus_tag=KPPR1_205	1	0.114185	1	0.0691854	NA	1	ID=KPPR1_205;locus_tag=KPPR1_205	1	0.0691854	1	0.0735791	NA	1
ID=KPPR1_2050;locus_tag=KPPR1_2050	10	183.362	5	96.0851	0.52459	6.67e-07	ID=KPPR1_2050;locus_tag=KPPR1_2050	10	183.362	6	101.927	1.79412	6.11e-06	ID=KPPR1_2050;locus_tag=KPPR1_2050	6	101.927	4	11.6071	8.5	2.52e-18
ID=KPPR1_2051;gene=cadA	12	493.375	8	449.385	0.910751	0.269679	ID=KPPR1_2051;gene=cadA	12	493.375	10	238.621	2.06276	3e-20	ID=KPPR1_2051;gene=cadA	10	238.621	8	116.844	2.04274	2.65e-10
ID=KPPR1_2052;gene=yjdE	10	97.1526	7	177.218	1.82474	4.51e-06	ID=KPPR1_2052;gene=yjdE	10	97.1526	11	150.876	0.642384	0.00185706	ID=KPPR1_2052;gene=yjdE	11	150.876	7	39.1073	3.87179	3.56e-16
ID=KPPR1_2053;locus_tag=KPPR1_2053	5	225.954	4	143.387	0.632743	4.86e-05	ID=KPPR1_2053;locus_tag=KPPR1_2053	5	225.954	5	146.967	1.53741	0.000146675	ID=KPPR1_2053;locus_tag=KPPR1_2053	5	146.967	4	14.3847	10.5	2.42e-28
ID=KPPR1_2054;locus_tag=KPPR1_2054	3	60.5562	2	12.058	0.196721	1.73e-08	ID=KPPR1_2054;locus_tag=KPPR1_2054	3	60.5562	3	3.64953	15.25	2.26e-13	ID=KPPR1_2054;locus_tag=KPPR1_2054	3	3.64953	1	2.37293	2	1
ID=KPPR1_2055;gene=lpxL	1	31.7816	1	22.0489	0.6875	0.360298	ID=KPPR1_2055;gene=lpxL	1	31.7816	1	3.49386	10.6667	1.46e-06	ID=KPPR1_2055;gene=lpxL	1	3.49386	1	0.84616	3	0.918223
ID=KPPR1_2056;locus_tag=KPPR1_2056	14	416.909	10	275.439	0.659472	2.47e-07	ID=KPPR1_2056;locus_tag=KPPR1_2056	14	416.909	11	163.987	2.54268	2.43e-25	ID=KPPR1_2056;locus_tag=KPPR1_2056	11	163.987	9	37.0287	4.43243	1.25e-19
ID=KPPR1_2057;gene=gltA	13	326.094	11	718.761	2.20552	1.66e-33	ID=KPPR1_2057;gene=gltA	13	326.094	8	251.333	1.2988	0.00489488	ID=KPPR1_2057;gene=gltA	8	251.333	8	45.1776	5.57778	6.23e-35
ID=KPPR1_206;locus_tag=KPPR1_206	1	6.79402	1	2.54941	0.428571	0.54149	ID=KPPR1_206;locus_tag=KPPR1_206	1	6.79402	1	1.71234	3.5	0.313803
ID=KPPR1_2060;gene=uraH	4	73.2118	5	94.1558	1.28767	0.207284	ID=KPPR1_2060;gene=uraH	4	73.2118	3	39.3492	1.87179	0.00411736	ID=KPPR1_2060;gene=uraH	3	39.3492	3	21.4483	1.85714	0.0467248
ID=KPPR1_2061;locus_tag=KPPR1_2061	4	139.972	3	40.4116	0.285714	1.71e-13	ID=KPPR1_2061;locus_tag=KPPR1_2061	4	139.972	2	28.0893	5	3.14e-18	ID=KPPR1_2061;locus_tag=KPPR1_2061	2	28.0893	1	16.2978	1.75	0.157169
ID=KPPR1_2068;locus_tag=KPPR1_2068	7	462.812	4	628.188	1.35637	1.98e-06	ID=KPPR1_2068;locus_tag=KPPR1_2068	7	462.812	7	2117.8	0.218602	2.09e-249	ID=KPPR1_2068;locus_tag=KPPR1_2068	7	2117.8	7	1163.64	1.81959	1.04e-61
ID=KPPR1_2070;gene=purK	1	4.89093	1	23.8749	4.8	0.0012535	ID=KPPR1_2070;gene=purK	1	4.89093	1	2.57716	1.66667	1	ID=KPPR1_2070;gene=purK	1	2.57716	1	6.80607	0.428571	0.527097
ID=KPPR1_2071;gene=selU	4	36.5583	2	43.6155	1.18919	0.765447	ID=KPPR1_2071;gene=selU	4	36.5583	3	26.3596	1.42308	0.358526	ID=KPPR1_2071;gene=selU	3	26.3596	2	2.8144	8.66667	3.21e-05
ID=KPPR1_2072;locus_tag=KPPR1_2072	17	569.328	11	441.771	0.776801	0.000182476	ID=KPPR1_2072;locus_tag=KPPR1_2072	17	569.328	15	449.705	1.26444	0.000579122	ID=KPPR1_2072;locus_tag=KPPR1_2072	15	449.705	13	43.3933	10.4651	4.62e-85
ID=KPPR1_2073;locus_tag=KPPR1_2073	5	164.788	3	45.9927	0.278788	3.85e-16	ID=KPPR1_2073;locus_tag=KPPR1_2073	5	164.788	4	43.0852	3.83721	3.45e-17	ID=KPPR1_2073;locus_tag=KPPR1_2073	4	43.0852	2	16.1506	2.6875	0.00112246
ID=KPPR1_2075;locus_tag=KPPR1_2075	1	48.3384	1	27.8023	0.583333	0.0539686	ID=KPPR1_2075;locus_tag=KPPR1_2075	1	48.3384	1	17.452	2.82353	0.000418072	ID=KPPR1_2075;locus_tag=KPPR1_2075	1	17.452	1	5.22412	3.4	0.0292785
ID=KPPR1_2076;gene=tesA	8	323.886	6	269.962	0.833333	0.0555921	ID=KPPR1_2076;gene=tesA	8	323.886	5	179.986	1.8	6.53e-10	ID=KPPR1_2076;gene=tesA	5	179.986	5	49.3716	3.67347	3.63e-18
ID=KPPR1_2077;locus_tag=KPPR1_2077	3	1.08476	1	25.0807	25	2.42e-06	ID=KPPR1_2077;locus_tag=KPPR1_2077	3	1.08476	2	19.493	0.0526316	0.00011736	ID=KPPR1_2077;locus_tag=KPPR1_2077	2	19.493	1	0.367896	Inf	8.37e-06
ID=KPPR1_2078;locus_tag=KPPR1_2078	2	40.8022	1	47.2674	1.14634	0.885379	ID=KPPR1_2078;locus_tag=KPPR1_2078	2	40.8022	1	20.9632	1.95238	0.0321506	ID=KPPR1_2078;locus_tag=KPPR1_2078	1	20.9632	1	2.55687	7	0.000542209
ID=KPPR1_2079;locus_tag=KPPR1_2079	3	10.8666	2	56.8105	5.18182	4.42e-08	ID=KPPR1_2079;locus_tag=KPPR1_2079	3	10.8666	2	8.63088	1.22222	1	ID=KPPR1_2079;locus_tag=KPPR1_2079	2	8.63088	1	14.1272	0.642857	0.615549
ID=KPPR1_2080;locus_tag=KPPR1_2080	7	186.845	5	123.371	0.657754	0.000777808	ID=KPPR1_2080;locus_tag=KPPR1_2080	7	186.845	6	195.968	0.954082	1	ID=KPPR1_2080;locus_tag=KPPR1_2080	6	195.968	4	11.7543	16.3333	5.83e-43
ID=KPPR1_2081;locus_tag=KPPR1_2081	4	98.5799	4	149.106	1.50505	0.00394908	ID=KPPR1_2081;locus_tag=KPPR1_2081	4	98.5799	5	88.6092	1.11236	0.8014	ID=KPPR1_2081;locus_tag=KPPR1_2081	5	88.6092	2	10.7977	8.09091	9.45e-16
ID=KPPR1_2082;gene=cueR	3	60.442	2	124.818	2.08333	5.81e-06	ID=KPPR1_2082;gene=cueR	3	60.442	2	53.4457	1.13208	0.885418	ID=KPPR1_2082;gene=cueR	2	53.4457	2	12.067	4.41667	6.51e-07
ID=KPPR1_2084;locus_tag=KPPR1_2084	4	1.82696	4	127.333	63.5	3.48e-34	ID=KPPR1_2084;locus_tag=KPPR1_2084	4	1.82696	4	1.21074	2	1	ID=KPPR1_2084;locus_tag=KPPR1_2084	4	1.21074	2	3.78933	0.25	0.571806
ID=KPPR1_2085;locus_tag=KPPR1_2085	2	47.5391	2	72.727	1.52083	0.0540933	ID=KPPR1_2085;locus_tag=KPPR1_2085	2	47.5391	16	27.6396	1.71429	0.0584006	ID=KPPR1_2085;locus_tag=KPPR1_2085	16	27.6396	6	32.8899	0.848485	0.899948
ID=KPPR1_2087;locus_tag=KPPR1_2087	20	636.316	9	314.749	0.495283	1.04e-24	ID=KPPR1_2087;locus_tag=KPPR1_2087	20	636.316	22	5145.42	0.123615	0	ID=KPPR1_2087;locus_tag=KPPR1_2087	22	5145.42	9	543.547	9.45772	0
ID=KPPR1_2088;locus_tag=KPPR1_2088	9	460.376	5	144.214	0.313043	3.25e-38	ID=KPPR1_2088;locus_tag=KPPR1_2088	9	460.376	5	108.223	4.25926	3.47e-51	ID=KPPR1_2088;locus_tag=KPPR1_2088	5	108.223	6	21.1172	5.14286	9.47e-15
ID=KPPR1_2089;locus_tag=KPPR1_2089	1	82.7843	1	47.7153	0.578313	0.00606426	ID=KPPR1_2089;locus_tag=KPPR1_2089	1	82.7843	1	17.6077	4.61111	1.77e-10	ID=KPPR1_2089;locus_tag=KPPR1_2089	1	17.6077	1	4.67227	3.6	0.0187011
ID=KPPR1_209;locus_tag=KPPR1_209	2	97.4381	2	42.3408	0.43299	9.93e-06	ID=KPPR1_209;locus_tag=KPPR1_209	2	97.4381	2	84.4754	1.15476	0.608699	ID=KPPR1_209;locus_tag=KPPR1_209	2	84.4754	2	11.6807	7	6.24e-14
ID=KPPR1_2090;locus_tag=KPPR1_2090	3	56.1982	2	78.6527	1.41071	0.103793	ID=KPPR1_2090;locus_tag=KPPR1_2090	3	56.1982	3	24.6127	2.24	0.00190583	ID=KPPR1_2090;locus_tag=KPPR1_2090	3	24.6127	2	12.9499	1.92308	0.120014
ID=KPPR1_2091;locus_tag=KPPR1_2091	8	156.681	6	83.8204	0.535032	8.5e-06	ID=KPPR1_2091;locus_tag=KPPR1_2091	8	156.681	8	156.67	1	1	ID=KPPR1_2091;locus_tag=KPPR1_2091	8	156.67	4	6.14386	26.1667	3.9e-38
							ID=KPPR1_2092;gene=hemH	1	0.0951543	2	0.415113	NA	1
ID=KPPR1_2093;gene=adk	2	0.152247	1	0.137806	NA	1
ID=KPPR1_2094;gene=htpG	17	1065.9	10	546.538	0.513133	1.68e-37	ID=KPPR1_2094;gene=htpG	17	1065.9	10	517.299	2.0619	1.18e-42	ID=KPPR1_2094;gene=htpG	10	517.299	8	81.3417	6.38272	3.16e-77
ID=KPPR1_2095;gene=recR	3	57.6064	2	32.7289	0.568966	0.0227462	ID=KPPR1_2095;gene=recR	3	57.6064	2	9.11518	6.44444	2.97e-09	ID=KPPR1_2095;gene=recR	2	9.11518	2	6.80607	1.28571	1
ID=KPPR1_2096;locus_tag=KPPR1_2096	1	16.5378	1	0.999092	0.0588235	0.000352848	ID=KPPR1_2096;locus_tag=KPPR1_2096	1	16.5378	1	3.58035	4.25	0.0160864	ID=KPPR1_2096;locus_tag=KPPR1_2096	1	3.58035	1	0.110369	Inf	0.200929
ID=KPPR1_2098;gene=apt	1	104.841	2	68.1794	0.647619	0.0124745	ID=KPPR1_2098;gene=apt	1	104.841	1	142.868	0.734266	0.0390371	ID=KPPR1_2098;gene=apt	1	142.868	1	16.3162	8.9375	6.51e-26
ID=KPPR1_2099;locus_tag=KPPR1_2099	2	12.8078	2	38.5167	3	0.000954371	ID=KPPR1_2099;locus_tag=KPPR1_2099	2	12.8078	1	3.92627	3.25	0.0958317	ID=KPPR1_2099;locus_tag=KPPR1_2099	1	3.92627	1	12.9683	0.307692	0.082137
ID=KPPR1_21;locus_tag=KPPR1_21	2	2.11243	2	3.23844	1.5	1
ID=KPPR1_2100;locus_tag=KPPR1_2100	1	1.14185	1	29.0426	29	1.92e-07	ID=KPPR1_2100;locus_tag=KPPR1_2100	1	1.14185	1	49.6405	0.02	2.66e-13	ID=KPPR1_2100;locus_tag=KPPR1_2100	1	49.6405	1	0.588633	50	1.54e-13
ID=KPPR1_2101;locus_tag=KPPR1_2101	3	32.1622	2	118.754	3.71875	2.69e-12	ID=KPPR1_2101;locus_tag=KPPR1_2101	3	32.1622	2	31.6869	1	1	ID=KPPR1_2101;locus_tag=KPPR1_2101	2	31.6869	2	10.2643	3.2	0.00178247
ID=KPPR1_2102;locus_tag=KPPR1_2102	5	202.755	6	374.797	1.84729	3.69e-12	ID=KPPR1_2102;locus_tag=KPPR1_2102	5	202.755	7	139.253	1.46043	0.00162315	ID=KPPR1_2102;locus_tag=KPPR1_2102	7	139.253	5	23.0487	6.04348	9.41e-21
ID=KPPR1_2103;locus_tag=KPPR1_2103	14	291.705	12	393.16	1.34589	0.000317604	ID=KPPR1_2103;locus_tag=KPPR1_2103	14	291.705	12	159.87	1.825	2.39e-09	ID=KPPR1_2103;locus_tag=KPPR1_2103	12	159.87	9	77.3501	2.07792	1.8e-07
ID=KPPR1_2104;gene=acrR	8	330.471	5	261.349	0.790909	0.010652	ID=KPPR1_2104;gene=acrR	8	330.471	6	166.149	1.98795	8.45e-13	ID=KPPR1_2104;gene=acrR	6	166.149	5	36.5688	4.48649	4.74e-20
ID=KPPR1_2105;gene=acrA	14	551.153	8	86.9899	0.157895	1.21e-81	ID=KPPR1_2105;gene=acrA	14	551.153	11	323.598	1.70062	9.2e-14	ID=KPPR1_2105;gene=acrA	11	323.598	8	110.277	2.94545	8.42e-25
ID=KPPR1_2106;gene=acrB	15	501.102	11	96.4296	0.191617	1.77e-65	ID=KPPR1_2106;gene=acrB	15	501.102	23	998.086	0.502004	5.53e-37	ID=KPPR1_2106;gene=acrB	23	998.086	12	234.975	4.24681	1.92e-110
ID=KPPR1_2108;locus_tag=KPPR1_2108	2	2.72141	1	13.7117	4.66667	0.0250845	ID=KPPR1_2108;locus_tag=KPPR1_2108	2	2.72141	2	5.39646	0.6	1	ID=KPPR1_2108;locus_tag=KPPR1_2108	2	5.39646	1	1.0485	5	0.344167
							ID=KPPR1_2109;locus_tag=KPPR1_2109	1	0.0761235	1	0.138371	NA	1	ID=KPPR1_211;locus_tag=KPPR1_211	4	70.6902	3	8.8295	7.88889	1.4e-12
ID=KPPR1_211;locus_tag=KPPR1_211	4	45.7312	5	10.8867	0.23913	9.38e-06	ID=KPPR1_211;locus_tag=KPPR1_211	4	45.7312	4	70.6902	0.647887	0.0535116
ID=KPPR1_2110;gene=maa	10	415.444	6	229.378	0.551807	1.04e-12	ID=KPPR1_2110;gene=maa	10	415.444	8	175.039	2.37143	1.79e-22	ID=KPPR1_2110;gene=maa	8	175.039	7	51.7445	3.36538	3.54e-16
ID=KPPR1_2111;locus_tag=KPPR1_2111	3	136.204	5	85.2329	0.625	0.00166918	ID=KPPR1_2111;locus_tag=KPPR1_2111	3	136.204	6	337.158	0.403561	8e-20	ID=KPPR1_2111;locus_tag=KPPR1_2111	6	337.158	3	16.077	21.0625	6.68e-78
ID=KPPR1_2112;locus_tag=KPPR1_2112	4	75.6287	4	129.744	1.71053	0.000492622	ID=KPPR1_2112;locus_tag=KPPR1_2112	4	75.6287	5	242.962	0.312757	1.45e-20	ID=KPPR1_2112;locus_tag=KPPR1_2112	5	242.962	4	18.1189	13.5	2.35e-50
ID=KPPR1_2113;gene=rpmJ	3	53.7241	2	137.082	2.53704	6.18e-09	ID=KPPR1_2113;gene=rpmJ	3	53.7241	3	16.518	3.17647	3.87e-05	ID=KPPR1_2113;gene=rpmJ	3	16.518	2	16.1322	1.0625	1
ID=KPPR1_2114;locus_tag=KPPR1_2114	3	91.9381	4	183.661	2	1.1e-07	ID=KPPR1_2114;locus_tag=KPPR1_2114	3	91.9381	6	229.626	0.4	5.28e-14	ID=KPPR1_2114;locus_tag=KPPR1_2114	6	229.626	3	18.8914	12.1053	4.29e-46
ID=KPPR1_2115;gene=rpmE	3	211.642	3	103.527	0.490566	4.59e-09	ID=KPPR1_2115;gene=rpmE	3	211.642	3	87.5542	2.40909	3.12e-12	ID=KPPR1_2115;gene=rpmE	3	87.5542	3	14.4767	6.28571	9.39e-14
ID=KPPR1_2116;gene=lacI	7	26.9477	6	94.776	3.51852	1.79e-09	ID=KPPR1_2116;gene=lacI	7	26.9477	7	89.8027	0.3	1.72e-08	ID=KPPR1_2116;gene=lacI	7	89.8027	8	14.0536	6.42857	3.2e-14
ID=KPPR1_2117;locus_tag=KPPR1_2117	7	51.8591	6	145.695	2.80769	7.03e-11	ID=KPPR1_2117;locus_tag=KPPR1_2117	7	51.8591	11	119.968	0.433333	8.17e-07	ID=KPPR1_2117;locus_tag=KPPR1_2117	11	119.968	5	18.45	6.66667	4.74e-19
ID=KPPR1_2119;gene=ganA	23	731.737	12	702.086	0.959016	0.683941	ID=KPPR1_2119;gene=ganA	23	731.737	17	477.777	1.53138	1.58e-12	ID=KPPR1_2119;gene=ganA	17	477.777	11	102.165	4.68627	7.14e-58
ID=KPPR1_2120;gene=ganB	12	307.101	12	569.31	1.85342	4.34e-18	ID=KPPR1_2120;gene=ganB	12	307.101	14	259.048	1.18533	0.094222	ID=KPPR1_2120;gene=ganB	14	259.048	12	54.9268	4.70909	6.11e-32
ID=KPPR1_2121;locus_tag=KPPR1_2121	6	105.165	4	61.2547	0.580952	0.00180034	ID=KPPR1_2121;locus_tag=KPPR1_2121	6	105.165	3	45.8526	2.28261	5.85e-06	ID=KPPR1_2121;locus_tag=KPPR1_2121	3	45.8526	2	5.40807	9.2	6.1e-09
ID=KPPR1_2122;locus_tag=KPPR1_2122	11	479.997	8	712.249	1.48333	8.34e-11	ID=KPPR1_2122;locus_tag=KPPR1_2122	11	479.997	11	395.222	1.21519	0.0102748	ID=KPPR1_2122;locus_tag=KPPR1_2122	11	395.222	7	55.6074	7.05357	1.44e-62
ID=KPPR1_2123;gene=cycB	14	483.003	8	329.011	0.681159	2.38e-07	ID=KPPR1_2123;gene=cycB	14	483.003	7	270.619	1.78229	6.18e-14	ID=KPPR1_2123;gene=cycB	7	270.619	6	34.0855	7.97059	6.65e-46
ID=KPPR1_2125;gene=malK	2	68.8156	2	107.213	1.55072	0.0107065	ID=KPPR1_2125;gene=malK	2	68.8156	4	130.432	0.530769	5.57e-05	ID=KPPR1_2125;gene=malK	4	130.432	2	14.0352	9.28571	5.35e-24
ID=KPPR1_2127;locus_tag=KPPR1_2127	5	75.5906	5	300.279	3.94737	1.75e-31	ID=KPPR1_2127;locus_tag=KPPR1_2127	5	75.5906	6	152.415	0.5	1.86e-06	ID=KPPR1_2127;locus_tag=KPPR1_2127	6	152.415	4	11.276	13.8182	5.17e-32
ID=KPPR1_2128;gene=rcnR	2	0.399648	1	13.7806	Inf	0.000299522	ID=KPPR1_2128;gene=rcnR	2	0.399648	1	2.14475	0	0.78429	ID=KPPR1_2128;gene=rcnR	1	2.14475	1	0.367896	Inf	0.747265
ID=KPPR1_2129;locus_tag=KPPR1_2129	2	60.7656	2	34.8993	0.57377	0.0206362	ID=KPPR1_2129;locus_tag=KPPR1_2129	2	60.7656	3	53.0479	1.15094	0.802059	ID=KPPR1_2129;locus_tag=KPPR1_2129	3	53.0479	2	2.75922	17.6667	2.56e-12
							ID=KPPR1_213;gene=ispE	1	0.133216	1	0.224853	NA	1	ID=KPPR1_213;gene=ispE	1	0.224853	1	0.551843	0	1
ID=KPPR1_2130;locus_tag=KPPR1_2130	4	185.513	4	240.437	1.29032	0.0202918	ID=KPPR1_2130;locus_tag=KPPR1_2130	4	185.513	4	155.166	1.2	0.191546	ID=KPPR1_2130;locus_tag=KPPR1_2130	4	155.166	3	6.53015	22.1429	1.59e-36
ID=KPPR1_2131;locus_tag=KPPR1_2131	5	62.9731	3	50.6436	0.809524	0.480899	ID=KPPR1_2131;locus_tag=KPPR1_2131	5	62.9731	6	273.161	0.230769	4.03e-31	ID=KPPR1_2131;locus_tag=KPPR1_2131	6	273.161	2	25.348	10.92	1.13e-52
ID=KPPR1_2132;locus_tag=KPPR1_2132	1	11.0379	1	16.33	1.45455	0.681681	ID=KPPR1_2132;locus_tag=KPPR1_2132	1	11.0379	1	0.726447	11	0.0143043	ID=KPPR1_2132;locus_tag=KPPR1_2132	1	0.726447	1	1.34282	1	1
ID=KPPR1_2134;locus_tag=KPPR1_2134	3	113.024	3	112.622	1	1	ID=KPPR1_2134;locus_tag=KPPR1_2134	3	113.024	5	84.5619	1.32941	0.106156	ID=KPPR1_2134;locus_tag=KPPR1_2134	5	84.5619	3	40.7077	2.07317	0.000221962
ID=KPPR1_2136;locus_tag=KPPR1_2136	4	1031.32	1	18.0181	0.0174588	3.49e-275	ID=KPPR1_2136;locus_tag=KPPR1_2136	4	1031.32	2	69.2027	14.942	1.11e-218	ID=KPPR1_2136;locus_tag=KPPR1_2136	2	69.2027	1	1.98664	34.5	8.83e-18
ID=KPPR1_2137;gene=tesB	9	71.4419	3	161.508	2.28169	8.67e-09	ID=KPPR1_2137;gene=tesB	9	71.4419	4	126.73	0.559055	0.000237259	ID=KPPR1_2137;gene=tesB	4	126.73	4	56.987	2.22807	6.19e-07
ID=KPPR1_2138;gene=amtB	26	892.567	16	399.981	0.447928	2.13e-42	ID=KPPR1_2138;gene=amtB	26	892.567	16	301.078	2.96678	8.11e-67	ID=KPPR1_2138;gene=amtB	16	301.078	13	55.0924	5.47273	3.65e-41
ID=KPPR1_2140;locus_tag=KPPR1_2140	12	446.578	6	178.803	0.400447	2.19e-26	ID=KPPR1_2140;locus_tag=KPPR1_2140	12	446.578	11	242.201	1.84711	3e-14	ID=KPPR1_2140;locus_tag=KPPR1_2140	11	242.201	8	35.0605	6.91429	2.82e-38
ID=KPPR1_2141;locus_tag=KPPR1_2141	7	70.0146	9	205.744	2.94286	6.22e-16	ID=KPPR1_2141;locus_tag=KPPR1_2141	7	70.0146	7	179.398	0.391061	1.79e-11	ID=KPPR1_2141;locus_tag=KPPR1_2141	7	179.398	7	10.9081	16.2727	2.85e-39
ID=KPPR1_2142;locus_tag=KPPR1_2142	2	89.9399	1	60.2211	0.666667	0.034142	ID=KPPR1_2142;locus_tag=KPPR1_2142	2	89.9399	2	8.85573	10	4.31e-17	ID=KPPR1_2142;locus_tag=KPPR1_2142	2	8.85573	1	3.55019	2.25	0.414189
ID=KPPR1_2143;locus_tag=KPPR1_2143	5	186.579	4	175.427	0.935829	0.842242	ID=KPPR1_2143;locus_tag=KPPR1_2143	5	186.579	4	249.552	0.748	0.0069673	ID=KPPR1_2143;locus_tag=KPPR1_2143	4	249.552	3	26.6173	9.25926	2.56e-45
ID=KPPR1_2145;locus_tag=KPPR1_2145	7	234.841	6	134.361	0.570213	5.18e-07	ID=KPPR1_2145;locus_tag=KPPR1_2145	7	234.841	7	76.7785	3.05195	7.61e-19	ID=KPPR1_2145;locus_tag=KPPR1_2145	7	76.7785	4	19.4433	4.05263	4.91e-09
ID=KPPR1_2146;gene=queC	6	294.636	4	106.076	0.359322	8.23e-21	ID=KPPR1_2146;gene=queC	6	294.636	4	171.614	1.71512	5.47e-08	ID=KPPR1_2146;gene=queC	4	171.614	4	22.8647	7.47826	1.38e-28
ID=KPPR1_2147;locus_tag=KPPR1_2147	3	61.5649	3	106.765	1.72581	0.00152721	ID=KPPR1_2147;locus_tag=KPPR1_2147	3	61.5649	3	43.4657	1.44186	0.147057	ID=KPPR1_2147;locus_tag=KPPR1_2147	3	43.4657	3	7.59705	5.375	1.57e-06
							ID=KPPR1_215;gene=hemA	1	0.43771	2	0.415113	NA	1
ID=KPPR1_2150;locus_tag=KPPR1_2150	7	132.379	4	25.563	0.19697	1.82e-17	ID=KPPR1_2150;locus_tag=KPPR1_2150	7	132.379	6	13.9236	9.42857	3.21e-24	ID=KPPR1_2150;locus_tag=KPPR1_2150	6	13.9236	3	17.2175	0.823529	1
ID=KPPR1_2152;gene=lon	4	13.1503	7	111.623	8.61538	6.13e-20	ID=KPPR1_2152;gene=lon	4	13.1503	6	6.93584	1.85714	0.445665	ID=KPPR1_2152;gene=lon	6	6.93584	3	0.441475	Inf	0.0271503
ID=KPPR1_2153;gene=clpX	1	0.114185	8	18.6727	Inf	1.07e-05
ID=KPPR1_2154;gene=clpP	2	0.361587	1	3.23844	Inf	0.40298
ID=KPPR1_2155;gene=tig	9	231.035	7	339.106	1.46753	1.93e-05	ID=KPPR1_2155;gene=tig	9	231.035	8	258.044	0.895349	0.409719	ID=KPPR1_2155;gene=tig	8	258.044	6	52.278	4.96154	4.36e-33
ID=KPPR1_2157;gene=bolA	7	329.52	3	189.138	0.572727	2.43e-09	ID=KPPR1_2157;gene=bolA	7	329.52	3	35.6132	9.16667	5e-59	ID=KPPR1_2157;gene=bolA	3	35.6132	3	10.3563	3.6	0.000311245
ID=KPPR1_2158;locus_tag=KPPR1_2158	6	250.941	4	229.895	0.916335	0.568237	ID=KPPR1_2158;locus_tag=KPPR1_2158	6	250.941	4	79.0444	3.17722	4.65e-21	ID=KPPR1_2158;locus_tag=KPPR1_2158	4	79.0444	4	33.6441	2.32353	5.77e-05
ID=KPPR1_2159;gene=ampG	9	326.398	7	213.633	0.656442	4.78e-06	ID=KPPR1_2159;gene=ampG	9	326.398	7	184.518	1.76216	2.02e-09	ID=KPPR1_2159;gene=ampG	7	184.518	5	38.1508	4.86842	1.15e-23
ID=KPPR1_2160;gene=cyoA	5	24.6259	4	44.1668	1.76	0.0554619	ID=KPPR1_2160;gene=cyoA	5	24.6259	4	14.8057	1.66667	0.272363	ID=KPPR1_2160;gene=cyoA	4	14.8057	3	2.18898	7.5	0.0043573
ID=KPPR1_2161;gene=cyoB	16	269.173	11	205.365	0.762082	0.00794636	ID=KPPR1_2161;gene=cyoB	16	269.173	14	189.845	1.41579	0.00070119	ID=KPPR1_2161;gene=cyoB	14	189.845	11	44.0003	4.31818	4.08e-22
ID=KPPR1_2163;gene=cyoD	3	8.88742	3	48.3698	5.33333	4.85e-07	ID=KPPR1_2163;gene=cyoD	3	8.88742	3	9.23625	1	1	ID=KPPR1_2163;gene=cyoD	3	9.23625	3	2.44651	4.5	0.108085
ID=KPPR1_2164;gene=cyoE	6	35.3784	7	96.6363	2.77143	2.1e-07	ID=KPPR1_2164;gene=cyoE	6	35.3784	8	43.189	0.813953	0.6881	ID=KPPR1_2164;gene=cyoE	8	43.189	4	12.5268	3.30769	0.00014896
ID=KPPR1_2165;locus_tag=KPPR1_2165	4	119.875	3	64.5965	0.541667	0.00016251	ID=KPPR1_2165;locus_tag=KPPR1_2165	4	119.875	3	51.128	2.35294	4.96e-07	ID=KPPR1_2165;locus_tag=KPPR1_2165	3	51.128	2	3.95488	12.75	5.98e-11
ID=KPPR1_2166;locus_tag=KPPR1_2166	5	154.207	4	76.3789	0.493506	9.28e-07	ID=KPPR1_2166;locus_tag=KPPR1_2166	5	154.207	6	91.0999	1.69231	0.000195527	ID=KPPR1_2166;locus_tag=KPPR1_2166	6	91.0999	3	8.71913	10.1111	1.35e-17
ID=KPPR1_2168;locus_tag=KPPR1_2168	6	198.264	4	50.7814	0.257576	9.89e-21	ID=KPPR1_2168;locus_tag=KPPR1_2168	6	198.264	5	23.99	8.25	5.11e-34	ID=KPPR1_2168;locus_tag=KPPR1_2168	5	23.99	2	2.55687	8	0.000100956
ID=KPPR1_2169;locus_tag=KPPR1_2169	1	15.434	2	17.708	1.2	1	ID=KPPR1_2169;locus_tag=KPPR1_2169	1	15.434	2	51.1453	0.294118	3.14e-05	ID=KPPR1_2169;locus_tag=KPPR1_2169	2	51.1453	1	0.294317	Inf	3.22e-15
ID=KPPR1_217;gene=prmC	3	0.589957	1	1.48141	1	1	ID=KPPR1_217;gene=prmC	3	0.589957	1	0.691854	1	1
ID=KPPR1_2170;locus_tag=KPPR1_2170	1	0.43771	1	0.999092	Inf	1
ID=KPPR1_2171;locus_tag=KPPR1_2171	2	102.253	2	62.3227	0.607843	0.00482102	ID=KPPR1_2171;locus_tag=KPPR1_2171	2	102.253	2	41.961	2.42857	2.11e-06	ID=KPPR1_2171;locus_tag=KPPR1_2171	2	41.961	2	22.9751	1.82609	0.0425021
ID=KPPR1_2172;locus_tag=KPPR1_2172	9	87.0662	8	225.002	2.58621	1.69e-14	ID=KPPR1_2172;locus_tag=KPPR1_2172	9	87.0662	8	159.87	0.54375	1.28e-05	ID=KPPR1_2172;locus_tag=KPPR1_2172	8	159.87	5	43.6324	3.63636	4.25e-16
ID=KPPR1_2173;locus_tag=KPPR1_2173	2	32.695	2	101.942	3.09091	7.99e-09	ID=KPPR1_2173;locus_tag=KPPR1_2173	2	32.695	3	115.626	0.284483	2.55e-11	ID=KPPR1_2173;locus_tag=KPPR1_2173	3	115.626	2	8.44321	14.5	6.28e-25
ID=KPPR1_2174;locus_tag=KPPR1_2174	5	155.463	5	190.31	1.22581	0.118598	ID=KPPR1_2174;locus_tag=KPPR1_2174	5	155.463	6	122.458	1.27049	0.105396	ID=KPPR1_2174;locus_tag=KPPR1_2174	6	122.458	4	12.4533	10.1667	2.28e-23
ID=KPPR1_2176;gene=apbA	7	140.391	5	241.849	1.72857	6.39e-07	ID=KPPR1_2176;gene=apbA	7	140.391	5	75.5851	1.84211	4.85e-05	ID=KPPR1_2176;gene=apbA	5	75.5851	3	9.80442	7.6	3.45e-13
ID=KPPR1_2179;gene=thiI	2	20.0014	1	18.8105	0.95	1	ID=KPPR1_2179;gene=thiI	2	20.0014	2	11.2253	1.81818	0.265933	ID=KPPR1_2179;gene=thiI	2	11.2253	1	0.404685	Inf	0.0018404
ID=KPPR1_218;locus_tag=KPPR1_218	2	2.2837	2	27.0099	13.5	4.72e-06	ID=KPPR1_218;locus_tag=KPPR1_218	2	2.2837	2	13.8198	0.142857	0.00960924	ID=KPPR1_218;locus_tag=KPPR1_218	2	13.8198	1	7.98334	1.75	0.443954
ID=KPPR1_2183;locus_tag=KPPR1_2183	3	58.5199	1	32.5911	0.559322	0.0176913	ID=KPPR1_2183;locus_tag=KPPR1_2183	3	58.5199	3	49.7443	1.18	0.709944	ID=KPPR1_2183;locus_tag=KPPR1_2183	3	49.7443	1	7.65223	6.25	3.92e-08
ID=KPPR1_2190;locus_tag=KPPR1_2190	3	100.616	3	152.517	1.51485	0.00294271	ID=KPPR1_2190;locus_tag=KPPR1_2190	3	100.616	3	94.3689	1.07447	1	ID=KPPR1_2190;locus_tag=KPPR1_2190	3	94.3689	2	9.49171	10.4444	2.3e-18
ID=KPPR1_2191;locus_tag=KPPR1_2191	16	584.4	11	838.204	1.43493	7.58e-11	ID=KPPR1_2191;locus_tag=KPPR1_2191	16	584.4	16	333.595	1.7485	8.97e-16	ID=KPPR1_2191;locus_tag=KPPR1_2191	16	333.595	11	90.7783	3.67033	8.22e-33
ID=KPPR1_2192;locus_tag=KPPR1_2192	1	20.7056	1	15.6065	0.761905	0.772494	ID=KPPR1_2192;locus_tag=KPPR1_2192	1	20.7056	1	4.60083	4.2	0.00592876	ID=KPPR1_2192;locus_tag=KPPR1_2192	1	4.60083	1	1.17727	5	0.344167
ID=KPPR1_2193;locus_tag=KPPR1_2193	1	0.266432	1	1.1369	Inf	1	ID=KPPR1_2193;locus_tag=KPPR1_2193	1	0.266432	1	46.0775	0	1.66e-13	ID=KPPR1_2193;locus_tag=KPPR1_2193	1	46.0775	1	0.0919739	Inf	9.61e-14
ID=KPPR1_2194;gene=secF	1	0.133216	1	0.172257	NA	1	ID=KPPR1_2194;gene=secF	1	0.133216	2	0.172964	NA	1
														ID=KPPR1_2197;gene=tgt	1	0.709151	1	0.0735791	Inf	1
ID=KPPR1_2198;gene=queA	4	48.9855	3	33.4868	0.673469	0.168716	ID=KPPR1_2198;gene=queA	4	48.9855	3	11.0697	4.45455	2.58e-06	ID=KPPR1_2198;gene=queA	3	11.0697	2	12.6188	0.846154	1
ID=KPPR1_2199;locus_tag=KPPR1_2199	2	1.59859	1	29.0081	14.5	1.42e-06	ID=KPPR1_2199;locus_tag=KPPR1_2199	2	1.59859	1	30.7875	0.0645161	4.78e-07	ID=KPPR1_2199;locus_tag=KPPR1_2199	1	30.7875	1	1.60035	15.5	3.12e-07
ID=KPPR1_22;locus_tag=KPPR1_22	2	14.6918	2	20.7053	1.4	0.629054	ID=KPPR1_22;locus_tag=KPPR1_22	2	14.6918	3	47.8244	0.3125	0.000110624	ID=KPPR1_22;locus_tag=KPPR1_22	3	47.8244	1	0.515054	48	5.78e-13
ID=KPPR1_2200;locus_tag=KPPR1_2200	7	342.251	3	118.203	0.345029	2.4e-25	ID=KPPR1_2200;locus_tag=KPPR1_2200	7	342.251	3	76.7958	4.44156	1.26e-39	ID=KPPR1_2200;locus_tag=KPPR1_2200	3	76.7958	2	17.4934	4.52941	7.46e-10
ID=KPPR1_2201;locus_tag=KPPR1_2201	7	308.452	3	173.704	0.564935	4.1e-09	ID=KPPR1_2201;locus_tag=KPPR1_2201	7	308.452	3	56.4899	5.5	6.24e-42	ID=KPPR1_2201;locus_tag=KPPR1_2201	3	56.4899	3	12.0854	4.66667	1.51e-07
ID=KPPR1_2204;locus_tag=KPPR1_2204	6	265.69	3	193.927	0.729323	0.00204947	ID=KPPR1_2204;locus_tag=KPPR1_2204	6	265.69	2	72.2815	3.69444	3.24e-26	ID=KPPR1_2204;locus_tag=KPPR1_2204	2	72.2815	2	28.3096	2.57143	2.66e-05
ID=KPPR1_2205;locus_tag=KPPR1_2205	3	19.3925	3	97.601	5.15789	2.63e-13	ID=KPPR1_2205;locus_tag=KPPR1_2205	3	19.3925	4	46.458	0.413043	0.00270282	ID=KPPR1_2205;locus_tag=KPPR1_2205	4	46.458	2	11.1656	4.18182	7.31e-06
ID=KPPR1_2206;gene=fba	11	183.819	6	171.293	0.929348	0.789644	ID=KPPR1_2206;gene=fba	11	183.819	6	104.211	1.76923	9.23e-06	ID=KPPR1_2206;gene=fba	6	104.211	4	27.2427	3.85185	2.23e-11
ID=KPPR1_2207;locus_tag=KPPR1_2207	16	756.553	12	396.846	0.524439	1.63e-25	ID=KPPR1_2207;locus_tag=KPPR1_2207	16	756.553	16	533.973	1.4176	2.57e-09	ID=KPPR1_2207;locus_tag=KPPR1_2207	16	533.973	11	44.0739	12.1364	2.71e-106
							ID=KPPR1_2208;locus_tag=KPPR1_2208	2	0.190309	1	0.0691854	NA	1
ID=KPPR1_2209;locus_tag=KPPR1_2209	5	164.332	3	181.008	1.10366	0.60585	ID=KPPR1_2209;locus_tag=KPPR1_2209	5	164.332	5	151.43	1.08609	0.78429	ID=KPPR1_2209;locus_tag=KPPR1_2209	5	151.43	3	42.4	3.59524	4.47e-15
ID=KPPR1_221;locus_tag=KPPR1_221	7	52.2397	5	20.912	0.403846	0.000869643	ID=KPPR1_221;locus_tag=KPPR1_221	7	52.2397	8	105.075	0.495238	8.41e-05	ID=KPPR1_221;locus_tag=KPPR1_221	8	105.075	4	6.25423	17.5	9.91e-24
ID=KPPR1_2210;locus_tag=KPPR1_2210	13	134.758	8	179.389	1.32593	0.0295097	ID=KPPR1_2210;locus_tag=KPPR1_2210	13	134.758	18	256.816	0.525292	3.15e-09	ID=KPPR1_2210;locus_tag=KPPR1_2210	18	256.816	8	24.5386	10.28	1.53e-48
ID=KPPR1_2211;locus_tag=KPPR1_2211	4	108.248	4	77.0335	0.712963	0.0513313	ID=KPPR1_2211;locus_tag=KPPR1_2211	4	108.248	3	87.3985	1.24138	0.269251	ID=KPPR1_2211;locus_tag=KPPR1_2211	3	87.3985	4	5.00338	17.4	9.43e-20
ID=KPPR1_2212;locus_tag=KPPR1_2212	14	326.646	9	384.719	1.17737	0.0608283	ID=KPPR1_2212;locus_tag=KPPR1_2212	14	326.646	13	315.295	1.0381	1	ID=KPPR1_2212;locus_tag=KPPR1_2212	13	315.295	9	43.4485	7.32558	4.73e-51
ID=KPPR1_2213;gene=brnQ	12	272.998	7	351.922	1.28938	0.00391307	ID=KPPR1_2213;gene=brnQ	12	272.998	7	179.363	1.52514	3.52e-05	ID=KPPR1_2213;gene=brnQ	7	179.363	6	41.0204	4.36585	4.41e-21
ID=KPPR1_2214;locus_tag=KPPR1_2214	1	176.797	1	35.2438	0.19774	4.38e-23	ID=KPPR1_2214;locus_tag=KPPR1_2214	1	176.797	2	33.7971	5.20588	1.65e-23	ID=KPPR1_2214;locus_tag=KPPR1_2214	2	33.7971	2	2.50169	11.3333	2.95e-07
ID=KPPR1_2215;gene=phoR	3	0.970574	5	107.661	108	4.04e-30	ID=KPPR1_2215;gene=phoR	3	0.970574	7	1.4356	1	1	ID=KPPR1_2215;gene=phoR	7	1.4356	3	0.625423	1	1
ID=KPPR1_2217;gene=sbcD	10	1015.7	5	520.94	0.512795	7.58e-36	ID=KPPR1_2217;gene=sbcD	10	1015.7	5	100.924	10.0594	1.22e-188	ID=KPPR1_2217;gene=sbcD	5	100.924	4	23.1958	4.3913	2.36e-12
ID=KPPR1_2218;locus_tag=KPPR1_2218	11	138.164	7	142.732	1.03623	1	ID=KPPR1_2218;locus_tag=KPPR1_2218	11	138.164	11	299.729	0.46	4.32e-14	ID=KPPR1_2218;locus_tag=KPPR1_2218	11	299.729	11	671.612	0.446429	1.43e-32
ID=KPPR1_2219;locus_tag=KPPR1_2219	2	6.48953	3	311.234	51.8333	5.67e-82	ID=KPPR1_2219;locus_tag=KPPR1_2219	2	6.48953	2	91.688	0.0652174	6e-20	ID=KPPR1_2219;locus_tag=KPPR1_2219	2	91.688	2	4.63549	18.4	4.06e-21
ID=KPPR1_222;locus_tag=KPPR1_222	1	67.2551	1	11.1967	0.164179	2.55e-10	ID=KPPR1_222;locus_tag=KPPR1_222	1	67.2551	1	69.1681	0.971014	1	ID=KPPR1_222;locus_tag=KPPR1_222	1	69.1681	1	13.373	5.30769	6.25e-10
ID=KPPR1_2220;gene=rdgC	2	32.9805	3	45.2348	1.36364	0.35	ID=KPPR1_2220;gene=rdgC	2	32.9805	3	22.6409	1.43478	0.392195	ID=KPPR1_2220;gene=rdgC	3	22.6409	1	1.48998	23	6.6e-06
ID=KPPR1_2221;locus_tag=KPPR1_2221	1	28.8127	1	57.155	1.96552	0.00713825	ID=KPPR1_2221;locus_tag=KPPR1_2221	1	28.8127	1	19.6314	1.45	0.428772	ID=KPPR1_2221;locus_tag=KPPR1_2221	1	19.6314	1	1.7659	10	0.000242701
ID=KPPR1_2222;locus_tag=KPPR1_2222	6	270.353	4	208.19	0.77037	0.0108452	ID=KPPR1_2222;locus_tag=KPPR1_2222	6	270.353	5	292.914	0.921502	0.580451	ID=KPPR1_2222;locus_tag=KPPR1_2222	5	292.914	10	1442.83	0.203049	2.85e-180
ID=KPPR1_2225;gene=yaiI	1	2.70238	2	18.5693	6.33333	0.00193192	ID=KPPR1_2225;gene=yaiI	1	2.70238	2	35.9764	0.0833333	1.39e-07	ID=KPPR1_2225;gene=yaiI	2	35.9764	2	0.551843	36	1.5e-09
ID=KPPR1_2226;locus_tag=KPPR1_2226	6	429.394	5	245.088	0.571096	6.17e-12	ID=KPPR1_2226;locus_tag=KPPR1_2226	6	429.394	6	186.264	2.30645	4.37e-22	ID=KPPR1_2226;locus_tag=KPPR1_2226	6	186.264	3	23.2878	8.08696	5.16e-32
ID=KPPR1_2227;gene=proC	3	45.1222	3	110.899	2.46667	4.11e-07	ID=KPPR1_2227;gene=proC	3	45.1222	4	46.0256	0.978261	1	ID=KPPR1_2227;gene=proC	4	46.0256	2	29.2293	1.58621	0.105876
ID=KPPR1_2228;locus_tag=KPPR1_2228	2	45.4457	2	70.7977	1.57778	0.0383261	ID=KPPR1_2228;locus_tag=KPPR1_2228	2	45.4457	2	35.4921	1.28571	0.522536	ID=KPPR1_2228;locus_tag=KPPR1_2228	2	35.4921	2	0.699002	35	2.87e-09
ID=KPPR1_2229;gene=phoA	4	78.3882	7	129.124	1.65385	0.00111708	ID=KPPR1_2229;gene=phoA	4	78.3882	5	41.5286	1.85714	0.00320177	ID=KPPR1_2229;gene=phoA	5	41.5286	4	17.8797	2.33333	0.00491315
ID=KPPR1_223;locus_tag=KPPR1_223	1	5.10027	1	5.92565	1.2	1	ID=KPPR1_223;locus_tag=KPPR1_223	1	5.10027	1	11.8826	0.416667	0.25623	ID=KPPR1_223;locus_tag=KPPR1_223	1	11.8826	1	0.165553	Inf	0.000942788
ID=KPPR1_2230;gene=iraP	6	156.967	1	20.602	0.133758	6.31e-26	ID=KPPR1_2230;gene=iraP	6	156.967	1	1.48749	157	2.16e-44	ID=KPPR1_2230;gene=iraP	1	1.48749	1	0.607028	1	1
ID=KPPR1_2231;locus_tag=KPPR1_2231	5	159.669	3	83.9582	0.525	3.84e-06	ID=KPPR1_2231;locus_tag=KPPR1_2231	5	159.669	3	33.0533	4.84848	2.89e-20	ID=KPPR1_2231;locus_tag=KPPR1_2231	3	33.0533	2	5.48165	6.6	9.32e-06
ID=KPPR1_2232;locus_tag=KPPR1_2232	2	6.29922	1	24.0816	4	0.00316274	ID=KPPR1_2232;locus_tag=KPPR1_2232	2	6.29922	2	28.4352	0.214286	0.000527927	ID=KPPR1_2232;locus_tag=KPPR1_2232	2	28.4352	1	13.0051	2.15385	0.0470083
ID=KPPR1_2233;locus_tag=KPPR1_2233	3	81.2808	3	107.902	1.33333	0.104398	ID=KPPR1_2233;locus_tag=KPPR1_2233	3	81.2808	5	74.7894	1.08	1	ID=KPPR1_2233;locus_tag=KPPR1_2233	5	74.7894	3	15.1941	5	2.58e-10
ID=KPPR1_2234;locus_tag=KPPR1_2234	4	212.822	3	73.5883	0.347418	5.57e-16	ID=KPPR1_2234;locus_tag=KPPR1_2234	4	212.822	2	40.3178	5.325	1.4e-28	ID=KPPR1_2234;locus_tag=KPPR1_2234	2	40.3178	2	5.22412	8	1.9e-07
ID=KPPR1_2235;locus_tag=KPPR1_2235	5	242.548	4	216.734	0.893004	0.395334	ID=KPPR1_2235;locus_tag=KPPR1_2235	5	242.548	9	800.216	0.30375	3.36e-68	ID=KPPR1_2235;locus_tag=KPPR1_2235	9	800.216	11	1907.69	0.419287	1.16e-101
ID=KPPR1_2237;locus_tag=KPPR1_2237	18	686.196	13	934.082	1.36152	2.99e-09	ID=KPPR1_2237;locus_tag=KPPR1_2237	18	686.196	11	418.382	1.64115	4.36e-15	ID=KPPR1_2237;locus_tag=KPPR1_2237	11	418.382	8	83.0341	5.03614	1.43e-53
ID=KPPR1_2238;locus_tag=KPPR1_2238	2	282.323	2	154.963	0.549645	4.83e-09	ID=KPPR1_2238;locus_tag=KPPR1_2238	2	282.323	2	70.2578	4.02857	3.86e-30	ID=KPPR1_2238;locus_tag=KPPR1_2238	2	70.2578	2	18.4684	3.88889	5.16e-08
ID=KPPR1_2239;gene=yaiH	5	192.383	6	286.464	1.48958	5.27e-05	ID=KPPR1_2239;gene=yaiH	5	192.383	7	67.7671	2.82353	4.37e-14	ID=KPPR1_2239;gene=yaiH	7	67.7671	5	24.7962	2.72	2e-05
ID=KPPR1_2241;locus_tag=KPPR1_2241	11	517.202	10	599.593	1.16054	0.0276259	ID=KPPR1_2241;locus_tag=KPPR1_2241	11	517.202	18	1047.9	0.493321	2.18e-40	ID=KPPR1_2241;locus_tag=KPPR1_2241	18	1047.9	11	307.303	3.41368	2.98e-93
ID=KPPR1_2242;locus_tag=KPPR1_2242	12	587.217	5	831.141	1.41567	4.07e-10	ID=KPPR1_2242;locus_tag=KPPR1_2242	12	587.217	8	339.147	1.73156	2.08e-15	ID=KPPR1_2242;locus_tag=KPPR1_2242	8	339.147	4	112.079	3.02679	8.12e-27
ID=KPPR1_2243;locus_tag=KPPR1_2243	3	195.523	4	68.6962	0.352041	1.58e-14	ID=KPPR1_2243;locus_tag=KPPR1_2243	3	195.523	4	77.5569	2.51282	3.72e-12	ID=KPPR1_2243;locus_tag=KPPR1_2243	4	77.5569	2	10.7426	7.09091	4.49e-13
ID=KPPR1_2244;locus_tag=KPPR1_2244	6	195.942	1	31.7298	0.163265	6.88e-29	ID=KPPR1_2244;locus_tag=KPPR1_2244	6	195.942	6	80.9815	2.41975	1.87e-11	ID=KPPR1_2244;locus_tag=KPPR1_2244	6	80.9815	1	2.17058	40.5	3.43e-21
ID=KPPR1_2245;gene=tauA	3	5.9186	1	6.85584	1.16667	1	ID=KPPR1_2245;gene=tauA	3	5.9186	2	0.518891	6	0.224879	ID=KPPR1_2245;gene=tauA	2	0.518891	1	0.110369	Inf	1
ID=KPPR1_2246;locus_tag=KPPR1_2246	6	165.797	3	146.488	0.879518	0.450599	ID=KPPR1_2246;locus_tag=KPPR1_2246	6	165.797	9	187.89	0.882979	0.447484	ID=KPPR1_2246;locus_tag=KPPR1_2246	9	187.89	3	2.68564	62.6667	1.12e-50
ID=KPPR1_2247;locus_tag=KPPR1_2247	5	161.972	3	102.217	0.62963	0.000632883	ID=KPPR1_2247;locus_tag=KPPR1_2247	5	161.972	4	53.3593	3.0566	2.84e-13	ID=KPPR1_2247;locus_tag=KPPR1_2247	4	53.3593	3	4.46993	13.25	1.78e-11
ID=KPPR1_2248;gene=eat	11	289.726	8	615.337	2.12069	1.33e-26	ID=KPPR1_2248;gene=eat	11	289.726	14	2107.22	0.137636	0	ID=KPPR1_2248;gene=eat	14	2107.22	5	54.2646	39.0185	0
ID=KPPR1_2249;locus_tag=KPPR1_2249	6	115.384	5	129.779	1.13043	0.581615	ID=KPPR1_2249;locus_tag=KPPR1_2249	6	115.384	6	88.8168	1.29213	0.149365	ID=KPPR1_2249;locus_tag=KPPR1_2249	6	88.8168	4	15.7459	5.5625	6.08e-13
ID=KPPR1_2250;locus_tag=KPPR1_2250	4	71.1184	3	98.3245	1.38028	0.0821045	ID=KPPR1_2250;locus_tag=KPPR1_2250	4	71.1184	3	47.0288	1.51064	0.0679428	ID=KPPR1_2250;locus_tag=KPPR1_2250	3	47.0288	3	10.0803	4.7	1.71e-06
ID=KPPR1_2251;locus_tag=KPPR1_2251	5	62.4403	6	196.442	3.16129	1.39e-16	ID=KPPR1_2251;locus_tag=KPPR1_2251	5	62.4403	6	196.262	0.316327	1.56e-16	ID=KPPR1_2251;locus_tag=KPPR1_2251	6	196.262	4	12.8763	15.0769	4.56e-42
ID=KPPR1_2252;locus_tag=KPPR1_2252	6	245.822	7	256.526	1.04472	0.963913	ID=KPPR1_2252;locus_tag=KPPR1_2252	6	245.822	7	266.018	0.924812	0.648766	ID=KPPR1_2252;locus_tag=KPPR1_2252	7	266.018	4	55.0372	4.83636	1.91e-33
ID=KPPR1_2253;gene=livM	11	339.435	4	173.084	0.510324	9.29e-13	ID=KPPR1_2253;gene=livM	11	339.435	6	100.405	3.39	2.58e-30	ID=KPPR1_2253;gene=livM	6	100.405	3	9.12381	11.1111	6.48e-20
ID=KPPR1_2254;locus_tag=KPPR1_2254	2	176.549	2	202.058	1.14124	0.357072	ID=KPPR1_2254;locus_tag=KPPR1_2254	2	176.549	2	69.3411	2.56522	2.07e-11	ID=KPPR1_2254;locus_tag=KPPR1_2254	2	69.3411	2	20.4366	3.45	4.21e-07
ID=KPPR1_2255;gene=livF	6	198.796	6	116.756	0.58794	1.3e-05	ID=KPPR1_2255;gene=livF	6	198.796	6	126.246	1.57937	0.000175174	ID=KPPR1_2255;gene=livF	6	126.246	3	6.18065	21	1.67e-29
ID=KPPR1_2257;locus_tag=KPPR1_2257	1	12.7317	3	74.9664	5.76923	4.17e-11	ID=KPPR1_2257;locus_tag=KPPR1_2257	1	12.7317	3	72.7312	0.178082	1.31e-10	ID=KPPR1_2257;locus_tag=KPPR1_2257	3	72.7312	1	0.165553	Inf	1.03e-21
ID=KPPR1_2259;locus_tag=KPPR1_2259	4	132.131	4	133.603	1.01515	1	ID=KPPR1_2259;locus_tag=KPPR1_2259	4	132.131	3	94.3862	1.40426	0.0292787	ID=KPPR1_2259;locus_tag=KPPR1_2259	3	94.3862	3	44.3314	2.13636	5.22e-05
ID=KPPR1_226;locus_tag=KPPR1_226	4	134.111	3	26.8377	0.201493	1.94e-17	ID=KPPR1_226;locus_tag=KPPR1_226	4	134.111	4	158.711	0.842767	0.284211	ID=KPPR1_226;locus_tag=KPPR1_226	4	158.711	3	14.1088	11.3571	1.87e-31
ID=KPPR1_2260;locus_tag=KPPR1_2260	5	135.766	3	40.446	0.294118	9.54e-13	ID=KPPR1_2260;locus_tag=KPPR1_2260	5	135.766	2	19.5276	6.8	1.98e-21	ID=KPPR1_2260;locus_tag=KPPR1_2260	2	19.5276	2	5.90473	3.33333	0.0164989
ID=KPPR1_2261;locus_tag=KPPR1_2261	8	169.394	3	50.2991	0.295858	1.57e-15	ID=KPPR1_2261;locus_tag=KPPR1_2261	8	169.394	3	21.7934	7.68182	3.63e-28	ID=KPPR1_2261;locus_tag=KPPR1_2261	3	21.7934	2	2.90638	7.33333	0.000311245
ID=KPPR1_2262;locus_tag=KPPR1_2262	2	28.6415	2	97.4287	3.34483	3.52e-09	ID=KPPR1_2262;locus_tag=KPPR1_2262	2	28.6415	4	74.0284	0.391892	3.33e-05	ID=KPPR1_2262;locus_tag=KPPR1_2262	4	74.0284	3	8.92147	8.22222	2.55e-13
ID=KPPR1_2263;locus_tag=KPPR1_2263	18	921.399	16	790.523	0.858849	0.00396969	ID=KPPR1_2263;locus_tag=KPPR1_2263	18	921.399	19	584.444	1.57705	2.45e-17	ID=KPPR1_2263;locus_tag=KPPR1_2263	19	584.444	13	78.1962	7.48718	4.28e-95
ID=KPPR1_2264;locus_tag=KPPR1_2264	17	880.463	16	698.848	0.794318	1.6e-05	ID=KPPR1_2264;locus_tag=KPPR1_2264	17	880.463	16	224.109	3.92857	1.91e-90	ID=KPPR1_2264;locus_tag=KPPR1_2264	16	224.109	11	52.8666	4.22642	1.99e-25
ID=KPPR1_2265;locus_tag=KPPR1_2265	5	169.736	5	222.625	1.31176	0.0174294	ID=KPPR1_2265;locus_tag=KPPR1_2265	5	169.736	5	258.978	0.656371	6.11e-05	ID=KPPR1_2265;locus_tag=KPPR1_2265	5	258.978	4	30.7745	8.35484	6.99e-45
ID=KPPR1_2266;locus_tag=KPPR1_2266	3	152.856	3	187.554	1.22876	0.11599	ID=KPPR1_2266;locus_tag=KPPR1_2266	3	152.856	3	325.085	0.470769	1.63e-14	ID=KPPR1_2266;locus_tag=KPPR1_2266	3	325.085	2	40.7077	7.92683	9.35e-55
ID=KPPR1_2267;locus_tag=KPPR1_2267	3	39.2036	2	47.6808	1.23077	0.609015	ID=KPPR1_2267;locus_tag=KPPR1_2267	3	39.2036	2	22.4853	1.77273	0.0788695	ID=KPPR1_2267;locus_tag=KPPR1_2267	2	22.4853	2	5.42646	4.4	0.0028291
ID=KPPR1_2268;gene=phnC	1	33.4753	2	15.2964	0.454545	0.0261139	ID=KPPR1_2268;gene=phnC	1	33.4753	1	6.91854	4.71429	0.000123663	ID=KPPR1_2268;gene=phnC	1	6.91854	1	1.10369	7	0.115893
ID=KPPR1_2269;gene=phnD	4	21.7523	3	67.6282	3.09091	3.67e-06	ID=KPPR1_2269;gene=phnD	4	21.7523	7	288.866	0.0761246	5.66e-59	ID=KPPR1_2269;gene=phnD	7	288.866	3	23.7293	12.0417	1.22e-57
ID=KPPR1_227;locus_tag=KPPR1_227	2	39.2226	4	5.68449	0.153846	1.65e-06	ID=KPPR1_227;locus_tag=KPPR1_227	2	39.2226	2	3.68412	9.75	1.2e-07	ID=KPPR1_227;locus_tag=KPPR1_227	2	3.68412	1	0.735791	4	0.571806
ID=KPPR1_2270;gene=phnE	2	107.372	4	108.591	1.01869	1	ID=KPPR1_2270;gene=phnE	2	107.372	4	38.7438	2.74359	6.47e-08	ID=KPPR1_2270;gene=phnE	4	38.7438	2	1.93145	19.5	2.11e-09
ID=KPPR1_2271;gene=phnE	6	276.728	4	244.915	0.884477	0.291032	ID=KPPR1_2271;gene=phnE	6	276.728	6	202.281	1.37129	0.00179532	ID=KPPR1_2271;gene=phnE	6	202.281	4	36.0722	5.61111	2.08e-28
ID=KPPR1_2272;locus_tag=KPPR1_2272	2	1.92212	1	17.1568	8.5	0.00165991	ID=KPPR1_2272;locus_tag=KPPR1_2272	2	1.92212	1	2.54256	0.666667	1	ID=KPPR1_2272;locus_tag=KPPR1_2272	1	2.54256	1	0.901344	3	0.918223
ID=KPPR1_2273;locus_tag=KPPR1_2273	1	2.8356	1	30.145	10	4.11e-06	ID=KPPR1_2273;locus_tag=KPPR1_2273	1	2.8356	1	1.14156	3	0.951613	ID=KPPR1_2273;locus_tag=KPPR1_2273	1	1.14156	1	2.40972	0.5	1
ID=KPPR1_2275;locus_tag=KPPR1_2275	1	10.8095	1	47.1296	4.27273	5.86e-06	ID=KPPR1_2275;locus_tag=KPPR1_2275	1	10.8095	1	14.0446	0.785714	1	ID=KPPR1_2275;locus_tag=KPPR1_2275	1	14.0446	1	3.66056	3.5	0.0526078
ID=KPPR1_2276;locus_tag=KPPR1_2276	1	0.932513	1	4.92656	5	0.358055	ID=KPPR1_2276;locus_tag=KPPR1_2276	1	0.932513	4	5.41376	0.2	0.376201	ID=KPPR1_2276;locus_tag=KPPR1_2276	4	5.41376	1	1.48998	5	0.344167
ID=KPPR1_2277;locus_tag=KPPR1_2277	1	7.66944	1	20.0163	2.5	0.0660766	ID=KPPR1_2277;locus_tag=KPPR1_2277	1	7.66944	1	1.14156	8	0.0778252	ID=KPPR1_2277;locus_tag=KPPR1_2277	1	1.14156	1	2.29935	0.5	1
ID=KPPR1_2278;locus_tag=KPPR1_2278	11	160.963	8	207.57	1.29193	0.0321347	ID=KPPR1_2278;locus_tag=KPPR1_2278	11	160.963	10	144.407	1.11806	0.58824	ID=KPPR1_2278;locus_tag=KPPR1_2278	10	144.407	6	28.144	5.14286	2.31e-19
ID=KPPR1_2279;locus_tag=KPPR1_2279	1	67.1028	1	57.9818	0.865672	0.726178	ID=KPPR1_2279;locus_tag=KPPR1_2279	1	67.1028	2	36.945	1.81081	0.00972362	ID=KPPR1_2279;locus_tag=KPPR1_2279	2	36.945	1	0.772581	37	7.82e-10
ID=KPPR1_228;locus_tag=KPPR1_228	5	71.3658	3	13.815	0.197183	9.72e-10	ID=KPPR1_228;locus_tag=KPPR1_228	5	71.3658	3	18.6109	3.73684	1.21e-07	ID=KPPR1_228;locus_tag=KPPR1_228	3	18.6109	3	17.7142	1.05556	1
ID=KPPR1_2280;gene=proB	2	33.894	2	113.242	3.32353	1.77e-10	ID=KPPR1_2280;gene=proB	2	33.894	3	24.5954	1.36	0.497461	ID=KPPR1_2280;gene=proB	3	24.5954	3	13.0603	1.92308	0.120014
ID=KPPR1_2281;gene=proA	3	24.8733	3	92.9845	3.72	8.57e-10	ID=KPPR1_2281;gene=proA	3	24.8733	3	47.3747	0.531915	0.0274868	ID=KPPR1_2281;gene=proA	3	47.3747	3	28.3832	1.67857	0.0624576
ID=KPPR1_2286;locus_tag=KPPR1_2286	3	105.831	3	90.125	0.849057	0.453478	ID=KPPR1_2286;locus_tag=KPPR1_2286	3	105.831	2	37.6542	2.78947	5.12e-08	ID=KPPR1_2286;locus_tag=KPPR1_2286	2	37.6542	2	3.64217	9.5	1.38e-07
ID=KPPR1_2288;locus_tag=KPPR1_2288	12	409.792	4	128.332	0.312195	2.9e-34	ID=KPPR1_2288;locus_tag=KPPR1_2288	12	409.792	5	105.767	3.86792	7.76e-42	ID=KPPR1_2288;locus_tag=KPPR1_2288	5	105.767	4	34.0487	3.11765	2.23e-09
ID=KPPR1_2291;locus_tag=KPPR1_2291	1	0.323525	1	0.654578	Inf	1	ID=KPPR1_2291;locus_tag=KPPR1_2291	1	0.323525	1	0.691854	0	1
ID=KPPR1_2292;locus_tag=KPPR1_2292	25	411.752	24	946.106	2.29612	2.6e-47	ID=KPPR1_2292;locus_tag=KPPR1_2292	25	411.752	29	639.775	0.64375	1.11e-11	ID=KPPR1_2292;locus_tag=KPPR1_2292	29	639.775	15	56.8583	11.2281	5.96e-124
ID=KPPR1_2293;gene=acoA	7	421.819	6	217.974	0.516588	3.32e-15	ID=KPPR1_2293;gene=acoA	7	421.819	6	163.139	2.58896	2.33e-26	ID=KPPR1_2293;gene=acoA	6	163.139	6	27.4266	6.03704	3.7e-24
ID=KPPR1_2294;gene=acoB	10	430.631	7	208.81	0.484919	7.27e-18	ID=KPPR1_2294;gene=acoB	10	430.631	9	205.948	2.09223	2.29e-18	ID=KPPR1_2294;gene=acoB	9	205.948	6	72.641	2.82192	2.77e-15
ID=KPPR1_2295;locus_tag=KPPR1_2295	11	318.52	10	266.516	0.836991	0.0650555	ID=KPPR1_2295;locus_tag=KPPR1_2295	11	318.52	10	161.583	1.96914	3.84e-12	ID=KPPR1_2295;locus_tag=KPPR1_2295	10	161.583	6	12.159	13.5	7.71e-34
ID=KPPR1_2296;gene=lpdA	8	380.18	6	329.735	0.868421	0.116685	ID=KPPR1_2296;gene=lpdA	8	380.18	6	188.772	2.01058	5.72e-15	ID=KPPR1_2296;gene=lpdA	6	188.772	5	12.159	15.75	4.51e-41
ID=KPPR1_2297;locus_tag=KPPR1_2297	5	112.777	3	166.297	1.46903	0.00394226	ID=KPPR1_2297;locus_tag=KPPR1_2297	5	112.777	3	132.992	0.849624	0.387718	ID=KPPR1_2297;locus_tag=KPPR1_2297	3	132.992	2	15.5804	8.3125	2.07e-23
ID=KPPR1_2298;locus_tag=KPPR1_2298	2	6.08988	2	40.5838	6.83333	5.63e-07	ID=KPPR1_2298;locus_tag=KPPR1_2298	2	6.08988	3	49.0179	0.122449	7.69e-09	ID=KPPR1_2298;locus_tag=KPPR1_2298	3	49.0179	2	1.69232	24.5	3.68e-12
ID=KPPR1_23;gene=rcsA	2	0.837358	1	23.7715	24	4.52e-06	ID=KPPR1_23;gene=rcsA	2	0.837358	1	40.387	0.025	1.8e-10	ID=KPPR1_23;gene=rcsA	1	40.387	1	6.7141	5.71429	2.41e-06
ID=KPPR1_230;locus_tag=KPPR1_230	2	38.8039	1	9.54305	0.25641	9.92e-05	ID=KPPR1_230;locus_tag=KPPR1_230	2	38.8039	1	4.79109	7.8	5.11e-07	ID=KPPR1_230;locus_tag=KPPR1_230	1	4.79109	1	2.31774	2.5	0.685897
ID=KPPR1_2300;locus_tag=KPPR1_2300	11	323.924	13	502.543	1.55247	2.02e-09	ID=KPPR1_2300;locus_tag=KPPR1_2300	11	323.924	13	269.737	1.2	0.060096	ID=KPPR1_2300;locus_tag=KPPR1_2300	13	269.737	8	38.4451	7.10526	3.32e-43
ID=KPPR1_2301;locus_tag=KPPR1_2301	11	372.377	7	227.173	0.610215	1.23e-08	ID=KPPR1_2301;locus_tag=KPPR1_2301	11	372.377	8	113.862	3.26316	8.92e-32	ID=KPPR1_2301;locus_tag=KPPR1_2301	8	113.862	5	34.527	3.25714	1.65e-10
ID=KPPR1_2302;locus_tag=KPPR1_2302	6	220.358	6	282.778	1.28636	0.0117173	ID=KPPR1_2302;locus_tag=KPPR1_2302	6	220.358	6	90.6329	2.41758	9.8e-13	ID=KPPR1_2302;locus_tag=KPPR1_2302	6	90.6329	6	28.3648	3.25	1.49e-08
ID=KPPR1_2303;locus_tag=KPPR1_2303	6	205.762	4	73.5539	0.359223	8.07e-15	ID=KPPR1_2303;locus_tag=KPPR1_2303	6	205.762	5	97.6898	2.10204	2.44e-09	ID=KPPR1_2303;locus_tag=KPPR1_2303	5	97.6898	2	17.1623	5.76471	1.77e-14
ID=KPPR1_2304;locus_tag=KPPR1_2304	3	85.7721	1	25.8386	0.302326	3.84e-08	ID=KPPR1_2304;locus_tag=KPPR1_2304	3	85.7721	1	20.1503	4.3	2.89e-10	ID=KPPR1_2304;locus_tag=KPPR1_2304	1	20.1503	1	1.01171	20	4.4e-05
							ID=KPPR1_2305;locus_tag=KPPR1_2305	2	0.247401	3	0.311334	NA	1
ID=KPPR1_2306;locus_tag=KPPR1_2306	4	255.375	2	78.1704	0.305882	3.8e-22	ID=KPPR1_2306;locus_tag=KPPR1_2306	4	255.375	2	36.0975	7.08333	1.75e-40	ID=KPPR1_2306;locus_tag=KPPR1_2306	2	36.0975	2	24.3731	1.5	0.247393
ID=KPPR1_2308;locus_tag=KPPR1_2308	8	175.084	6	259.764	1.48571	0.000136926	ID=KPPR1_2308;locus_tag=KPPR1_2308	8	175.084	8	178.083	0.983146	1	ID=KPPR1_2308;locus_tag=KPPR1_2308	8	178.083	6	42.1792	4.2381	1.86e-20
ID=KPPR1_2309;locus_tag=KPPR1_2309	3	16.671	2	36.174	2.11765	0.0249649	ID=KPPR1_2309;locus_tag=KPPR1_2309	3	16.671	3	29.3519	0.586207	0.191052	ID=KPPR1_2309;locus_tag=KPPR1_2309	3	29.3519	2	21.5587	1.31818	0.610112
ID=KPPR1_231;gene=nirD	12	252.521	8	31.0063	0.12253	3.46e-43	ID=KPPR1_231;gene=nirD	12	252.521	11	89.1973	2.8427	1.85e-18	ID=KPPR1_231;gene=nirD	11	89.1973	8	17.4566	5.23529	1.88e-12
ID=KPPR1_2310;locus_tag=KPPR1_2310	5	119.133	3	168.364	1.41176	0.00945732	ID=KPPR1_2310;locus_tag=KPPR1_2310	5	119.133	5	371.457	0.320755	4.95e-30	ID=KPPR1_2310;locus_tag=KPPR1_2310	5	371.457	3	11.0553	33.7273	4.65e-93
ID=KPPR1_2311;gene=gabT	5	143.055	4	109.383	0.762238	0.0689775	ID=KPPR1_2311;gene=gabT	5	143.055	3	147.054	0.972789	1	ID=KPPR1_2311;gene=gabT	3	147.054	2	2.42811	73.5	3.19e-40
ID=KPPR1_2312;gene=gabP	13	438.585	9	320.605	0.731207	5.61e-05	ID=KPPR1_2312;gene=gabP	13	438.585	12	381.437	1.15223	0.0913159	ID=KPPR1_2312;gene=gabP	12	381.437	9	46.8515	8.10638	9.64e-65
ID=KPPR1_2315;locus_tag=KPPR1_2315	5	363.109	3	114.413	0.31405	3.16e-30	ID=KPPR1_2315;locus_tag=KPPR1_2315	5	363.109	3	162.361	2.24074	7.21e-18	ID=KPPR1_2315;locus_tag=KPPR1_2315	3	162.361	3	21.7794	7.36364	9.11e-27
ID=KPPR1_2317;locus_tag=KPPR1_2317	2	48.1481	4	24.2194	0.5	0.0130157	ID=KPPR1_2317;locus_tag=KPPR1_2317	2	48.1481	3	9.46111	5.33333	5.51e-07	ID=KPPR1_2317;locus_tag=KPPR1_2317	3	9.46111	1	11.3496	0.818182	1
ID=KPPR1_2318;locus_tag=KPPR1_2318	4	2344.26	1	35.6573	0.0153584	0	ID=KPPR1_2318;locus_tag=KPPR1_2318	4	2344.26	2	518.943	4.51638	4.39e-273	ID=KPPR1_2318;locus_tag=KPPR1_2318	2	518.943	15	65266.2	0.00795207	1.42290906002279e-321
ID=KPPR1_2319;locus_tag=KPPR1_2319	7	186.712	3	71.8313	0.385027	2.79e-12	ID=KPPR1_2319;locus_tag=KPPR1_2319	7	186.712	6	51.595	3.59615	3.5e-18	ID=KPPR1_2319;locus_tag=KPPR1_2319	6	51.595	7	25.4584	2.08	0.00514614
ID=KPPR1_232;locus_tag=KPPR1_232	2	11.4756	2	3.20399	0.272727	0.103002	ID=KPPR1_232;locus_tag=KPPR1_232	2	11.4756	2	4.7565	2.2	0.362911	ID=KPPR1_232;locus_tag=KPPR1_232	2	4.7565	1	1.21406	5	0.344167
ID=KPPR1_2320;locus_tag=KPPR1_2320	3	34.8455	2	44.2012	1.25714	0.577183	ID=KPPR1_2320;locus_tag=KPPR1_2320	3	34.8455	3	32.6209	1.06061	1	ID=KPPR1_2320;locus_tag=KPPR1_2320	3	32.6209	3	9.21579	3.66667	0.000532816
ID=KPPR1_2322;gene=nqrF	13	387.088	12	355.573	0.919897	0.434503	ID=KPPR1_2322;gene=nqrF	13	387.088	13	395.55	0.977273	1	ID=KPPR1_2322;gene=nqrF	13	395.55	8	62.671	6.28571	8.58e-59
ID=KPPR1_2323;gene=nqrE	5	66.2845	6	231.204	3.5	1.07e-21	ID=KPPR1_2323;gene=nqrE	5	66.2845	4	211.638	0.311321	3.78e-18	ID=KPPR1_2323;gene=nqrE	4	211.638	3	14.9182	14.1333	1.27e-44
ID=KPPR1_2324;gene=nqrD	1	21.8665	2	7.0281	0.318182	0.0164438	ID=KPPR1_2324;gene=nqrD	1	21.8665	1	2.52527	7.33333	0.000428393
ID=KPPR1_2325;gene=nqrC	5	75.1339	5	263.554	3.52	7.94e-25	ID=KPPR1_2325;gene=nqrC	5	75.1339	7	51.4567	1.47059	0.0796725	ID=KPPR1_2325;gene=nqrC	7	51.4567	5	27.445	1.88889	0.0155013
ID=KPPR1_2326;gene=nqrB	10	259.638	5	236.303	0.907692	0.479362	ID=KPPR1_2326;gene=nqrB	10	259.638	7	101.391	2.57426	1.9e-16	ID=KPPR1_2326;gene=nqrB	7	101.391	5	26.6356	3.74074	8.64e-11
ID=KPPR1_2327;gene=nqrA	1	0.247401	1	7.71713	Inf	0.0158509	ID=KPPR1_2327;gene=nqrA	1	0.247401	1	0.57078	0	1	ID=KPPR1_2327;gene=nqrA	1	0.57078	1	1.43479	1	1
ID=KPPR1_2328;locus_tag=KPPR1_2328	5	28.3179	7	160.027	5.71429	1.01e-22	ID=KPPR1_2328;locus_tag=KPPR1_2328	5	28.3179	6	85.7034	0.325581	1.84e-07	ID=KPPR1_2328;locus_tag=KPPR1_2328	6	85.7034	5	15.562	5.375	2.87e-12
ID=KPPR1_2329;locus_tag=KPPR1_2329	7	192.174	6	194.168	1.01042	1	ID=KPPR1_2329;locus_tag=KPPR1_2329	7	192.174	7	163.381	1.17791	0.245537	ID=KPPR1_2329;locus_tag=KPPR1_2329	7	163.381	5	26.7092	6.03704	3.7e-24
ID=KPPR1_233;gene=narL	1	40.6309	1	4.51314	0.121951	1.47e-07	ID=KPPR1_233;gene=narL	1	40.6309	1	9.0287	4.55556	1.79e-05	ID=KPPR1_233;gene=narL	1	9.0287	1	5.59201	1.5	0.897717
ID=KPPR1_2331;locus_tag=KPPR1_2331	15	503.995	16	1290.45	2.55952	1.43e-77	ID=KPPR1_2331;locus_tag=KPPR1_2331	15	503.995	13	537.259	0.938547	0.533301	ID=KPPR1_2331;locus_tag=KPPR1_2331	13	537.259	10	112.263	4.79464	4.47e-66
ID=KPPR1_2332;locus_tag=KPPR1_2332	7	452.231	4	178.872	0.396018	3.73e-27	ID=KPPR1_2332;locus_tag=KPPR1_2332	7	452.231	5	94.4381	4.80851	1.36e-55	ID=KPPR1_2332;locus_tag=KPPR1_2332	5	94.4381	3	13.1339	7.23077	9.59e-16
ID=KPPR1_2333;locus_tag=KPPR1_2333	2	48.1291	3	95.3272	1.97917	0.000259593	ID=KPPR1_2333;locus_tag=KPPR1_2333	2	48.1291	4	115.298	0.417391	5.73e-07	ID=KPPR1_2333;locus_tag=KPPR1_2333	4	115.298	2	163.309	0.705521	0.00850824
ID=KPPR1_2334;locus_tag=KPPR1_2334	2	154.987	1	67.4215	0.432258	1.2e-08	ID=KPPR1_2334;locus_tag=KPPR1_2334	2	154.987	2	41.9437	3.69048	1.33e-15	ID=KPPR1_2334;locus_tag=KPPR1_2334	2	41.9437	1	6.43817	7	2.42e-07
ID=KPPR1_2337;locus_tag=KPPR1_2337	9	406.385	9	926.09	2.28079	9.43e-46	ID=KPPR1_2337;locus_tag=KPPR1_2337	9	406.385	8	118.03	3.44068	9.49e-37	ID=KPPR1_2337;locus_tag=KPPR1_2337	8	118.03	5	35.3916	3.37143	3.04e-11
ID=KPPR1_2338;gene=rnhA	1	0.0951543	1	0.172257	NA	1	ID=KPPR1_2338;gene=rnhA	1	0.0951543	1	0.103778	NA	1
ID=KPPR1_2339;gene=gloB	7	230.274	5	107.454	0.465217	7.89e-11	ID=KPPR1_2339;gene=gloB	7	230.274	4	29.9746	7.66667	4.44e-38	ID=KPPR1_2339;gene=gloB	4	29.9746	4	13.1523	2.30769	0.0239492
ID=KPPR1_234;locus_tag=KPPR1_234	7	75.3813	5	50.2647	0.666667	0.0587454	ID=KPPR1_234;locus_tag=KPPR1_234	7	75.3813	6	66.7812	1.1194	0.865899	ID=KPPR1_234;locus_tag=KPPR1_234	6	66.7812	6	25.0905	2.68	2.92e-05
ID=KPPR1_2340;locus_tag=KPPR1_2340	8	282.228	10	579.542	2.05674	1.47e-23	ID=KPPR1_2340;locus_tag=KPPR1_2340	8	282.228	9	169.816	1.65882	5.6e-07	ID=KPPR1_2340;locus_tag=KPPR1_2340	9	169.816	7	19.4801	8.94737	1.15e-30
ID=KPPR1_2341;locus_tag=KPPR1_2341	2	0.247401	2	0.310063	NA	1	ID=KPPR1_2341;locus_tag=KPPR1_2341	2	0.247401	2	0.518891	0	1	ID=KPPR1_2341;locus_tag=KPPR1_2341	2	0.518891	1	0.0735791	Inf	1
ID=KPPR1_2342;locus_tag=KPPR1_2342	3	54.3141	4	190	3.51852	4.22e-18	ID=KPPR1_2342;locus_tag=KPPR1_2342	3	54.3141	3	31.0816	1.74194	0.034843	ID=KPPR1_2342;locus_tag=KPPR1_2342	3	31.0816	2	5.9967	5.16667	8.51e-05
ID=KPPR1_2343;locus_tag=KPPR1_2343	4	81.4712	3	104.216	1.28395	0.182381	ID=KPPR1_2343;locus_tag=KPPR1_2343	4	81.4712	6	220.062	0.368182	3.48e-15	ID=KPPR1_2343;locus_tag=KPPR1_2343	6	220.062	3	6.78767	31.4286	9e-55
ID=KPPR1_2344;locus_tag=KPPR1_2344	2	11.9324	2	44.5802	3.75	3.54e-05	ID=KPPR1_2344;locus_tag=KPPR1_2344	2	11.9324	2	38.7611	0.307692	0.000535253	ID=KPPR1_2344;locus_tag=KPPR1_2344	2	38.7611	2	1.7475	19.5	2.11e-09
ID=KPPR1_2345;locus_tag=KPPR1_2345	1	0.0761235	1	1.72257	Inf	0.759064
ID=KPPR1_235;locus_tag=KPPR1_235	2	71.1184	4	21.1876	0.295775	5.15e-07	ID=KPPR1_235;locus_tag=KPPR1_235	2	71.1184	3	34.8522	2.02857	0.00155012	ID=KPPR1_235;locus_tag=KPPR1_235	3	34.8522	2	2.55687	11.6667	1.62e-07
ID=KPPR1_2352;gene=yaeD	7	34.5791	9	22.2212	0.628571	0.191235	ID=KPPR1_2352;gene=yaeD	7	34.5791	8	49.26	0.714286	0.275355	ID=KPPR1_2352;gene=yaeD	8	49.26	5	3.01674	16.3333	3.09e-11
ID=KPPR1_2353;gene=metN	10	267.117	7	189.621	0.71161	0.000859839	ID=KPPR1_2353;gene=metN	10	267.117	8	52.9096	5.03774	2.82e-34	ID=KPPR1_2353;gene=metN	8	52.9096	3	9.49171	5.88889	2.65e-08
ID=KPPR1_2354;locus_tag=KPPR1_2354	5	133.578	3	88.8503	0.664179	0.00667158	ID=KPPR1_2354;locus_tag=KPPR1_2354	5	133.578	5	58.9979	2.27119	2.59e-07	ID=KPPR1_2354;locus_tag=KPPR1_2354	5	58.9979	3	4.26759	14.75	4.53e-13
ID=KPPR1_2355;gene=metQ	4	43.4855	2	42.0652	0.976744	1	ID=KPPR1_2355;gene=metQ	4	43.4855	1	1.02049	43	2.59e-11	ID=KPPR1_2355;gene=metQ	1	1.02049	1	7.52347	0.125	0.0656776
ID=KPPR1_2356;locus_tag=KPPR1_2356	4	78.1217	3	362.602	4.65385	9.99e-44	ID=KPPR1_2356;locus_tag=KPPR1_2356	4	78.1217	4	36.7029	2.10811	0.000452316	ID=KPPR1_2356;locus_tag=KPPR1_2356	4	36.7029	3	13.1523	2.84615	0.00177534
ID=KPPR1_2357;gene=yaeB	1	27.1571	3	39.7225	1.48148	0.239259	ID=KPPR1_2357;gene=yaeB	1	27.1571	2	2.76742	9	2.64e-05	ID=KPPR1_2357;gene=yaeB	2	2.76742	1	1.78429	1.5	1
ID=KPPR1_2359;locus_tag=KPPR1_2359	6	429.679	4	141.32	0.327907	8.27e-34	ID=KPPR1_2359;locus_tag=KPPR1_2359	6	429.679	4	131.435	3.28244	7.25e-37	ID=KPPR1_2359;locus_tag=KPPR1_2359	4	131.435	5	26.0102	5.03846	1.87e-17
							ID=KPPR1_236;gene=narK	2	0.247401	1	0.0864818	NA	1
ID=KPPR1_2360;locus_tag=KPPR1_2360	7	676.319	3	138.357	0.204142	4.11e-84	ID=KPPR1_2360;locus_tag=KPPR1_2360	7	676.319	4	271.795	2.48529	4.71e-39	ID=KPPR1_2360;locus_tag=KPPR1_2360	4	271.795	3	15.5988	17	5.8e-60
ID=KPPR1_2361;locus_tag=KPPR1_2361	3	84.0023	3	46.3717	0.547619	0.00243982	ID=KPPR1_2361;locus_tag=KPPR1_2361	3	84.0023	3	153.972	0.545455	2.11e-05	ID=KPPR1_2361;locus_tag=KPPR1_2361	3	153.972	2	3.12711	51.3333	7.32e-41
ID=KPPR1_2362;locus_tag=KPPR1_2362	4	369.884	4	235.682	0.637838	1.93e-07	ID=KPPR1_2362;locus_tag=KPPR1_2362	4	369.884	3	147.157	2.51701	3.19e-22	ID=KPPR1_2362;locus_tag=KPPR1_2362	3	147.157	3	80.9187	1.81481	3.1e-05
ID=KPPR1_2363;gene=yaeO	1	13.0742	1	77.688	6	8.56e-12	ID=KPPR1_2363;gene=yaeO	1	13.0742	1	29.473	0.448276	0.0408177	ID=KPPR1_2363;gene=yaeO	1	29.473	1	2.64885	9.66667	5.67e-06
ID=KPPR1_2365;locus_tag=KPPR1_2365	4	153.769	4	417.069	2.70779	6.13e-28	ID=KPPR1_2365;locus_tag=KPPR1_2365	4	153.769	5	110.939	1.38739	0.021444	ID=KPPR1_2365;locus_tag=KPPR1_2365	5	110.939	4	45.1776	2.46667	3.06e-07
ID=KPPR1_2366;locus_tag=KPPR1_2366	15	520.266	10	276.128	0.530769	2.52e-17	ID=KPPR1_2366;locus_tag=KPPR1_2366	15	520.266	11	165.924	3.13253	5.31e-42	ID=KPPR1_2366;locus_tag=KPPR1_2366	11	165.924	9	56.7295	2.91228	5.01e-13
							ID=KPPR1_2375;gene=yaeT	2	0.380617	1	0.207556	NA	1
ID=KPPR1_2379;gene=dxr	2	0.285463	1	0.172257	NA	1
ID=KPPR1_238;locus_tag=KPPR1_238	21	472.86	12	143.697	0.30444	1.36e-40	ID=KPPR1_238;locus_tag=KPPR1_238	21	472.86	18	358.45	1.32123	0.000213049	ID=KPPR1_238;locus_tag=KPPR1_238	18	358.45	13	32.2461	11.1875	1.76e-69
ID=KPPR1_2384;gene=map	4	7.38398	3	33.728	4.85714	6.65e-05	ID=KPPR1_2384;gene=map	4	7.38398	3	33.6241	0.205882	7.58e-05	ID=KPPR1_2384;gene=map	3	33.6241	3	4.39635	8.5	1.39e-06
ID=KPPR1_2385;gene=glnD	5	6.90821	7	5.13327	0.714286	1	ID=KPPR1_2385;gene=glnD	5	6.90821	8	8.99411	0.777778	1	ID=KPPR1_2385;gene=glnD	8	8.99411	3	2.79601	3	0.233306
ID=KPPR1_2387;locus_tag=KPPR1_2387	4	69.7101	2	49.5756	0.714286	0.144303	ID=KPPR1_2387;locus_tag=KPPR1_2387	4	69.7101	3	28.5563	2.41379	0.000134282	ID=KPPR1_2387;locus_tag=KPPR1_2387	3	28.5563	2	3.77093	7.25	2.32e-05
ID=KPPR1_2388;gene=cdaR	3	28.1847	4	114.344	4.07143	8.12e-13	ID=KPPR1_2388;gene=cdaR	3	28.1847	4	46.3196	0.608696	0.0929597	ID=KPPR1_2388;gene=cdaR	4	46.3196	3	16.7944	2.70588	0.000654265
ID=KPPR1_2389;gene=htrA	2	22.4564	2	90.2284	4.09091	2.5e-10	ID=KPPR1_2389;gene=htrA	2	22.4564	3	51.9583	0.423077	0.00163842	ID=KPPR1_2389;gene=htrA	3	51.9583	2	11.8646	4.33333	1.06e-06
ID=KPPR1_239;gene=narH	12	615.325	3	11.1967	0.0178862	1.57e-163	ID=KPPR1_239;gene=narH	12	615.325	25	11155.8	0.0551273	9.88131291682493e-322	ID=KPPR1_239;gene=narH	25	11155.8	34	16113.2	0.69236	6.24e-197
ID=KPPR1_2390;gene=dgt	11	319.205	8	327.254	1.02508	1	ID=KPPR1_2390;gene=dgt	11	319.205	10	300.196	1.06333	0.745091	ID=KPPR1_2390;gene=dgt	10	300.196	7	26.1022	11.5385	5.9e-59
ID=KPPR1_2392;gene=yadT	1	1.84599	1	16.2611	8	0.00291039	ID=KPPR1_2392;gene=yadT	1	1.84599	1	1.86801	1	1	ID=KPPR1_2392;gene=yadT	1	1.86801	1	21.2276	0.0952381	0.000134519
ID=KPPR1_2393;locus_tag=KPPR1_2393	2	4.6245	2	27.3889	5.4	0.000278898	ID=KPPR1_2393;locus_tag=KPPR1_2393	2	4.6245	3	50.5573	0.0980392	5.36e-10	ID=KPPR1_2393;locus_tag=KPPR1_2393	3	50.5573	1	1.91306	25.5	1.02e-12
ID=KPPR1_2395;gene=clcA	8	348.36	5	246.018	0.706897	8.5e-05	ID=KPPR1_2395;gene=clcA	8	348.36	7	150.963	2.30464	4.54e-18	ID=KPPR1_2395;gene=clcA	7	150.963	5	28.0153	5.39286	6.35e-21
ID=KPPR1_2397;locus_tag=KPPR1_2397	7	198.682	7	269.617	1.35678	0.00268673	ID=KPPR1_2397;locus_tag=KPPR1_2397	7	198.682	5	163.243	1.22086	0.124829	ID=KPPR1_2397;locus_tag=KPPR1_2397	5	163.243	5	9.98837	16.3	7.68e-36
ID=KPPR1_2398;locus_tag=KPPR1_2398	2	139.591	2	18.2937	0.128571	1.23e-23	ID=KPPR1_2398;locus_tag=KPPR1_2398	2	139.591	2	5.91535	23.3333	4.62e-33	ID=KPPR1_2398;locus_tag=KPPR1_2398	2	5.91535	1	0.662212	6	0.200929
ID=KPPR1_2399;locus_tag=KPPR1_2399	5	147.851	3	86.6799	0.587838	0.000208256	ID=KPPR1_2399;locus_tag=KPPR1_2399	5	147.851	5	116.145	1.27586	0.108666	ID=KPPR1_2399;locus_tag=KPPR1_2399	5	116.145	2	9.06863	12.8889	4.24e-24
ID=KPPR1_24;locus_tag=KPPR1_24	4	84.3068	2	47.8875	0.571429	0.00475525	ID=KPPR1_24;locus_tag=KPPR1_24	4	84.3068	3	43.8809	1.90909	0.00133364	ID=KPPR1_24;locus_tag=KPPR1_24	3	43.8809	2	15.2677	2.93333	0.000402176
														ID=KPPR1_240;gene=narJ	1	0.121074	1	0.147158	NA	1
ID=KPPR1_2400;locus_tag=KPPR1_2400	17	616.448	17	689.374	1.11851	0.0838839	ID=KPPR1_2400;locus_tag=KPPR1_2400	17	616.448	19	398.318	1.54774	3.93e-11	ID=KPPR1_2400;locus_tag=KPPR1_2400	19	398.318	12	58.2011	6.86207	4.12e-62
ID=KPPR1_2401;locus_tag=KPPR1_2401	3	196.989	1	96.9119	0.492386	1.98e-08	ID=KPPR1_2401;locus_tag=KPPR1_2401	3	196.989	1	37.6023	5.18421	5.29e-26	ID=KPPR1_2401;locus_tag=KPPR1_2401	1	37.6023	1	12.858	2.92308	0.00119072
ID=KPPR1_2402;gene=mrcB	5	4.6245	7	18.7416	3.8	0.0135664	ID=KPPR1_2402;gene=mrcB	5	4.6245	7	19.6314	0.25	0.00939194	ID=KPPR1_2402;gene=mrcB	7	19.6314	3	2.06022	10	0.000242701
ID=KPPR1_2403;locus_tag=KPPR1_2403	3	191.203	2	294.594	1.5445	7.86e-06	ID=KPPR1_2403;locus_tag=KPPR1_2403	3	191.203	3	211.31	0.905213	0.566429	ID=KPPR1_2403;locus_tag=KPPR1_2403	3	211.31	2	9.01344	23.4444	5.11e-50
ID=KPPR1_2404;locus_tag=KPPR1_2404	2	29.0601	2	300.589	10.3793	1.09e-56	ID=KPPR1_2404;locus_tag=KPPR1_2404	2	29.0601	2	69.2373	0.42029	0.000188006	ID=KPPR1_2404;locus_tag=KPPR1_2404	2	69.2373	2	5.37128	13.8	6.55e-15
ID=KPPR1_2405;gene=pulA	29	2678.08	14	596.975	0.222928	6.00892905765546e-310	ID=KPPR1_2405;gene=pulA	29	2678.08	13	404.631	6.61235	9.88131291682493e-322	ID=KPPR1_2405;gene=pulA	13	404.631	52	40013.1	0.0101217	1.42290906002279e-321
ID=KPPR1_2407;gene=gspC	3	98.1612	3	66.2846	0.673469	0.0297481	ID=KPPR1_2407;gene=gspC	3	98.1612	5	52.0793	1.88462	0.000578889	ID=KPPR1_2407;gene=gspC	5	52.0793	4	30.4618	1.73333	0.0342339
ID=KPPR1_2408;gene=gspD	18	539.639	11	464.337	0.859259	0.0346717	ID=KPPR1_2408;gene=gspD	18	539.639	13	445.312	1.21348	0.00641463	ID=KPPR1_2408;gene=gspD	13	445.312	10	46.9619	9.46809	7.32e-81
ID=KPPR1_2409;gene=gspE	4	3.6349	3	28.8703	7.25	2.97e-05	ID=KPPR1_2409;gene=gspE	4	3.6349	3	33.8144	0.117647	2.07e-06	ID=KPPR1_2409;gene=gspE	3	33.8144	2	6.89804	4.85714	5.28e-05
ID=KPPR1_241;locus_tag=KPPR1_241	5	296.387	2	62.9773	0.212838	4.76e-36	ID=KPPR1_241;locus_tag=KPPR1_241	5	296.387	2	36.184	8.22222	1.69e-50	ID=KPPR1_241;locus_tag=KPPR1_241	2	36.184	2	10.9265	3.27273	0.000671817
ID=KPPR1_2410;gene=gspF	4	100.159	2	59.2221	0.59	0.00316925	ID=KPPR1_2410;gene=gspF	4	100.159	3	29.473	3.44828	1.11e-09	ID=KPPR1_2410;gene=gspF	3	29.473	2	12.3613	2.41667	0.0202331
ID=KPPR1_2411;gene=gspG	1	1.82696	1	10.2321	5	0.0707444	ID=KPPR1_2411;gene=gspG	1	1.82696	1	0.605372	2	1	ID=KPPR1_2411;gene=gspG	1	0.605372	1	7.44989	0.142857	0.115893
ID=KPPR1_2415;locus_tag=KPPR1_2415	3	241.559	3	198.268	0.818182	0.0735548	ID=KPPR1_2415;locus_tag=KPPR1_2415	3	241.559	8	745.248	0.324832	1.41e-58	ID=KPPR1_2415;locus_tag=KPPR1_2415	8	745.248	3	18.174	41.3889	4.39e-192
ID=KPPR1_2416;gene=gspL	2	9.43931	1	30.4895	3.33333	0.00238241	ID=KPPR1_2416;gene=gspL	2	9.43931	1	6.58991	1.28571	1	ID=KPPR1_2416;gene=gspL	1	6.58991	1	0.202343	Inf	0.0271503
ID=KPPR1_2418;locus_tag=KPPR1_2418	2	67.7118	2	87.5412	1.29412	0.216793	ID=KPPR1_2418;locus_tag=KPPR1_2418	2	67.7118	3	35.9937	1.88889	0.00527177	ID=KPPR1_2418;locus_tag=KPPR1_2418	3	35.9937	2	3.05353	12	8.85e-08
ID=KPPR1_2419;gene=outO	2	28.337	3	72.2792	2.57143	3.4e-05	ID=KPPR1_2419;gene=outO	2	28.337	2	42.2204	0.666667	0.216428	ID=KPPR1_2419;gene=outO	2	42.2204	3	2.94317	14	2.32e-09
ID=KPPR1_242;gene=narI	4	120.313	5	81.6844	0.683333	0.0182427	ID=KPPR1_242;gene=narI	4	120.313	3	19.6314	6	1.05e-17	ID=KPPR1_242;gene=narI	3	19.6314	2	16.7944	1.17647	1
ID=KPPR1_2420;gene=hrpB	3	5.38574	2	54.7778	11	4.63e-11	ID=KPPR1_2420;gene=hrpB	3	5.38574	3	28.7984	0.172414	0.000113104	ID=KPPR1_2420;gene=hrpB	3	28.7984	3	0.294317	Inf	9.69e-09
ID=KPPR1_2421;locus_tag=KPPR1_2421	1	35.0549	1	30.0072	0.857143	0.918628	ID=KPPR1_2421;locus_tag=KPPR1_2421	1	35.0549	2	35.1462	1	1	ID=KPPR1_2421;locus_tag=KPPR1_2421	2	35.1462	2	1.91306	17.5	2.59e-08
ID=KPPR1_2422;gene=sfsA	3	82.2514	2	135.808	1.65854	0.000731068	ID=KPPR1_2422;gene=sfsA	3	82.2514	3	39.7297	2.05	0.000489392	ID=KPPR1_2422;gene=sfsA	3	39.7297	1	9.47331	4.44444	1.98e-05
ID=KPPR1_2423;gene=dksA	2	0.456741	2	5.47778	Inf	0.111283
ID=KPPR1_2424;gene=gluQ	10	323.791	10	592.255	1.82716	4.33e-18	ID=KPPR1_2424;gene=gluQ	10	323.791	9	141.865	2.28169	1.38e-16	ID=KPPR1_2424;gene=gluQ	9	141.865	8	95.8552	1.47917	0.00630365
							ID=KPPR1_2425;gene=pcnB	1	0.0761235	1	0.0691854	NA	1
ID=KPPR1_2427;gene=panB	2	106.459	2	151.139	1.42453	0.0122981	ID=KPPR1_2427;gene=panB	2	106.459	2	83.1955	1.27711	0.199956	ID=KPPR1_2427;gene=panB	2	83.1955	2	13.98	5.92857	1.35e-12
ID=KPPR1_2428;gene=panC	5	175.807	3	127.574	0.727273	0.014183	ID=KPPR1_2428;gene=panC	5	175.807	4	69.6697	2.51429	5.13e-11	ID=KPPR1_2428;gene=panC	4	69.6697	3	7.02681	10	1.18e-13
ID=KPPR1_2429;gene=panD	1	111.521	1	42.582	0.383929	9.52e-08	ID=KPPR1_2429;gene=panD	1	111.521	1	17.0888	6.58824	1.77e-17	ID=KPPR1_2429;gene=panD	1	17.0888	1	2.8328	5.66667	0.00475103
ID=KPPR1_2430;locus_tag=KPPR1_2430	15	795.547	10	713.8	0.896985	0.068443	ID=KPPR1_2430;locus_tag=KPPR1_2430	15	795.547	11	424.764	1.87294	1.56e-25	ID=KPPR1_2430;locus_tag=KPPR1_2430	11	424.764	9	91.9923	4.61957	5.75e-51
ID=KPPR1_2431;locus_tag=KPPR1_2431	4	36.6725	4	116.549	3.16216	2.98e-10	ID=KPPR1_2431;locus_tag=KPPR1_2431	4	36.6725	5	73.0425	0.506849	0.00194475	ID=KPPR1_2431;locus_tag=KPPR1_2431	5	73.0425	2	16.9968	4.29412	5.13e-09
ID=KPPR1_2432;locus_tag=KPPR1_2432	3	11.8562	3	82.339	6.83333	2.87e-13	ID=KPPR1_2432;locus_tag=KPPR1_2432	3	11.8562	4	55.3137	0.218182	3.78e-07	ID=KPPR1_2432;locus_tag=KPPR1_2432	4	55.3137	2	31.7678	1.71875	0.0308638
ID=KPPR1_2434;gene=yadF	10	363.109	8	488.522	1.34711	4.77e-05	ID=KPPR1_2434;gene=yadF	10	363.109	11	1260.4	0.288095	7.4e-114	ID=KPPR1_2434;gene=yadF	11	1260.4	8	492.704	2.55578	7.71e-76
ID=KPPR1_2435;gene=hpt	1	5.08124	1	28.009	5.6	0.000167632	ID=KPPR1_2435;gene=hpt	1	5.08124	1	1.4183	5	0.376201	ID=KPPR1_2435;gene=hpt	1	1.4183	1	2.66724	0.333333	0.918223
ID=KPPR1_2436;locus_tag=KPPR1_2436	2	92.7184	2	125.265	1.34409	0.0658242	ID=KPPR1_2436;locus_tag=KPPR1_2436	2	92.7184	3	228.865	0.406114	1.29e-13	ID=KPPR1_2436;locus_tag=KPPR1_2436	3	228.865	2	4.67227	45.8	7.97e-60
ID=KPPR1_2437;locus_tag=KPPR1_2437	18	464.448	12	602.694	1.29957	6.16e-05	ID=KPPR1_2437;locus_tag=KPPR1_2437	18	464.448	18	495.298	0.937374	0.54955	ID=KPPR1_2437;locus_tag=KPPR1_2437	18	495.298	10	43.0622	11.5116	8.6e-97
ID=KPPR1_2438;locus_tag=KPPR1_2438	7	181.003	5	280.779	1.55249	1.07e-05	ID=KPPR1_2438;locus_tag=KPPR1_2438	7	181.003	6	155.667	1.16026	0.332128	ID=KPPR1_2438;locus_tag=KPPR1_2438	6	155.667	5	51.1191	3.05882	4.69e-13
ID=KPPR1_2439;locus_tag=KPPR1_2439	1	20.8769	1	31.0408	1.47619	0.348342	ID=KPPR1_2439;locus_tag=KPPR1_2439	1	20.8769	1	3.64953	5.25	0.00228599	ID=KPPR1_2439;locus_tag=KPPR1_2439	1	3.64953	1	0.643817	4	0.571806
ID=KPPR1_2440;locus_tag=KPPR1_2440	3	18.8025	3	39.757	2.10526	0.0174375	ID=KPPR1_2440;locus_tag=KPPR1_2440	3	18.8025	4	31.7215	0.59375	0.170497	ID=KPPR1_2440;locus_tag=KPPR1_2440	4	31.7215	2	3.45822	10.6667	9.7e-07
ID=KPPR1_2441;locus_tag=KPPR1_2441	4	63.1064	1	19.9129	0.31746	6.98e-06	ID=KPPR1_2441;locus_tag=KPPR1_2441	4	63.1064	1	3.07875	21	8.22e-15	ID=KPPR1_2441;locus_tag=KPPR1_2441	1	3.07875	1	9.5285	0.3	0.151054
ID=KPPR1_2442;gene=speE	5	127.83	4	96.8775	0.757812	0.0822211	ID=KPPR1_2442;gene=speE	5	127.83	5	130.172	0.984615	1	ID=KPPR1_2442;gene=speE	5	130.172	4	14.4767	9.28571	5.35e-24
ID=KPPR1_2443;gene=speD	9	212.061	8	323.603	1.5283	4.39e-06	ID=KPPR1_2443;gene=speD	9	212.061	23	4367.23	0.0485459	0	ID=KPPR1_2443;gene=speD	23	4367.23	19	715.557	6.09916	0
ID=KPPR1_2444;locus_tag=KPPR1_2444	3	213.583	3	222.832	1.04206	1	ID=KPPR1_2444;locus_tag=KPPR1_2444	3	213.583	4	58.8249	3.62712	7.21e-21	ID=KPPR1_2444;locus_tag=KPPR1_2444	4	58.8249	3	6.95323	8.42857	6.93e-11
ID=KPPR1_2447;locus_tag=KPPR1_2447	9	176.664	9	242.676	1.37288	0.00327868	ID=KPPR1_2447;locus_tag=KPPR1_2447	9	176.664	8	123.185	1.43902	0.00516366	ID=KPPR1_2447;locus_tag=KPPR1_2447	8	123.185	6	40.3214	3.075	1.45e-10
ID=KPPR1_2448;locus_tag=KPPR1_2448	2	148.193	2	191.068	1.29054	0.0429019	ID=KPPR1_2448;locus_tag=KPPR1_2448	2	148.193	2	500.747	0.295409	2.38e-44	ID=KPPR1_2448;locus_tag=KPPR1_2448	2	500.747	1	48.4703	10.4375	1.54e-94
ID=KPPR1_2454;locus_tag=KPPR1_2454	2	21.6571	2	79.824	3.63636	2.28e-08	ID=KPPR1_2454;locus_tag=KPPR1_2454	2	21.6571	2	13.249	1.69231	0.308088	ID=KPPR1_2454;locus_tag=KPPR1_2454	2	13.249	2	3.29267	4.33333	0.0366781
ID=KPPR1_2455;locus_tag=KPPR1_2455	18	830.355	12	832.003	1.00241	1	ID=KPPR1_2455;locus_tag=KPPR1_2455	18	830.355	16	799.68	1.0375	0.749667	ID=KPPR1_2455;locus_tag=KPPR1_2455	16	799.68	10	98.1546	8.16327	9.05e-136
ID=KPPR1_2456;gene=gph	11	231.225	9	487.075	2.10823	5.27e-21	ID=KPPR1_2456;gene=gph	11	231.225	10	174.226	1.32759	0.0121046	ID=KPPR1_2456;gene=gph	10	174.226	8	78.5641	2.20253	5.88e-09
ID=KPPR1_2457;locus_tag=KPPR1_2457	13	415.177	9	556.012	1.33976	1.87e-05	ID=KPPR1_2457;locus_tag=KPPR1_2457	13	415.177	11	244.916	1.69388	1.77e-10	ID=KPPR1_2457;locus_tag=KPPR1_2457	11	244.916	6	76.3383	3.22368	3.36e-21
ID=KPPR1_2458;locus_tag=KPPR1_2458	14	620.616	13	607.448	0.977456	1	ID=KPPR1_2458;locus_tag=KPPR1_2458	14	620.616	10	398.716	1.55639	1.92e-11	ID=KPPR1_2458;locus_tag=KPPR1_2458	10	398.716	8	58.6242	6.76271	9.05e-62
ID=KPPR1_2459;gene=ampD	2	22.8941	2	21.5322	0.956522	1	ID=KPPR1_2459;gene=ampD	2	22.8941	2	23.0387	1	1	ID=KPPR1_2459;gene=ampD	2	23.0387	1	0.202343	Inf	5.6e-07
ID=KPPR1_246;gene=purU	8	324.343	4	223.349	0.688272	4.83e-05	ID=KPPR1_246;gene=purU	8	324.343	6	130.726	2.47328	4.88e-19	ID=KPPR1_246;gene=purU	6	130.726	4	31.3263	4.22581	2.87e-15
ID=KPPR1_2460;gene=nadC	2	2.93075	2	42.8921	14.3333	1.81e-09	ID=KPPR1_2460;gene=nadC	2	2.93075	2	3.21712	1	1	ID=KPPR1_2460;gene=nadC	2	3.21712	1	0.790976	3	0.918223
														ID=KPPR1_2462;locus_tag=KPPR1_2462	1	14.8403	2	2.28095	7.5	0.0043573
ID=KPPR1_2463;locus_tag=KPPR1_2463	10	204.772	4	312.13	1.52195	8.29e-06	ID=KPPR1_2463;locus_tag=KPPR1_2463	10	204.772	5	77.4358	2.66234	8.17e-14	ID=KPPR1_2463;locus_tag=KPPR1_2463	5	77.4358	4	18.0269	4.27778	1.95e-09
ID=KPPR1_2464;gene=guaC	6	150.211	3	115.068	0.766667	0.0675699	ID=KPPR1_2464;gene=guaC	6	150.211	3	70.1886	2.14286	2.72e-07	ID=KPPR1_2464;gene=guaC	3	70.1886	3	16.8864	4.11765	2.12e-08
ID=KPPR1_2466;locus_tag=KPPR1_2466	3	3.61587	1	11.369	2.75	0.202733	ID=KPPR1_2466;locus_tag=KPPR1_2466	3	3.61587	2	65.2592	0.0615385	1.93e-14	ID=KPPR1_2466;locus_tag=KPPR1_2466	2	65.2592	1	13.9249	4.64286	1.34e-08
ID=KPPR1_2467;locus_tag=KPPR1_2467	3	62.897	1	41.6518	0.666667	0.0911893	ID=KPPR1_2467;locus_tag=KPPR1_2467	3	62.897	1	2.75012	21	8.22e-15	ID=KPPR1_2467;locus_tag=KPPR1_2467	1	2.75012	1	2.63045	1	1
ID=KPPR1_2468;gene=mutT	3	45.7883	2	55.8114	1.21739	0.583934	ID=KPPR1_2468;gene=mutT	3	45.7883	2	39.5914	1.15	0.90985	ID=KPPR1_2468;gene=mutT	2	39.5914	3	14.0168	2.85714	0.00102962
ID=KPPR1_2469;gene=secA	3	0.380617	2	0.964641	Inf	1	ID=KPPR1_2469;gene=secA	3	0.380617	1	0.207556	NA	1
ID=KPPR1_247;gene=ychJ	2	188.177	3	53.9165	0.287234	9.92e-18	ID=KPPR1_247;gene=ychJ	2	188.177	2	72.0047	2.61111	2.2e-12	ID=KPPR1_247;gene=ychJ	2	72.0047	2	14.5135	4.8	1.16e-09
ID=KPPR1_2473;gene=ftsA	3	0.780266	1	0.172257	0	1	ID=KPPR1_2473;gene=ftsA	3	0.780266	3	0.363223	Inf	1
ID=KPPR1_248;locus_tag=KPPR1_248	5	28.375	3	25.8386	0.928571	1	ID=KPPR1_248;locus_tag=KPPR1_248	5	28.375	2	1.55667	14	2.95e-06	ID=KPPR1_248;locus_tag=KPPR1_248	2	1.55667	3	1.61874	1	1
							ID=KPPR1_2480;gene=murD	2	0.323525	1	0.207556	NA	1
							ID=KPPR1_2484;gene=ftsI	2	0.190309	1	0.0691854	NA	1
ID=KPPR1_2489;gene=ilvN	7	262.969	6	411.729	1.56654	3.74e-08	ID=KPPR1_2489;gene=ilvN	7	262.969	7	111.198	2.36937	1.49e-14	ID=KPPR1_2489;gene=ilvN	7	111.198	4	13.8881	7.92857	2.89e-19
ID=KPPR1_249;gene=hnr	3	3.50168	5	94.1903	23.5	2.04e-22	ID=KPPR1_249;gene=hnr	3	3.50168	4	6.53802	0.571429	0.853915	ID=KPPR1_249;gene=hnr	4	6.53802	2	2.79601	2.33333	0.527097
ID=KPPR1_2490;gene=ilvB	16	411.714	11	791.694	1.92233	3.39e-27	ID=KPPR1_2490;gene=ilvB	16	411.714	12	248.514	1.65462	1.08e-09	ID=KPPR1_2490;gene=ilvB	12	248.514	11	103.691	2.39423	2.6e-14
ID=KPPR1_2493;gene=leuA	6	366.268	12	926.4	2.53005	7.57e-55	ID=KPPR1_2493;gene=leuA	6	366.268	8	752.789	0.486056	2.95e-30	ID=KPPR1_2493;gene=leuA	8	752.789	16	10233.2	0.0735855	7.75683063970757e-322
ID=KPPR1_2494;gene=leuB	3	12.0465	6	331.389	27.5833	2.74e-80	ID=KPPR1_2494;gene=leuB	3	12.0465	4	2.11016	6	0.0277955	ID=KPPR1_2494;gene=leuB	4	2.11016	3	5.79436	0.333333	0.447336
ID=KPPR1_2495;gene=leuC	3	0.970574	7	239.507	240	5.6e-69	ID=KPPR1_2495;gene=leuC	3	0.970574	3	0.588076	1	1	ID=KPPR1_2495;gene=leuC	3	0.588076	1	0.110369	Inf	1
														ID=KPPR1_2496;gene=leuD	1	1.60856	1	0.128763	Inf	0.747265
ID=KPPR1_2497;locus_tag=KPPR1_2497	9	441.764	6	256.009	0.579186	8.67e-12	ID=KPPR1_2497;locus_tag=KPPR1_2497	9	441.764	6	239.641	1.84167	5.39e-14	ID=KPPR1_2497;locus_tag=KPPR1_2497	6	239.641	4	28.2728	8.57143	3.89e-42
ID=KPPR1_2498;gene=ydiB	5	106.021	5	136.428	1.28302	0.110747	ID=KPPR1_2498;gene=ydiB	5	106.021	6	90.6329	1.16484	0.529242	ID=KPPR1_2498;gene=ydiB	6	90.6329	6	28.5119	3.13793	3.07e-08
ID=KPPR1_2499;locus_tag=KPPR1_2499	21	905.032	8	370.629	0.409945	1.84e-50	ID=KPPR1_2499;locus_tag=KPPR1_2499	21	905.032	7	258.857	3.49421	1.87e-82	ID=KPPR1_2499;locus_tag=KPPR1_2499	7	258.857	6	63.1493	4.11111	1.48e-28
ID=KPPR1_25;gene=amyK38	15	488.865	14	673.216	1.37628	2.46e-07	ID=KPPR1_25;gene=amyK38	15	488.865	15	294.453	1.66327	1.66e-11	ID=KPPR1_25;gene=amyK38	15	294.453	11	58.8817	4.98305	1.08e-37
ID=KPPR1_250;gene=galU	1	0.266432	4	3.99637	Inf	0.212161
ID=KPPR1_2500;gene=aroD	2	64.1531	4	92.9845	1.45312	0.0477368	ID=KPPR1_2500;gene=aroD	2	64.1531	2	53.0998	1.20755	0.582448	ID=KPPR1_2500;gene=aroD	2	53.0998	2	2.09701	26.5	2.83e-13
							ID=KPPR1_2501;locus_tag=KPPR1_2501	3	0.837358	1	0.397816	Inf	1
ID=KPPR1_2502;locus_tag=KPPR1_2502	7	138.659	4	129.193	0.928058	0.86916	ID=KPPR1_2502;locus_tag=KPPR1_2502	7	138.659	4	46.4061	3.02174	2.39e-11	ID=KPPR1_2502;locus_tag=KPPR1_2502	4	46.4061	4	5.90473	7.66667	2.61e-08
ID=KPPR1_2503;locus_tag=KPPR1_2503	13	368.723	13	499.822	1.35501	2.72e-05	ID=KPPR1_2503;locus_tag=KPPR1_2503	13	368.723	13	343.765	1.07267	0.603035	ID=KPPR1_2503;locus_tag=KPPR1_2503	13	343.765	10	96.4255	3.58333	6.02e-33
ID=KPPR1_2504;locus_tag=KPPR1_2504	1	30.202	1	60.29	2	0.00447195	ID=KPPR1_2504;locus_tag=KPPR1_2504	1	30.202	1	16.1202	1.875	0.104958	ID=KPPR1_2504;locus_tag=KPPR1_2504	1	16.1202	1	3.60538	4	0.0207223
ID=KPPR1_2505;locus_tag=KPPR1_2505	10	216.914	5	171.775	0.792627	0.0485441	ID=KPPR1_2505;locus_tag=KPPR1_2505	10	216.914	5	86.1532	2.52326	1.87e-13	ID=KPPR1_2505;locus_tag=KPPR1_2505	5	86.1532	4	28.843	2.96552	2.34e-07
ID=KPPR1_2506;gene=thiB	12	547.975	8	671.528	1.22628	0.00098928	ID=KPPR1_2506;gene=thiB	12	547.975	12	583.683	0.938356	0.498333	ID=KPPR1_2506;gene=thiB	12	583.683	7	97.4372	6.02062	4.15e-84
ID=KPPR1_2507;gene=thiP	13	459.615	8	376.727	0.819565	0.00953869	ID=KPPR1_2507;gene=thiP	13	459.615	10	179.553	2.55556	4.43e-28	ID=KPPR1_2507;gene=thiP	10	179.553	7	53.0873	3.39623	8.93e-17
ID=KPPR1_2508;gene=yabI	5	193.848	3	150.932	0.778351	0.0450456	ID=KPPR1_2508;gene=yabI	5	193.848	4	34.3852	5.70588	2.65e-27	ID=KPPR1_2508;gene=yabI	4	34.3852	2	4.06525	8.5	1.39e-06
ID=KPPR1_2509;gene=thiQ	2	5.44283	3	58.0163	11.6	7.73e-12	ID=KPPR1_2509;gene=thiQ	2	5.44283	2	17.8671	0.277778	0.0232306	ID=KPPR1_2509;gene=thiQ	2	17.8671	2	15.7827	1.125	1
							ID=KPPR1_251;gene=hns	1	0.133216	1	0.103778	NA	1
ID=KPPR1_2510;gene=araC	1	4.16776	1	19.0861	4.75	0.00558861	ID=KPPR1_2510;gene=araC	1	4.16776	1	10.4989	0.4	0.313803	ID=KPPR1_2510;gene=araC	1	10.4989	2	3.84451	2.5	0.285477
ID=KPPR1_2512;gene=araB	4	71.6893	2	234.339	3.25	2.92e-20	ID=KPPR1_2512;gene=araB	4	71.6893	2	50.9724	1.41176	0.134253	ID=KPPR1_2512;gene=araB	2	50.9724	1	8.00173	6.375	2.29e-08
ID=KPPR1_2513;locus_tag=KPPR1_2513	8	318.691	7	482.045	1.51097	3.26e-08	ID=KPPR1_2513;locus_tag=KPPR1_2513	8	318.691	7	192.284	1.66146	8.34e-08	ID=KPPR1_2513;locus_tag=KPPR1_2513	7	192.284	5	45.0304	4.26667	4.08e-22
ID=KPPR1_2514;gene=araD	6	219.559	5	775.64	3.52727	1.4e-71	ID=KPPR1_2514;gene=araD	6	219.559	5	109.521	2	5.94e-09	ID=KPPR1_2514;gene=araD	5	109.521	4	69.2196	1.5942	0.00494929
ID=KPPR1_2515;locus_tag=KPPR1_2515	12	116.754	9	259.282	2.21368	9.08e-13	ID=KPPR1_2515;locus_tag=KPPR1_2515	12	116.754	9	96.7731	1.20619	0.33668	ID=KPPR1_2515;locus_tag=KPPR1_2515	9	96.7731	7	41.6274	2.30952	7.74e-06
ID=KPPR1_2516;locus_tag=KPPR1_2516	9	39.1465	9	160.509	4.12821	5.6e-18	ID=KPPR1_2516;locus_tag=KPPR1_2516	9	39.1465	7	117.044	0.333333	1.33e-09	ID=KPPR1_2516;locus_tag=KPPR1_2516	7	117.044	7	8.8111	13	2.31e-24
ID=KPPR1_2518;gene=citX	1	28.8127	2	52.6418	1.82759	0.0212015	ID=KPPR1_2518;gene=citX	1	28.8127	3	4.94676	5.8	0.000113104	ID=KPPR1_2518;gene=citX	3	4.94676	1	1.85787	2.5	0.685897
ID=KPPR1_2519;gene=cimH	11	527.117	9	536.857	1.01898	1	ID=KPPR1_2519;gene=cimH	11	527.117	12	361.113	1.45983	1.09e-07	ID=KPPR1_2519;gene=cimH	12	361.113	8	60.8867	5.91803	9.91e-52
ID=KPPR1_2520;locus_tag=KPPR1_2520	21	824.912	13	619.644	0.751515	2.51e-07	ID=KPPR1_2520;locus_tag=KPPR1_2520	21	824.912	15	539.214	1.53061	5.73e-14	ID=KPPR1_2520;locus_tag=KPPR1_2520	15	539.214	13	77.0374	7	8.82e-85
ID=KPPR1_2521;gene=dpiA	9	1045.44	7	339.037	0.324402	4.05e-82	ID=KPPR1_2521;gene=dpiA	9	1045.44	24	18448.7	0.0566426	9.88131291682493e-322	ID=KPPR1_2521;gene=dpiA	24	18448.7	21	23114.8	0.79814	2.41e-114
ID=KPPR1_2522;locus_tag=KPPR1_2522	3	43.9803	3	204.607	4.65909	4.87e-25	ID=KPPR1_2522;locus_tag=KPPR1_2522	3	43.9803	3	49.4676	0.897959	1	ID=KPPR1_2522;locus_tag=KPPR1_2522	3	49.4676	4	15.8747	3.0625	0.000104225
														ID=KPPR1_2523;gene=lptD	1	0.0691854	1	0.183948	NA	1
ID=KPPR1_2524;gene=surA	2	0.380617	1	1.068	Inf	1
ID=KPPR1_2525;gene=pdxA	5	69.6149	4	107.385	1.52857	0.0136273	ID=KPPR1_2525;gene=pdxA	5	69.6149	4	45.8699	1.52174	0.0650704	ID=KPPR1_2525;gene=pdxA	4	45.8699	3	11.7175	3.83333	1.76e-05
ID=KPPR1_2526;gene=ksgA	1	0.0761235	1	0.137806	NA	1	ID=KPPR1_2526;gene=ksgA	1	0.0761235	1	0.138371	NA	1
ID=KPPR1_2527;gene=apaG	1	0.285463	1	1.24025	Inf	1	ID=KPPR1_2527;gene=apaG	1	0.285463	1	0.138371	NA	1	ID=KPPR1_2527;gene=apaG	1	0.138371	1	0.312711	NA	1
ID=KPPR1_2528;gene=apaH	4	12.1798	4	2.96283	0.25	0.0651665	ID=KPPR1_2528;gene=apaH	4	12.1798	5	11.5713	1	1	ID=KPPR1_2528;gene=apaH	5	11.5713	4	4.98499	2.4	0.229683
ID=KPPR1_253;locus_tag=KPPR1_253	7	269.877	5	125.748	0.466667	1.79e-12	ID=KPPR1_253;locus_tag=KPPR1_253	7	269.877	5	71.5377	3.75	5.48e-27	ID=KPPR1_253;locus_tag=KPPR1_253	5	71.5377	4	51.6158	1.38462	0.143489
ID=KPPR1_2530;locus_tag=KPPR1_2530	6	295.017	5	135.842	0.461017	7.3e-14	ID=KPPR1_2530;locus_tag=KPPR1_2530	6	295.017	4	155.321	1.90323	1.87e-10	ID=KPPR1_2530;locus_tag=KPPR1_2530	4	155.321	3	10.3931	15.5	1.12e-33
ID=KPPR1_2531;gene=ywrO	3	45.027	1	95.3961	2.11111	7.52e-05	ID=KPPR1_2531;gene=ywrO	3	45.027	2	27.3109	1.66667	0.0873882	ID=KPPR1_2531;gene=ywrO	2	27.3109	1	14.5503	1.8	0.14488
ID=KPPR1_2533;gene=carB	9	84.5351	9	161.302	1.89412	4.24e-06	ID=KPPR1_2533;gene=carB	9	84.5351	18	2116.64	0.0401512	0	ID=KPPR1_2533;gene=carB	18	2116.64	4	39.4568	54.2821	7.75683063970757e-322
ID=KPPR1_2534;gene=carA	5	10.9998	4	70.6599	6.45455	3.06e-11	ID=KPPR1_2534;gene=carA	5	10.9998	3	16.985	0.647059	0.568169	ID=KPPR1_2534;gene=carA	3	16.985	2	1.23245	17	0.000289026
ID=KPPR1_2537;gene=citG	4	148.46	2	76.62	0.52027	7.31e-06	ID=KPPR1_2537;gene=citG	4	148.46	2	41.3037	3.60976	1.3e-14	ID=KPPR1_2537;gene=citG	2	41.3037	2	10.9081	3.72727	7.43e-05
ID=KPPR1_2538;gene=citF	4	173.676	4	195.064	1.12069	0.473551	ID=KPPR1_2538;gene=citF	4	173.676	5	126.073	1.38095	0.0147447	ID=KPPR1_2538;gene=citF	5	126.073	3	25.2376	5.04	7.94e-17
ID=KPPR1_2539;gene=citE	8	159.688	6	247.534	1.55	4.13e-05	ID=KPPR1_2539;gene=citE	8	159.688	7	127.18	1.25984	0.113034	ID=KPPR1_2539;gene=citE	7	127.18	5	9.49171	14.1111	5.02e-27
ID=KPPR1_254;gene=adhE	16	249.495	16	185.935	0.746988	0.00622622	ID=KPPR1_254;gene=adhE	16	249.495	17	211.604	1.17453	0.173183	ID=KPPR1_254;gene=adhE	17	211.604	13	43.1726	4.93023	3.09e-27
ID=KPPR1_2541;gene=citC	6	512.787	7	152.103	0.296296	2.53e-45	ID=KPPR1_2541;gene=citC	6	512.787	5	102.273	5.02941	3.36e-65	ID=KPPR1_2541;gene=citC	5	102.273	4	19.2042	5.36842	2.21e-14
ID=KPPR1_2542;gene=citS	8	219.788	5	187.106	0.85	0.193495	ID=KPPR1_2542;gene=citS	8	219.788	5	55.4867	4	1.56e-23	ID=KPPR1_2542;gene=citS	5	55.4867	5	6.18065	9.16667	1.53e-10
ID=KPPR1_2544;gene=oadA	1	16.4807	1	47.5086	3	0.000193495	ID=KPPR1_2544;gene=oadA	1	16.4807	2	46.3715	0.347826	0.000480572	ID=KPPR1_2544;gene=oadA	2	46.3715	1	3.40303	15.3333	1.97e-10
ID=KPPR1_2545;gene=oadB	3	38.7088	2	53.7443	1.38462	0.245615	ID=KPPR1_2545;gene=oadB	3	38.7088	4	29.1098	1.34483	0.463555	ID=KPPR1_2545;gene=oadB	4	29.1098	1	4.91141	5.8	7.97e-05
ID=KPPR1_2546;locus_tag=KPPR1_2546	6	187.93	10	201.954	1.07447	0.771582	ID=KPPR1_2546;locus_tag=KPPR1_2546	6	187.93	8	94.9224	1.97895	1.33e-07	ID=KPPR1_2546;locus_tag=KPPR1_2546	8	94.9224	3	17.4383	5.58824	8.49e-14
ID=KPPR1_2547;gene=dpiA	10	83.4504	8	140.7	1.6988	0.000316602	ID=KPPR1_2547;gene=dpiA	10	83.4504	12	221.705	0.373874	5.53e-15	ID=KPPR1_2547;gene=dpiA	12	221.705	8	37.6725	5.84211	6.19e-32
ID=KPPR1_2549;locus_tag=KPPR1_2549	4	218.627	5	177.942	0.812785	0.0809994	ID=KPPR1_2549;locus_tag=KPPR1_2549	4	218.627	5	109.711	1.99091	7.89e-09	ID=KPPR1_2549;locus_tag=KPPR1_2549	5	109.711	4	21.1356	5.2381	3.42e-15
ID=KPPR1_255;locus_tag=KPPR1_255	1	5.95666	1	13.9184	2.33333	0.197797	ID=KPPR1_255;locus_tag=KPPR1_255	1	5.95666	1	5.03324	1.2	1	ID=KPPR1_255;locus_tag=KPPR1_255	1	5.03324	1	1.87627	2.5	0.685897
ID=KPPR1_2550;locus_tag=KPPR1_2550	3	176.074	3	77.3091	0.4375	1.71e-09	ID=KPPR1_2550;locus_tag=KPPR1_2550	3	176.074	3	29.9746	5.86667	2.77e-25	ID=KPPR1_2550;locus_tag=KPPR1_2550	3	29.9746	2	4.02846	7.5	1.33e-05
							ID=KPPR1_2553;gene=lspA	1	0.0951543	1	0.0864818	NA	1
ID=KPPR1_2557;gene=nhaR	15	266.756	12	420.549	1.57678	1.7e-08	ID=KPPR1_2557;gene=nhaR	15	266.756	9	220.684	1.20814	0.082277	ID=KPPR1_2557;gene=nhaR	9	220.684	9	23.0671	9.6087	8.78e-41
ID=KPPR1_2558;gene=nhaA	3	1.12282	2	12.1269	12	0.00726109	ID=KPPR1_2558;gene=nhaA	3	1.12282	3	9.4957	0.111111	0.0445653	ID=KPPR1_2558;gene=nhaA	3	9.4957	2	0.699002	9	0.0369728
ID=KPPR1_2559;gene=dnaJ	1	1.57956	3	22.5657	11.5	5.16e-05	ID=KPPR1_2559;gene=dnaJ	1	1.57956	2	0.484298	Inf	0.78429	ID=KPPR1_2559;gene=dnaJ	2	0.484298	1	0.312711	NA	1
ID=KPPR1_256;locus_tag=KPPR1_256	4	37.8143	2	29.7316	0.789474	0.616326	ID=KPPR1_256;locus_tag=KPPR1_256	4	37.8143	3	37.4639	1.02703	1	ID=KPPR1_256;locus_tag=KPPR1_256	3	37.4639	2	6.78767	5.28571	1.15e-05
ID=KPPR1_2561;locus_tag=KPPR1_2561	5	97.0574	3	107.213	1.10309	0.795447	ID=KPPR1_2561;locus_tag=KPPR1_2561	5	97.0574	2	24.6646	3.88	1.58e-10	ID=KPPR1_2561;locus_tag=KPPR1_2561	2	24.6646	2	0.699002	25	1.83e-06
ID=KPPR1_2562;locus_tag=KPPR1_2562	9	1395.06	3	153.998	0.110394	6.77e-248	ID=KPPR1_2562;locus_tag=KPPR1_2562	9	1395.06	4	192.508	7.22798	1.44e-222	ID=KPPR1_2562;locus_tag=KPPR1_2562	4	192.508	3	12.4165	16.0833	3.79e-42
ID=KPPR1_2563;locus_tag=KPPR1_2563	5	324.724	6	489.693	1.50769	2.9e-08	ID=KPPR1_2563;locus_tag=KPPR1_2563	5	324.724	7	393.907	0.824873	0.0242795	ID=KPPR1_2563;locus_tag=KPPR1_2563	7	393.907	4	87.2281	4.52874	1.44e-46
ID=KPPR1_2564;locus_tag=KPPR1_2564	7	92.1284	7	161.715	1.76087	3.58e-05	ID=KPPR1_2564;locus_tag=KPPR1_2564	7	92.1284	8	52.0966	1.76923	0.00268615	ID=KPPR1_2564;locus_tag=KPPR1_2564	8	52.0966	4	43.6508	1.18182	0.718192
ID=KPPR1_2565;gene=mog	1	55.7034	1	53.6409	0.964286	1	ID=KPPR1_2565;gene=mog	1	55.7034	1	2.90579	18.6667	6.7e-13	ID=KPPR1_2565;gene=mog	1	2.90579	1	2.00503	1.5	1
ID=KPPR1_2566;gene=tal	4	65.352	3	42.3064	0.646154	0.0614216	ID=KPPR1_2566;gene=tal	4	65.352	4	37.9828	1.71053	0.0220832	ID=KPPR1_2566;gene=tal	4	37.9828	1	16.9416	2.23529	0.0115382
ID=KPPR1_2567;gene=agcS	20	1250.16	12	736.538	0.5896	8.58e-30	ID=KPPR1_2567;gene=agcS	20	1250.16	11	494.797	2.52525	1.77e-73	ID=KPPR1_2567;gene=agcS	11	494.797	10	54.3198	9.16667	1.15e-88
ID=KPPR1_2568;gene=yaaA	5	111.083	4	229.55	2.07207	4.45e-10	ID=KPPR1_2568;gene=yaaA	5	111.083	4	68.5801	1.6087	0.00515162	ID=KPPR1_2568;gene=yaaA	4	68.5801	4	5.24251	13.8	6.55e-15
ID=KPPR1_2569;locus_tag=KPPR1_2569	3	29.1172	2	93.8458	3.24138	1.23e-08	ID=KPPR1_2569;locus_tag=KPPR1_2569	3	29.1172	3	25.0105	1.16	1	ID=KPPR1_2569;locus_tag=KPPR1_2569	3	25.0105	2	14.955	1.66667	0.245646
ID=KPPR1_2570;gene=thrC	2	10.9047	2	163.61	14.9091	5.64e-35	ID=KPPR1_2570;gene=thrC	2	10.9047	2	3.73601	2.75	0.214692	ID=KPPR1_2570;gene=thrC	2	3.73601	2	5.6472	0.666667	1
ID=KPPR1_2571;gene=thrB	4	60.8417	4	359.466	5.88525	4.8e-51	ID=KPPR1_2571;gene=thrB	4	60.8417	4	27.3455	2.25926	0.000980274	ID=KPPR1_2571;gene=thrB	4	27.3455	4	23.3246	1.17391	0.984766
ID=KPPR1_2572;gene=thrA	11	322.307	9	517.874	1.6087	6.16e-11	ID=KPPR1_2572;gene=thrA	11	322.307	8	55.5905	5.75	4.27e-45	ID=KPPR1_2572;gene=thrA	8	55.5905	4	14.6239	3.73333	2.35e-06
ID=KPPR1_2574;locus_tag=KPPR1_2574	7	321.983	4	249.05	0.773292	0.00549884	ID=KPPR1_2574;locus_tag=KPPR1_2574	7	321.983	6	264.375	1.2197	0.0387495	ID=KPPR1_2574;locus_tag=KPPR1_2574	6	264.375	4	19.2409	13.8947	4e-55
ID=KPPR1_2575;gene=arcA	2	0.361587	2	0.861286	Inf	1
ID=KPPR1_2576;locus_tag=KPPR1_2576	17	599.111	12	403.771	0.674457	3.06e-09	ID=KPPR1_2576;locus_tag=KPPR1_2576	17	599.111	14	318.789	1.87774	1.39e-19	ID=KPPR1_2576;locus_tag=KPPR1_2576	14	318.789	10	77.1661	4.14286	3.59e-35
ID=KPPR1_2577;locus_tag=KPPR1_2577	9	396.432	9	513.981	1.29798	0.000254898	ID=KPPR1_2577;locus_tag=KPPR1_2577	9	396.432	8	499.968	0.792	0.00146919	ID=KPPR1_2577;locus_tag=KPPR1_2577	8	499.968	7	55.4603	9.09091	3.1e-89
ID=KPPR1_2579;locus_tag=KPPR1_2579	3	93.0039	1	18.3282	0.193548	1.11e-12	ID=KPPR1_2579;locus_tag=KPPR1_2579	3	93.0039	1	1.47019	93	1.09e-25	ID=KPPR1_2579;locus_tag=KPPR1_2579	1	1.47019	1	1.78429	0.5	1
ID=KPPR1_258;gene=oppA	12	317.492	13	214.391	0.675079	2.47e-05	ID=KPPR1_258;gene=oppA	12	317.492	13	175.869	1.80114	9.85e-10	ID=KPPR1_258;gene=oppA	13	175.869	12	29.7812	5.86667	1.44e-25
ID=KPPR1_2580;gene=ytjC	1	83.9261	1	87.7479	1.04762	1	ID=KPPR1_2580;gene=ytjC	1	83.9261	1	134.029	0.626866	0.00217496	ID=KPPR1_2580;gene=ytjC	1	134.029	1	7.33952	19.1429	9.93e-31
ID=KPPR1_2581;locus_tag=KPPR1_2581	9	315.094	7	284.156	0.901587	0.36029	ID=KPPR1_2581;locus_tag=KPPR1_2581	9	315.094	6	181.421	1.74033	7.92e-09	ID=KPPR1_2581;locus_tag=KPPR1_2581	6	181.421	4	76.2832	2.38158	1.35e-10
ID=KPPR1_2584;gene=slt	18	549.916	15	798.619	1.45273	5.66e-11	ID=KPPR1_2584;gene=slt	18	549.916	16	433.083	1.27021	0.000571908	ID=KPPR1_2584;gene=slt	16	433.083	9	65.3199	6.66154	2.12e-66
ID=KPPR1_2585;gene=ccmA	4	199.12	3	195.857	0.984925	1	ID=KPPR1_2585;gene=ccmA	4	199.12	4	57.0088	3.49123	1.02e-18	ID=KPPR1_2585;gene=ccmA	4	57.0088	3	22.0002	2.59091	0.000206866
ID=KPPR1_2586;locus_tag=KPPR1_2586	8	292.219	6	341.793	1.17123	0.0931208	ID=KPPR1_2586;locus_tag=KPPR1_2586	8	292.219	10	286.722	1.01742	1	ID=KPPR1_2586;locus_tag=KPPR1_2586	10	286.722	8	853.408	0.33646	2.74e-64
ID=KPPR1_2587;gene=radA	3	18.7644	2	27.2167	1.42105	0.479646	ID=KPPR1_2587;gene=radA	3	18.7644	3	31.7561	0.59375	0.170497	ID=KPPR1_2587;gene=radA	3	31.7561	2	9.05023	3.55556	0.000834705
ID=KPPR1_2588;gene=serB	3	0.43771	1	24.2538	Inf	3.85e-07	ID=KPPR1_2588;gene=serB	3	0.43771	1	5.82887	0	0.0631569	ID=KPPR1_2588;gene=serB	1	5.82887	1	0.478264	Inf	0.053127
ID=KPPR1_2589;locus_tag=KPPR1_2589	6	135.728	6	259.661	1.91176	1.81e-09	ID=KPPR1_2589;locus_tag=KPPR1_2589	6	135.728	6	75.9829	1.78947	0.000132907	ID=KPPR1_2589;locus_tag=KPPR1_2589	6	75.9829	5	28.9534	2.62069	1.1e-05
ID=KPPR1_259;gene=oppB	7	25.9771	5	15.5721	0.615385	0.274216	ID=KPPR1_259;gene=oppB	7	25.9771	7	49.139	0.530612	0.0231629	ID=KPPR1_259;gene=oppB	7	49.139	3	2.20737	24.5	3.68e-12
ID=KPPR1_2590;gene=lplA	3	56.9404	3	336.625	5.91228	4.24e-48	ID=KPPR1_2590;gene=lplA	3	56.9404	5	102.619	0.553398	0.000903039	ID=KPPR1_2590;gene=lplA	5	102.619	3	17.8613	5.72222	4.19e-15
ID=KPPR1_2591;gene=deoD	6	232.234	3	88.368	0.37931	2.38e-15	ID=KPPR1_2591;gene=deoD	6	232.234	3	33.7452	6.82353	3.7e-36	ID=KPPR1_2591;gene=deoD	3	33.7452	3	25.1089	1.36	0.459855
ID=KPPR1_2592;gene=deoB	8	94.0506	5	95.0516	1.01064	1	ID=KPPR1_2592;gene=deoB	8	94.0506	6	39.453	2.41026	6.77e-06	ID=KPPR1_2592;gene=deoB	6	39.453	3	22.5336	1.69565	0.093438
ID=KPPR1_2593;gene=deoA	9	132.569	10	593.599	4.46617	9.7e-69	ID=KPPR1_2593;gene=deoA	9	132.569	9	386.055	0.34456	1.76e-28	ID=KPPR1_2593;gene=deoA	9	386.055	8	61.1627	6.32787	1.49e-57
ID=KPPR1_2595;locus_tag=KPPR1_2595	7	316.845	6	302.828	0.955836	0.894537	ID=KPPR1_2595;locus_tag=KPPR1_2595	7	316.845	9	198.995	1.59296	8.26e-07	ID=KPPR1_2595;locus_tag=KPPR1_2595	9	198.995	6	51.1743	3.90196	3.71e-21
ID=KPPR1_2596;locus_tag=KPPR1_2596	2	0.589957	1	18.2937	18	0.000191177	ID=KPPR1_2596;locus_tag=KPPR1_2596	2	0.589957	1	0.467002	Inf	1	ID=KPPR1_2596;locus_tag=KPPR1_2596	1	0.467002	1	0.239132	NA	1
ID=KPPR1_2597;locus_tag=KPPR1_2597	9	142.941	6	209.947	1.46853	0.000995885	ID=KPPR1_2597;locus_tag=KPPR1_2597	9	142.941	8	204.426	0.70098	0.0030759	ID=KPPR1_2597;locus_tag=KPPR1_2597	8	204.426	6	24.2811	8.5	7.98e-36
ID=KPPR1_2599;locus_tag=KPPR1_2599	4	99.9692	4	117.342	1.17	0.444082	ID=KPPR1_2599;locus_tag=KPPR1_2599	4	99.9692	5	87.1563	1.14943	0.618116	ID=KPPR1_2599;locus_tag=KPPR1_2599	5	87.1563	3	16.0219	5.4375	1.71e-12
ID=KPPR1_26;locus_tag=KPPR1_26	6	247.268	5	126.678	0.51417	2.12e-09	ID=KPPR1_26;locus_tag=KPPR1_26	6	247.268	6	146.535	1.68027	1.85e-06	ID=KPPR1_26;locus_tag=KPPR1_26	6	146.535	4	26.4333	5.65385	5.04e-21
ID=KPPR1_260;locus_tag=KPPR1_260	6	264.929	5	22.5657	0.0867925	6.77e-52	ID=KPPR1_260;locus_tag=KPPR1_260	6	264.929	6	82.7285	3.19277	2.6e-22	ID=KPPR1_260;locus_tag=KPPR1_260	6	82.7285	4	13.2075	6.38462	3.95e-13
ID=KPPR1_2600;gene=prfC	7	44.5703	6	132.362	2.93333	1.74e-10	ID=KPPR1_2600;gene=prfC	7	44.5703	10	20.3232	2.25	0.00619543	ID=KPPR1_2600;gene=prfC	10	20.3232	3	21.8346	0.909091	1
ID=KPPR1_2602;gene=rimI	4	88.6268	2	89.2982	1	1	ID=KPPR1_2602;gene=rimI	4	88.6268	2	126.679	0.700787	0.0252309	ID=KPPR1_2602;gene=rimI	2	126.679	2	1.48998	127	6.47e-36
ID=KPPR1_2604;locus_tag=KPPR1_2604	4	146.462	4	243.193	1.66438	2.98e-06	ID=KPPR1_2604;locus_tag=KPPR1_2604	4	146.462	4	191.644	0.760417	0.0304631	ID=KPPR1_2604;locus_tag=KPPR1_2604	4	191.644	4	68.5206	2.78261	4.71e-14
ID=KPPR1_2608;locus_tag=KPPR1_2608	3	64.5337	2	138.702	2.13846	7.5e-07	ID=KPPR1_2608;locus_tag=KPPR1_2608	3	64.5337	3	84.2679	0.77381	0.250575	ID=KPPR1_2608;locus_tag=KPPR1_2608	3	84.2679	2	17.8245	4.66667	6.58e-11
ID=KPPR1_2609;locus_tag=KPPR1_2609	6	116.754	2	67.5249	0.581197	0.000909289	ID=KPPR1_2609;locus_tag=KPPR1_2609	6	116.754	2	56.5591	2.05263	2e-05	ID=KPPR1_2609;locus_tag=KPPR1_2609	2	56.5591	2	17.7694	3.16667	1.56e-05
ID=KPPR1_261;locus_tag=KPPR1_261	2	70.7948	2	14.4352	0.197183	9.72e-10	ID=KPPR1_261;locus_tag=KPPR1_261	2	70.7948	4	27.6396	2.53571	5.56e-05	ID=KPPR1_261;locus_tag=KPPR1_261	4	27.6396	2	5.72078	4.66667	0.000385646
ID=KPPR1_2610;locus_tag=KPPR1_2610	15	380.941	10	463.372	1.21522	0.0109506	ID=KPPR1_2610;locus_tag=KPPR1_2610	15	380.941	14	327.455	1.16514	0.0910759	ID=KPPR1_2610;locus_tag=KPPR1_2610	14	327.455	8	54.6509	5.94545	4.45e-47
ID=KPPR1_2611;gene=fhuF	5	125.09	5	200.301	1.6	9.72e-05	ID=KPPR1_2611;gene=fhuF	5	125.09	7	112.824	1.10619	0.754247	ID=KPPR1_2611;gene=fhuF	7	112.824	4	17.6222	6.27778	2.07e-17
ID=KPPR1_2612;locus_tag=KPPR1_2612	4	55.3608	4	189.862	3.45455	9.17e-18	ID=KPPR1_2612;locus_tag=KPPR1_2612	4	55.3608	4	86.378	0.639535	0.0244646	ID=KPPR1_2612;locus_tag=KPPR1_2612	4	86.378	3	11.7727	7.16667	2.07e-14
ID=KPPR1_2613;locus_tag=KPPR1_2613	4	134.51	1	32.6944	0.244444	4.32e-15	ID=KPPR1_2613;locus_tag=KPPR1_2613	4	134.51	1	30.6664	4.35484	7.51e-16	ID=KPPR1_2613;locus_tag=KPPR1_2613	1	30.6664	1	0.84616	31	3.84e-08
ID=KPPR1_2614;gene=bglJ	3	20.2869	3	127.746	6.4	1.34e-19	ID=KPPR1_2614;gene=bglJ	3	20.2869	2	22.8485	0.869565	1	ID=KPPR1_2614;gene=bglJ	2	22.8485	1	4.21241	5.75	0.000605861
ID=KPPR1_2615;locus_tag=KPPR1_2615	4	276.48	3	204.779	0.742754	0.00307492	ID=KPPR1_2615;locus_tag=KPPR1_2615	4	276.48	4	189.188	1.46032	0.000182513	ID=KPPR1_2615;locus_tag=KPPR1_2615	4	189.188	3	32.5588	5.72727	5.5e-27
ID=KPPR1_2616;locus_tag=KPPR1_2616	9	303.238	8	327.53	1.08251	0.5354	ID=KPPR1_2616;locus_tag=KPPR1_2616	9	303.238	10	218.747	1.38356	0.00072309	ID=KPPR1_2616;locus_tag=KPPR1_2616	10	218.747	8	33.313	6.63636	5.83e-34
ID=KPPR1_2617;gene=pobA	8	198.53	6	376.175	1.88945	6.9e-13	ID=KPPR1_2617;gene=pobA	8	198.53	5	124.482	1.60484	0.000105125	ID=KPPR1_2617;gene=pobA	5	124.482	3	17.567	6.88889	5.29e-20
ID=KPPR1_2619;locus_tag=KPPR1_2619	2	84.1926	4	157.236	1.86905	8.5e-06	ID=KPPR1_2619;locus_tag=KPPR1_2619	2	84.1926	2	63.9619	1.3125	0.214212	ID=KPPR1_2619;locus_tag=KPPR1_2619	2	63.9619	3	29.6156	2.13333	0.00112884
ID=KPPR1_262;locus_tag=KPPR1_262	4	12.6936	4	41.7896	3.23077	0.000279956	ID=KPPR1_262;locus_tag=KPPR1_262	4	12.6936	4	20.8594	0.619048	0.393035	ID=KPPR1_262;locus_tag=KPPR1_262	4	20.8594	3	3.25588	7	0.000542209
ID=KPPR1_2620;locus_tag=KPPR1_2620	2	1.00864	1	23.7371	24	4.52e-06	ID=KPPR1_2620;locus_tag=KPPR1_2620	2	1.00864	1	35.2673	0.0285714	4.6e-09	ID=KPPR1_2620;locus_tag=KPPR1_2620	1	35.2673	1	7.59705	4.375	8.63e-05
ID=KPPR1_2624;locus_tag=KPPR1_2624	24	681.134	18	689.443	1.01175	1	ID=KPPR1_2624;locus_tag=KPPR1_2624	24	681.134	19	746.528	0.911647	0.159004	ID=KPPR1_2624;locus_tag=KPPR1_2624	19	746.528	14	122.564	6.07317	5.72e-108
ID=KPPR1_2625;locus_tag=KPPR1_2625	6	443.248	7	288.772	0.65237	4.79e-08	ID=KPPR1_2625;locus_tag=KPPR1_2625	6	443.248	5	100.077	4.43	5.26e-51	ID=KPPR1_2625;locus_tag=KPPR1_2625	5	100.077	5	30.9768	3.22581	3.1e-09
ID=KPPR1_2626;locus_tag=KPPR1_2626	6	170.517	5	498.513	2.91813	6.49e-37	ID=KPPR1_2626;locus_tag=KPPR1_2626	6	170.517	4	133.96	1.27612	0.077859	ID=KPPR1_2626;locus_tag=KPPR1_2626	4	133.96	4	65.3567	2.06154	2.54e-06
ID=KPPR1_2627;locus_tag=KPPR1_2627	7	173.029	6	256.732	1.48555	0.000151812	ID=KPPR1_2627;locus_tag=KPPR1_2627	7	173.029	6	199.583	0.865	0.312485	ID=KPPR1_2627;locus_tag=KPPR1_2627	6	199.583	5	26.746	7.40741	6.14e-33
ID=KPPR1_2628;locus_tag=KPPR1_2628	6	265.443	3	135.945	0.513208	4.68e-10	ID=KPPR1_2628;locus_tag=KPPR1_2628	6	265.443	3	73.3711	3.63014	1.14e-25	ID=KPPR1_2628;locus_tag=KPPR1_2628	3	73.3711	3	38.4267	1.92105	0.00216525
ID=KPPR1_2629;locus_tag=KPPR1_2629	2	95.5921	2	129.744	1.35417	0.0526974	ID=KPPR1_2629;locus_tag=KPPR1_2629	2	95.5921	3	66.9888	1.43284	0.0571896	ID=KPPR1_2629;locus_tag=KPPR1_2629	3	66.9888	2	16.1138	4.1875	3.48e-08
ID=KPPR1_263;locus_tag=KPPR1_263	8	100.787	5	8.75067	0.0891089	5.92e-20	ID=KPPR1_263;locus_tag=KPPR1_263	8	100.787	4	86.6029	1.16092	0.566219	ID=KPPR1_263;locus_tag=KPPR1_263	4	86.6029	4	1.96824	43.5	6.67e-23
ID=KPPR1_2631;locus_tag=KPPR1_2631	1	52.7345	3	60.3934	1.13208	0.855114	ID=KPPR1_2631;locus_tag=KPPR1_2631	1	52.7345	2	16.3797	3.3125	2.84e-05	ID=KPPR1_2631;locus_tag=KPPR1_2631	2	16.3797	2	0.84616	16	0.000538123
ID=KPPR1_2632;locus_tag=KPPR1_2632	20	457.007	17	831.107	1.81838	1.16e-24	ID=KPPR1_2632;locus_tag=KPPR1_2632	20	457.007	24	419.834	1.0881	0.385152	ID=KPPR1_2632;locus_tag=KPPR1_2632	24	419.834	18	67.1226	6.26866	3.35e-62
ID=KPPR1_2633;gene=uxaB	15	689.85	11	586.881	0.850725	0.0089983	ID=KPPR1_2633;gene=uxaB	15	689.85	13	470.219	1.46809	5.17e-10	ID=KPPR1_2633;gene=uxaB	13	470.219	7	56.6559	8.24561	2.4e-80
ID=KPPR1_2634;locus_tag=KPPR1_2634	3	89.2167	4	186.279	2.08989	1.78e-08	ID=KPPR1_2634;locus_tag=KPPR1_2634	3	89.2167	3	137.298	0.649635	0.00414971	ID=KPPR1_2634;locus_tag=KPPR1_2634	3	137.298	2	21.8162	6.22727	7.92e-21
ID=KPPR1_2635;locus_tag=KPPR1_2635	9	213.945	8	281.055	1.31308	0.00635983	ID=KPPR1_2635;locus_tag=KPPR1_2635	9	213.945	8	127.024	1.68504	9.33e-06	ID=KPPR1_2635;locus_tag=KPPR1_2635	8	127.024	6	14.9917	8.46667	1.41e-22
ID=KPPR1_2636;locus_tag=KPPR1_2636	11	159.574	8	523.352	3.26875	1.55e-44	ID=KPPR1_2636;locus_tag=KPPR1_2636	11	159.574	11	243.827	0.655738	0.000101341	ID=KPPR1_2636;locus_tag=KPPR1_2636	11	243.827	5	33.5337	7.17647	2.41e-39
ID=KPPR1_2637;locus_tag=KPPR1_2637	3	85.9244	6	109.762	1.27907	0.173877	ID=KPPR1_2637;locus_tag=KPPR1_2637	3	85.9244	4	67.352	1.28358	0.259182	ID=KPPR1_2637;locus_tag=KPPR1_2637	4	67.352	2	21.4667	3.19048	2.08e-06
ID=KPPR1_2638;locus_tag=KPPR1_2638	8	389.448	8	466.3	1.19794	0.0186982	ID=KPPR1_2638;locus_tag=KPPR1_2638	8	389.448	8	207.833	1.87019	6.45e-13	ID=KPPR1_2638;locus_tag=KPPR1_2638	8	207.833	6	34.0487	6.11765	7.86e-31
ID=KPPR1_2639;locus_tag=KPPR1_2639	4	58.0442	4	118.651	2.05172	1.47e-05	ID=KPPR1_2639;locus_tag=KPPR1_2639	4	58.0442	4	69.5659	0.828571	0.547378	ID=KPPR1_2639;locus_tag=KPPR1_2639	4	69.5659	3	25.348	2.8	9.34e-06
ID=KPPR1_2640;locus_tag=KPPR1_2640	3	91.0627	2	69.5919	0.769231	0.19686	ID=KPPR1_2640;locus_tag=KPPR1_2640	3	91.0627	2	14.5808	6.06667	1.12e-13	ID=KPPR1_2640;locus_tag=KPPR1_2640	2	14.5808	1	8.05691	1.875	0.33229
ID=KPPR1_2641;gene=dgoK	4	381.607	6	238.714	0.625654	3.66e-08	ID=KPPR1_2641;gene=dgoK	4	381.607	4	125.174	3.056	3.84e-30	ID=KPPR1_2641;gene=dgoK	4	125.174	4	63.1677	1.98413	1.56e-05
ID=KPPR1_2642;locus_tag=KPPR1_2642	6	332.507	8	395.227	1.18619	0.0452154	ID=KPPR1_2642;locus_tag=KPPR1_2642	6	332.507	7	233.795	1.42308	0.000109196	ID=KPPR1_2642;locus_tag=KPPR1_2642	7	233.795	6	29.027	8.06897	5.29e-40
ID=KPPR1_2643;locus_tag=KPPR1_2643	3	44.0945	3	137.255	3.11364	1.2e-11	ID=KPPR1_2643;locus_tag=KPPR1_2643	3	44.0945	3	67.525	0.647059	0.0596382	ID=KPPR1_2643;locus_tag=KPPR1_2643	3	67.525	3	23.7293	2.83333	1.08e-05
ID=KPPR1_2644;gene=dan	8	206.199	7	249.36	1.20874	0.0884068	ID=KPPR1_2644;gene=dan	8	206.199	9	144.528	1.42069	0.00326212	ID=KPPR1_2644;gene=dan	9	144.528	5	29.9467	4.83333	1.18e-18
ID=KPPR1_2645;locus_tag=KPPR1_2645	5	95.0782	4	145.833	1.53684	0.00274628	ID=KPPR1_2645;locus_tag=KPPR1_2645	5	95.0782	6	290.596	0.32646	3.12e-23	ID=KPPR1_2645;locus_tag=KPPR1_2645	6	290.596	4	10.0436	29.1	1.84e-71
ID=KPPR1_2646;gene=dpkA	6	77.7982	4	152.207	1.94872	3.57e-06	ID=KPPR1_2646;gene=dpkA	6	77.7982	6	33.3128	2.36364	7e-05	ID=KPPR1_2646;gene=dpkA	6	33.3128	3	4.70906	6.6	9.32e-06
ID=KPPR1_2647;locus_tag=KPPR1_2647	1	0.22837	1	6.40797	Inf	0.0584685	ID=KPPR1_2647;locus_tag=KPPR1_2647	1	0.22837	1	4.80839	0	0.119565
ID=KPPR1_2649;gene=hpaR	3	64.115	3	235.51	3.6875	2.32e-23	ID=KPPR1_2649;gene=hpaR	3	64.115	3	38.1385	1.68421	0.0277891	ID=KPPR1_2649;gene=hpaR	3	38.1385	3	2.8144	12.6667	2.64e-08
ID=KPPR1_265;gene=cls	6	81.7947	4	5.75339	0.0731707	2.43e-17	ID=KPPR1_265;gene=cls	6	81.7947	6	73.6652	1.10811	0.889264	ID=KPPR1_265;gene=cls	6	73.6652	5	11.6991	6.16667	1.42e-11
ID=KPPR1_2651;locus_tag=KPPR1_2651	9	253.872	6	420.721	1.65748	5.51e-10	ID=KPPR1_2651;locus_tag=KPPR1_2651	9	253.872	7	208.836	1.21531	0.0809461	ID=KPPR1_2651;locus_tag=KPPR1_2651	7	208.836	6	51.2663	4.09804	3.66e-23
ID=KPPR1_2652;gene=hpaE	4	1.71278	2	9.64641	5	0.0707444	ID=KPPR1_2652;gene=hpaE	4	1.71278	2	6.69369	0.285714	0.313803	ID=KPPR1_2652;gene=hpaE	2	6.69369	1	2.99835	2.33333	0.527097
ID=KPPR1_2653;gene=hpaD	10	297.072	9	583.745	1.96633	1.96e-21	ID=KPPR1_2653;gene=hpaD	10	297.072	10	239.468	1.24268	0.0294073	ID=KPPR1_2653;gene=hpaD	10	239.468	8	100.362	2.39	9.75e-14
ID=KPPR1_2654;gene=hpcD	1	17.4513	1	69.6608	4.11765	2.94e-08	ID=KPPR1_2654;gene=hpcD	1	17.4513	1	6.98773	2.42857	0.121912	ID=KPPR1_2654;gene=hpcD	1	6.98773	1	11.1472	0.636364	0.726128
ID=KPPR1_2655;gene=hpaH	3	134.986	3	149.864	1.11111	0.631897	ID=KPPR1_2655;gene=hpaH	3	134.986	3	92.1723	1.46739	0.0118261	ID=KPPR1_2655;gene=hpaH	3	92.1723	3	34.4718	2.70588	5.56e-07
ID=KPPR1_2656;gene=hpaI	3	74.5249	2	99.6336	1.33333	0.122407	ID=KPPR1_2656;gene=hpaI	3	74.5249	2	59.0671	1.27119	0.338247	ID=KPPR1_2656;gene=hpaI	2	59.0671	2	5.6288	9.83333	1.5e-11
ID=KPPR1_2657;gene=hpaX	9	252.178	5	368.631	1.46429	8.65e-06	ID=KPPR1_2657;gene=hpaX	9	252.178	6	155.339	1.62581	5.81e-06	ID=KPPR1_2657;gene=hpaX	6	155.339	4	14.2744	11.0714	2.05e-30
ID=KPPR1_2659;gene=hpaB	5	183.096	4	214.633	1.17486	0.205187	ID=KPPR1_2659;gene=hpaB	5	183.096	9	200.949	0.910448	0.626155	ID=KPPR1_2659;gene=hpaB	9	200.949	4	17.3831	11.8235	4.37e-40
ID=KPPR1_266;locus_tag=KPPR1_266	2	68.1495	1	19.0861	0.279412	3.98e-07	ID=KPPR1_266;locus_tag=KPPR1_266	2	68.1495	4	125.001	0.544	0.000143507	ID=KPPR1_266;locus_tag=KPPR1_266	4	125.001	1	8.99505	13.8889	1.71e-26
ID=KPPR1_2660;gene=hpaC	3	189.376	1	105.8	0.560847	4.52e-06	ID=KPPR1_2660;gene=hpaC	3	189.376	1	37.3601	5.10811	1.01e-24	ID=KPPR1_2660;gene=hpaC	1	37.3601	1	14.7894	2.46667	0.00583345
ID=KPPR1_2661;locus_tag=KPPR1_2661	4	60.6514	3	103.285	1.68852	0.0028808	ID=KPPR1_2661;locus_tag=KPPR1_2661	4	60.6514	5	57.839	1.05172	1	ID=KPPR1_2661;locus_tag=KPPR1_2661	5	57.839	2	16.5185	3.41176	4.85e-06
ID=KPPR1_2663;locus_tag=KPPR1_2663	14	485.002	12	511.26	1.05361	0.662393	ID=KPPR1_2663;locus_tag=KPPR1_2663	14	485.002	14	361.165	1.34349	6.86e-05	ID=KPPR1_2663;locus_tag=KPPR1_2663	14	361.165	10	63.0573	5.73016	1.11e-50
ID=KPPR1_2664;locus_tag=KPPR1_2664	3	121.379	3	189.104	1.56198	0.000326893	ID=KPPR1_2664;locus_tag=KPPR1_2664	3	121.379	4	64.3424	1.89062	9.95e-05	ID=KPPR1_2664;locus_tag=KPPR1_2664	4	64.3424	3	19.0018	3.36842	1.69e-06
ID=KPPR1_2665;locus_tag=KPPR1_2665	3	33.1708	1	94.1903	2.84848	1.89e-07	ID=KPPR1_2665;locus_tag=KPPR1_2665	3	33.1708	2	8.47521	4.125	0.000314268	ID=KPPR1_2665;locus_tag=KPPR1_2665	2	8.47521	1	0.901344	8	0.0656776
ID=KPPR1_2666;locus_tag=KPPR1_2666	4	32.3334	3	65.3544	2.03125	0.00235199	ID=KPPR1_2666;locus_tag=KPPR1_2666	4	32.3334	2	5.77698	5.33333	7.3e-05	ID=KPPR1_2666;locus_tag=KPPR1_2666	2	5.77698	3	12.4165	0.5	0.372691
ID=KPPR1_2667;locus_tag=KPPR1_2667	5	140.01	5	244.054	1.74286	3.99e-07	ID=KPPR1_2667;locus_tag=KPPR1_2667	5	140.01	6	95.7872	1.45833	0.0114513	ID=KPPR1_2667;locus_tag=KPPR1_2667	6	95.7872	4	37.0471	2.59459	7.46e-07
ID=KPPR1_2668;locus_tag=KPPR1_2668	21	768.486	10	407.354	0.529948	3.36e-25	ID=KPPR1_2668;locus_tag=KPPR1_2668	21	768.486	11	266.537	2.8764	3.32e-55	ID=KPPR1_2668;locus_tag=KPPR1_2668	11	266.537	6	11.8095	22.25	1.64e-62
ID=KPPR1_2669;locus_tag=KPPR1_2669	4	51.8401	5	117.135	2.25	1.9e-06	ID=KPPR1_2669;locus_tag=KPPR1_2669	4	51.8401	3	13.6468	3.71429	9.24e-06	ID=KPPR1_2669;locus_tag=KPPR1_2669	3	13.6468	4	4.56191	2.8	0.105311
ID=KPPR1_2670;locus_tag=KPPR1_2670	5	307.349	5	487.936	1.58958	5.9e-10	ID=KPPR1_2670;locus_tag=KPPR1_2670	5	307.349	6	466.362	0.658798	4.75e-08	ID=KPPR1_2670;locus_tag=KPPR1_2670	6	466.362	5	41.9953	11.0952	5.56e-90
ID=KPPR1_2671;locus_tag=KPPR1_2671	9	175.788	7	290.839	1.65341	3.73e-07	ID=KPPR1_2671;locus_tag=KPPR1_2671	9	175.788	8	273.04	0.644689	1.74e-05	ID=KPPR1_2671;locus_tag=KPPR1_2671	8	273.04	7	20.0503	13.65	1.1e-56
ID=KPPR1_2672;locus_tag=KPPR1_2672	6	99.4363	6	290.357	2.92929	6.25e-22	ID=KPPR1_2672;locus_tag=KPPR1_2672	6	99.4363	8	209.874	0.471429	1.13e-09	ID=KPPR1_2672;locus_tag=KPPR1_2672	8	209.874	5	19.9032	10.5	3.9e-40
ID=KPPR1_2674;locus_tag=KPPR1_2674	4	251.379	3	212.359	0.844622	0.135831	ID=KPPR1_2674;locus_tag=KPPR1_2674	4	251.379	3	98.6757	2.53535	1.53e-15	ID=KPPR1_2674;locus_tag=KPPR1_2674	3	98.6757	2	6.27262	16.5	4.16e-22
ID=KPPR1_2675;locus_tag=KPPR1_2675	2	96.182	1	125.782	1.3125	0.092797	ID=KPPR1_2675;locus_tag=KPPR1_2675	2	96.182	1	103.64	0.923077	0.949286	ID=KPPR1_2675;locus_tag=KPPR1_2675	1	103.64	1	4.9482	20.8	2.09e-24
ID=KPPR1_2676;locus_tag=KPPR1_2676	14	640.408	8	510.054	0.796875	0.000342342	ID=KPPR1_2676;locus_tag=KPPR1_2676	14	640.408	11	464.459	1.37931	4.78e-07	ID=KPPR1_2676;locus_tag=KPPR1_2676	11	464.459	8	88.111	5.27273	2.29e-61
ID=KPPR1_2677;locus_tag=KPPR1_2677	1	14.0828	1	30.145	2.14286	0.0432581	ID=KPPR1_2677;locus_tag=KPPR1_2677	1	14.0828	1	119.795	0.116667	3.23e-21	ID=KPPR1_2677;locus_tag=KPPR1_2677	1	119.795	1	2.00503	60	2.09e-32
ID=KPPR1_2678;locus_tag=KPPR1_2678	8	823.294	8	502.233	0.609964	6.74e-18	ID=KPPR1_2678;locus_tag=KPPR1_2678	8	823.294	11	255.484	3.22745	1.64e-68	ID=KPPR1_2678;locus_tag=KPPR1_2678	11	255.484	5	22.1105	11.5909	2.72e-50
ID=KPPR1_2679;locus_tag=KPPR1_2679	4	9.59156	1	36.8286	3.7	0.000244784	ID=KPPR1_2679;locus_tag=KPPR1_2679	4	9.59156	2	34.9213	0.285714	0.000660597	ID=KPPR1_2679;locus_tag=KPPR1_2679	2	34.9213	1	0.147158	Inf	1.65e-10
ID=KPPR1_2681;locus_tag=KPPR1_2681	2	47.1775	2	108.453	2.29787	3.15e-06	ID=KPPR1_2681;locus_tag=KPPR1_2681	2	47.1775	2	63.2182	0.746032	0.269853	ID=KPPR1_2681;locus_tag=KPPR1_2681	2	63.2182	3	7.96494	7.875	3.05e-11
ID=KPPR1_2683;locus_tag=KPPR1_2683	6	82.0421	5	87.1277	1.06098	1	ID=KPPR1_2683;locus_tag=KPPR1_2683	6	82.0421	4	66.6775	1.22388	0.42672	ID=KPPR1_2683;locus_tag=KPPR1_2683	4	66.6775	3	7.08199	9.57143	6.88e-13
ID=KPPR1_2684;gene=NQO2	5	99.227	2	99.5992	1.0101	1	ID=KPPR1_2684;gene=NQO2	5	99.227	3	14.4598	7.07143	4.14e-16	ID=KPPR1_2684;gene=NQO2	3	14.4598	3	12.8028	1.07692	1
ID=KPPR1_2685;locus_tag=KPPR1_2685	5	192.06	4	189.965	0.989583	1	ID=KPPR1_2685;locus_tag=KPPR1_2685	5	192.06	4	169.176	1.13609	0.421074	ID=KPPR1_2685;locus_tag=KPPR1_2685	4	169.176	3	15.378	11.2667	2.76e-33
ID=KPPR1_2686;locus_tag=KPPR1_2686	8	290.982	7	446.698	1.53608	3.59e-08	ID=KPPR1_2686;locus_tag=KPPR1_2686	8	290.982	8	246.283	1.18293	0.110771	ID=KPPR1_2686;locus_tag=KPPR1_2686	8	246.283	5	132.847	1.84962	1.75e-08
ID=KPPR1_2687;gene=ccmA	9	222.338	9	387.786	1.74775	7.82e-11	ID=KPPR1_2687;gene=ccmA	9	222.338	10	314.534	0.704762	0.000197081	ID=KPPR1_2687;gene=ccmA	10	314.534	8	43.6508	7.15909	1.89e-50
ID=KPPR1_2688;locus_tag=KPPR1_2688	6	287.081	7	262.382	0.912892	0.48522	ID=KPPR1_2688;locus_tag=KPPR1_2688	6	287.081	7	293.9	0.97619	1	ID=KPPR1_2688;locus_tag=KPPR1_2688	7	293.9	4	37.1575	7.94595	1.16e-49
ID=KPPR1_2689;gene=trpS	7	248.695	5	344.721	1.38554	0.000233816	ID=KPPR1_2689;gene=trpS	7	248.695	10	419.385	0.594272	2.3e-10	ID=KPPR1_2689;gene=trpS	10	419.385	3	54.7429	7.61818	5.02e-69
ID=KPPR1_269;locus_tag=KPPR1_269	4	16.8994	2	23.5992	1.41176	0.548752	ID=KPPR1_269;locus_tag=KPPR1_269	4	16.8994	2	42.6009	0.395349	0.00264885	ID=KPPR1_269;locus_tag=KPPR1_269	2	42.6009	2	4.9482	8.6	3.43e-08
ID=KPPR1_2690;locus_tag=KPPR1_2690	2	7.47913	2	26.6999	3.85714	0.00185838	ID=KPPR1_2690;locus_tag=KPPR1_2690	2	7.47913	1	1.62586	3.5	0.313803	ID=KPPR1_2690;locus_tag=KPPR1_2690	1	1.62586	2	1.69232	1	1
ID=KPPR1_2691;locus_tag=KPPR1_2691	4	83.6597	3	173.601	2.07143	7.48e-08	ID=KPPR1_2691;locus_tag=KPPR1_2691	4	83.6597	3	57.4066	1.47368	0.0575659	ID=KPPR1_2691;locus_tag=KPPR1_2691	3	57.4066	2	7.85457	7.125	8.68e-10
ID=KPPR1_2692;gene=ccmA	10	526.07	9	277.093	0.526616	7.43e-18	ID=KPPR1_2692;gene=ccmA	10	526.07	11	262.351	2.00763	2.7e-20	ID=KPPR1_2692;gene=ccmA	11	262.351	8	16.4449	16.375	3.09e-57
ID=KPPR1_2693;locus_tag=KPPR1_2693	6	265.747	7	181.008	0.680451	0.000171263	ID=KPPR1_2693;locus_tag=KPPR1_2693	6	265.747	6	48.9314	5.42857	5.46e-36	ID=KPPR1_2693;locus_tag=KPPR1_2693	6	48.9314	5	24.833	1.96	0.0126267
ID=KPPR1_2694;locus_tag=KPPR1_2694	6	178.719	3	94.0869	0.52514	9.32e-07	ID=KPPR1_2694;locus_tag=KPPR1_2694	6	178.719	5	384.723	0.464935	1.83e-17	ID=KPPR1_2694;locus_tag=KPPR1_2694	5	384.723	3	12.0118	32.0833	7.49e-96
ID=KPPR1_2695;locus_tag=KPPR1_2695	1	35.169	1	19.8785	0.571429	0.104041	ID=KPPR1_2695;locus_tag=KPPR1_2695	1	35.169	1	12.142	2.91667	0.00270157	ID=KPPR1_2695;locus_tag=KPPR1_2695	1	12.142	1	0.625423	12	0.00625083
ID=KPPR1_27;gene=dcyD	9	163.704	3	15.7099	0.097561	5.24e-31	ID=KPPR1_27;gene=dcyD	9	163.704	3	91.515	1.78261	2.51e-05	ID=KPPR1_27;gene=dcyD	3	91.515	3	9.05023	10.2222	7.48e-18
ID=KPPR1_270;locus_tag=KPPR1_270	7	2.07436	6	18.087	9	0.00093869	ID=KPPR1_270;locus_tag=KPPR1_270	7	2.07436	3	1.55667	1	1
ID=KPPR1_2700;locus_tag=KPPR1_2700	5	108.647	2	197.028	1.80734	1.69e-06	ID=KPPR1_2700;locus_tag=KPPR1_2700	5	108.647	4	32.9323	3.30303	5.02e-10	ID=KPPR1_2700;locus_tag=KPPR1_2700	4	32.9323	2	17.3279	1.94118	0.0558104
ID=KPPR1_2701;locus_tag=KPPR1_2701	4	103.033	5	144.972	1.40777	0.0182881	ID=KPPR1_2701;locus_tag=KPPR1_2701	4	103.033	3	265.17	0.388679	9.84e-17	ID=KPPR1_2701;locus_tag=KPPR1_2701	3	265.17	2	24.0972	11.0417	2.37e-51
ID=KPPR1_2702;locus_tag=KPPR1_2702	2	109.675	2	159.889	1.45455	0.00599719	ID=KPPR1_2702;locus_tag=KPPR1_2702	2	109.675	2	29.9573	3.66667	3.14e-11	ID=KPPR1_2702;locus_tag=KPPR1_2702	2	29.9573	2	6.6957	4.28571	0.000378363
ID=KPPR1_2703;locus_tag=KPPR1_2703	7	186.008	11	357.916	1.92473	7.14e-13	ID=KPPR1_2703;locus_tag=KPPR1_2703	7	186.008	8	115.574	1.60345	0.000191104	ID=KPPR1_2703;locus_tag=KPPR1_2703	8	115.574	8	110.056	1.05455	1
ID=KPPR1_2704;gene=copR	4	23.7315	4	206.433	8.58333	4.47e-36	ID=KPPR1_2704;gene=copR	4	23.7315	4	94.5592	0.252632	1.65e-10	ID=KPPR1_2704;gene=copR	4	94.5592	4	27.7577	3.39286	2.72e-09
ID=KPPR1_2705;locus_tag=KPPR1_2705	7	101.568	6	336.625	3.30392	2.36e-29	ID=KPPR1_2705;locus_tag=KPPR1_2705	7	101.568	6	142.608	0.713287	0.0228974	ID=KPPR1_2705;locus_tag=KPPR1_2705	6	142.608	6	27.0955	5.2963	1.26e-19
ID=KPPR1_2706;gene=cusF	2	45.598	2	188.932	4.1087	7.24e-21	ID=KPPR1_2706;gene=cusF	2	45.598	2	68.3033	0.676471	0.0953197	ID=KPPR1_2706;gene=cusF	2	68.3033	2	19.1306	3.57895	2.95e-07
ID=KPPR1_2707;locus_tag=KPPR1_2707	9	129.524	10	492.725	3.79231	2.81e-49	ID=KPPR1_2707;locus_tag=KPPR1_2707	9	129.524	9	128.858	1.00775	1	ID=KPPR1_2707;locus_tag=KPPR1_2707	9	128.858	7	47.2378	2.74468	1.35e-09
ID=KPPR1_2708;locus_tag=KPPR1_2708	11	298.1	10	471.951	1.58389	1.51e-09	ID=KPPR1_2708;locus_tag=KPPR1_2708	11	298.1	10	100.336	2.98	5.8e-23	ID=KPPR1_2708;locus_tag=KPPR1_2708	10	100.336	7	49.5555	2	0.000111572
ID=KPPR1_2709;locus_tag=KPPR1_2709	5	397.231	4	396.192	0.997481	1	ID=KPPR1_2709;locus_tag=KPPR1_2709	5	397.231	4	127.024	3.12598	3.56e-32	ID=KPPR1_2709;locus_tag=KPPR1_2709	4	127.024	3	34.2879	3.73529	2.62e-13
ID=KPPR1_271;locus_tag=KPPR1_271	7	220.777	6	56.2592	0.253394	2.13e-23	ID=KPPR1_271;locus_tag=KPPR1_271	7	220.777	5	100.163	2.21	6e-11	ID=KPPR1_271;locus_tag=KPPR1_271	5	100.163	5	19.9399	5	1.83e-13
ID=KPPR1_2710;gene=blc	6	68.3779	4	101.839	1.5	0.022209	ID=KPPR1_2710;gene=blc	6	68.3779	5	11.8134	5.66667	5.5e-10	ID=KPPR1_2710;gene=blc	5	11.8134	3	5.31609	2.4	0.229683
ID=KPPR1_2711;locus_tag=KPPR1_2711	2	45.1983	1	117.479	2.6	4.89e-08	ID=KPPR1_2711;locus_tag=KPPR1_2711	2	45.1983	1	115.021	0.391304	1.15e-07	ID=KPPR1_2711;locus_tag=KPPR1_2711	1	115.021	1	0.588633	115	2.09e-32
ID=KPPR1_2714;locus_tag=KPPR1_2714	4	189.338	4	292.458	1.54497	8.66e-06	ID=KPPR1_2714;locus_tag=KPPR1_2714	4	189.338	4	143.058	1.32168	0.028748	ID=KPPR1_2714;locus_tag=KPPR1_2714	4	143.058	4	27.0035	5.2963	1.26e-19
ID=KPPR1_2716;locus_tag=KPPR1_2716	2	12.1036	2	7.61377	0.666667	0.763178	ID=KPPR1_2716;locus_tag=KPPR1_2716	2	12.1036	1	4.60083	2.4	0.25623	ID=KPPR1_2716;locus_tag=KPPR1_2716	1	4.60083	2	0.607028	5	0.344167
ID=KPPR1_2718;locus_tag=KPPR1_2718	2	52.1256	2	30.145	0.576923	0.0382682	ID=KPPR1_2718;locus_tag=KPPR1_2718	2	52.1256	2	1.67775	26	9.2e-13	ID=KPPR1_2718;locus_tag=KPPR1_2718	2	1.67775	1	0.478264	Inf	0.747265
ID=KPPR1_272;locus_tag=KPPR1_272	1	21.9426	1	2.2738	0.0909091	9.29e-05	ID=KPPR1_272;locus_tag=KPPR1_272	1	21.9426	2	25.5467	0.846154	1	ID=KPPR1_272;locus_tag=KPPR1_272	2	25.5467	1	3.71575	6.5	0.000121671
ID=KPPR1_2720;locus_tag=KPPR1_2720	4	86.4763	3	104.009	1.2093	0.356786	ID=KPPR1_2720;locus_tag=KPPR1_2720	4	86.4763	3	37.4639	2.32432	3.62e-05	ID=KPPR1_2720;locus_tag=KPPR1_2720	3	37.4639	3	20.5286	1.7619	0.080422
ID=KPPR1_2721;locus_tag=KPPR1_2721	1	50.1844	2	17.8114	0.36	0.000319979	ID=KPPR1_2721;locus_tag=KPPR1_2721	1	50.1844	2	11.087	4.54545	1.59e-06	ID=KPPR1_2721;locus_tag=KPPR1_2721	2	11.087	1	1.83948	5.5	0.0385766
ID=KPPR1_2722;gene=xylA	7	383.757	6	336.625	0.877604	0.151524	ID=KPPR1_2722;gene=xylA	7	383.757	6	189.395	2.03175	1.79e-15	ID=KPPR1_2722;gene=xylA	6	189.395	4	14.1088	13.5	2.4e-39
ID=KPPR1_2723;gene=gph	13	349.445	12	458.239	1.31232	0.000342902	ID=KPPR1_2723;gene=gph	13	349.445	17	379.205	0.920844	0.475051	ID=KPPR1_2723;gene=gph	17	379.205	7	35.2628	10.8286	1.16e-72
ID=KPPR1_2724;gene=xynB	17	858.749	15	661.537	0.770664	1.48e-06	ID=KPPR1_2724;gene=xynB	17	858.749	16	1565.41	0.548882	9.93e-46	ID=KPPR1_2724;gene=xynB	16	1565.41	13	172.727	9.04624	2.45e-278
ID=KPPR1_2725;locus_tag=KPPR1_2725	5	122.464	4	142.974	1.17213	0.3586	ID=KPPR1_2725;locus_tag=KPPR1_2725	5	122.464	4	16.0164	7.625	1.93e-20	ID=KPPR1_2725;locus_tag=KPPR1_2725	4	16.0164	3	38.9969	0.410256	0.00490905
ID=KPPR1_2726;locus_tag=KPPR1_2726	2	25.882	2	53.6754	2.07692	0.0050183	ID=KPPR1_2726;locus_tag=KPPR1_2726	2	25.882	3	8.57899	2.88889	0.013547	ID=KPPR1_2726;locus_tag=KPPR1_2726	3	8.57899	3	2.64885	3	0.233306
ID=KPPR1_2728;locus_tag=KPPR1_2728	5	10.6192	2	215.873	19.6364	3.79e-49	ID=KPPR1_2728;locus_tag=KPPR1_2728	5	10.6192	4	55.6943	0.196429	8.43e-08	ID=KPPR1_2728;locus_tag=KPPR1_2728	4	55.6943	4	13.8697	4	9.98e-07
ID=KPPR1_273;locus_tag=KPPR1_273	2	26.4719	1	5.71894	0.230769	0.00123084	ID=KPPR1_273;locus_tag=KPPR1_273	2	26.4719	2	3.16523	8.66667	4.67e-05	ID=KPPR1_273;locus_tag=KPPR1_273	2	3.16523	1	0.110369	Inf	0.389089
ID=KPPR1_2730;locus_tag=KPPR1_2730	1	115.27	1	110.176	0.956522	1	ID=KPPR1_2730;locus_tag=KPPR1_2730	1	115.27	1	46.2332	2.5	2.01e-07	ID=KPPR1_2730;locus_tag=KPPR1_2730	1	46.2332	1	1.23245	46	2.16e-12
ID=KPPR1_2731;locus_tag=KPPR1_2731	1	39.7365	2	57.7062	1.45	0.149461	ID=KPPR1_2731;locus_tag=KPPR1_2731	1	39.7365	3	76.2077	0.526316	0.0026484	ID=KPPR1_2731;locus_tag=KPPR1_2731	3	76.2077	1	6.80607	10.8571	3.42e-15
ID=KPPR1_2732;locus_tag=KPPR1_2732	3	26.7574	2	43.7189	1.62963	0.102105	ID=KPPR1_2732;locus_tag=KPPR1_2732	3	26.7574	3	6.01913	4.5	0.000853647	ID=KPPR1_2732;locus_tag=KPPR1_2732	3	6.01913	2	1.72911	3	0.447336
ID=KPPR1_2733;locus_tag=KPPR1_2733	5	352.794	5	310.442	0.878187	0.17801	ID=KPPR1_2733;locus_tag=KPPR1_2733	5	352.794	4	300.42	1.17667	0.0826625	ID=KPPR1_2733;locus_tag=KPPR1_2733	4	300.42	4	61.0339	4.91803	4.52e-38
ID=KPPR1_2734;locus_tag=KPPR1_2734	3	387.24	2	20.0852	0.0516796	1.65e-87	ID=KPPR1_2734;locus_tag=KPPR1_2734	3	387.24	2	8.0947	48.375	3.1e-101	ID=KPPR1_2734;locus_tag=KPPR1_2734	2	8.0947	2	1.34282	8	0.0656776
ID=KPPR1_2735;locus_tag=KPPR1_2735	1	1.76987	1	26.2176	13	8.63e-06	ID=KPPR1_2735;locus_tag=KPPR1_2735	1	1.76987	1	16.2759	0.125	0.00322444	ID=KPPR1_2735;locus_tag=KPPR1_2735	1	16.2759	1	0.404685	Inf	6.33e-05
ID=KPPR1_2736;locus_tag=KPPR1_2736	11	171.164	8	261.073	1.52632	4.63e-05	ID=KPPR1_2736;locus_tag=KPPR1_2736	11	171.164	8	140.118	1.22143	0.164987	ID=KPPR1_2736;locus_tag=KPPR1_2736	8	140.118	6	19.0754	7.36842	3.01e-23
ID=KPPR1_2737;locus_tag=KPPR1_2737	2	71.5941	1	51.3327	0.708333	0.124999	ID=KPPR1_2737;locus_tag=KPPR1_2737	2	71.5941	4	116.474	0.62069	0.00399498	ID=KPPR1_2737;locus_tag=KPPR1_2737	4	116.474	1	3.03514	38.6667	5.69e-30
ID=KPPR1_2738;locus_tag=KPPR1_2738	39	744.05	33	1479.24	1.9879	3.42e-54	ID=KPPR1_2738;locus_tag=KPPR1_2738	39	744.05	36	909.598	0.817582	0.000142409	ID=KPPR1_2738;locus_tag=KPPR1_2738	36	909.598	23	252.891	3.59684	7.78e-86
ID=KPPR1_2739;locus_tag=KPPR1_2739	14	214.611	13	421.686	1.96279	1.07e-15	ID=KPPR1_2739;locus_tag=KPPR1_2739	14	214.611	12	463.733	0.463362	5.49e-21	ID=KPPR1_2739;locus_tag=KPPR1_2739	12	463.733	9	66.6259	6.92537	1.15e-72
ID=KPPR1_274;locus_tag=KPPR1_274	3	193.182	3	36.2085	0.186528	3.81e-26	ID=KPPR1_274;locus_tag=KPPR1_274	3	193.182	3	30.8567	6.22581	1.16e-28	ID=KPPR1_274;locus_tag=KPPR1_274	3	30.8567	3	18.4316	1.72222	0.14006
ID=KPPR1_2740;locus_tag=KPPR1_2740	11	17.4513	10	77.5502	4.58824	6.66e-10	ID=KPPR1_2740;locus_tag=KPPR1_2740	11	17.4513	9	28.9541	0.586207	0.191052	ID=KPPR1_2740;locus_tag=KPPR1_2740	9	28.9541	6	7.52347	3.625	0.00143715
ID=KPPR1_2741;locus_tag=KPPR1_2741	14	164.084	14	133.052	0.810976	0.142848	ID=KPPR1_2741;locus_tag=KPPR1_2741	14	164.084	15	42.9123	3.81395	5.41e-17	ID=KPPR1_2741;locus_tag=KPPR1_2741	15	42.9123	11	9.179	4.77778	4.54e-06
ID=KPPR1_2742;locus_tag=KPPR1_2742	7	218.208	3	92.4333	0.422018	2.88e-12	ID=KPPR1_2742;locus_tag=KPPR1_2742	7	218.208	10	88.0385	2.47727	3.96e-13	ID=KPPR1_2742;locus_tag=KPPR1_2742	10	88.0385	3	10.0068	8.8	3.76e-16
ID=KPPR1_2744;locus_tag=KPPR1_2744	1	20.6866	3	46.3372	2.19048	0.00654674	ID=KPPR1_2744;locus_tag=KPPR1_2744	1	20.6866	2	38.8303	0.538462	0.055974	ID=KPPR1_2744;locus_tag=KPPR1_2744	2	38.8303	1	2.99835	13	1.45e-08
ID=KPPR1_2745;locus_tag=KPPR1_2745	4	63.8866	2	91.6409	1.4375	0.056936	ID=KPPR1_2745;locus_tag=KPPR1_2745	4	63.8866	2	16.3624	4	2.21e-07	ID=KPPR1_2745;locus_tag=KPPR1_2745	2	16.3624	2	38.0588	0.421053	0.00699729
ID=KPPR1_2746;locus_tag=KPPR1_2746	2	19.4305	1	21.9111	1.15789	1	ID=KPPR1_2746;locus_tag=KPPR1_2746	2	19.4305	1	0.691854	19	0.00011736	ID=KPPR1_2746;locus_tag=KPPR1_2746	1	0.691854	1	0.349501	Inf	1
ID=KPPR1_2747;locus_tag=KPPR1_2747	2	57.7206	3	116.894	2.01724	2.64e-05	ID=KPPR1_2747;locus_tag=KPPR1_2747	2	57.7206	2	12.7128	4.46154	2.35e-07	ID=KPPR1_2747;locus_tag=KPPR1_2747	2	12.7128	2	36.5136	0.351351	0.00177534
ID=KPPR1_2748;locus_tag=KPPR1_2748	24	6509.79	14	1047.6	0.160983	2.56420070191607e-321	ID=KPPR1_2748;locus_tag=KPPR1_2748	24	6509.79	22	2132.8	3.05204	0	ID=KPPR1_2748;locus_tag=KPPR1_2748	22	2132.8	45	159215	0.013397	2.08001636899165e-321
ID=KPPR1_2749;locus_tag=KPPR1_2749	3	26.6432	1	53.5031	2	0.00762132	ID=KPPR1_2749;locus_tag=KPPR1_2749	3	26.6432	2	60.1048	0.45	0.00135243	ID=KPPR1_2749;locus_tag=KPPR1_2749	2	60.1048	1	0.257527	Inf	7.13e-18
ID=KPPR1_2750;locus_tag=KPPR1_2750	6	127.564	5	167.055	1.30469	0.0506844	ID=KPPR1_2750;locus_tag=KPPR1_2750	6	127.564	9	129.048	0.992248	1	ID=KPPR1_2750;locus_tag=KPPR1_2750	9	129.048	5	24.3915	5.375	5.74e-18
ID=KPPR1_2752;locus_tag=KPPR1_2752	12	203.649	9	259.419	1.26961	0.0237177	ID=KPPR1_2752;locus_tag=KPPR1_2752	12	203.649	11	150.755	1.35099	0.0129491	ID=KPPR1_2752;locus_tag=KPPR1_2752	11	150.755	6	30.2226	5.03333	5.82e-20
ID=KPPR1_2753;locus_tag=KPPR1_2753	3	19.0689	3	110.83	5.84211	3.29e-16	ID=KPPR1_2753;locus_tag=KPPR1_2753	3	19.0689	4	98.52	0.191919	1.77e-13	ID=KPPR1_2753;locus_tag=KPPR1_2753	4	98.52	3	4.78264	19.8	4.96e-23
ID=KPPR1_2754;locus_tag=KPPR1_2754	5	31.0964	4	161.543	5.22581	1.1e-21	ID=KPPR1_2754;locus_tag=KPPR1_2754	5	31.0964	4	150.703	0.205298	3.09e-19	ID=KPPR1_2754;locus_tag=KPPR1_2754	4	150.703	2	8.18568	18.875	1.96e-34
ID=KPPR1_2755;locus_tag=KPPR1_2755	1	2.74045	1	9.3708	3	0.245391	ID=KPPR1_2755;locus_tag=KPPR1_2755	1	2.74045	1	2.45608	1.5	1	ID=KPPR1_2755;locus_tag=KPPR1_2755	1	2.45608	2	0.367896	Inf	0.747265
ID=KPPR1_2756;locus_tag=KPPR1_2756	6	156.929	2	97.7732	0.624204	0.000629671	ID=KPPR1_2756;locus_tag=KPPR1_2756	6	156.929	5	77.1936	2.03896	6.66e-07	ID=KPPR1_2756;locus_tag=KPPR1_2756	5	77.1936	1	8.60876	8.55556	4.6e-14
ID=KPPR1_2757;locus_tag=KPPR1_2757	4	189.871	2	32.3499	0.168421	1.67e-27	ID=KPPR1_2757;locus_tag=KPPR1_2757	4	189.871	1	9.0114	21.1111	7.11e-44	ID=KPPR1_2757;locus_tag=KPPR1_2757	1	9.0114	1	1.7659	4.5	0.108085
ID=KPPR1_2759;locus_tag=KPPR1_2759	6	146.29	4	73.0026	0.5	2.74e-06	ID=KPPR1_2759;locus_tag=KPPR1_2759	6	146.29	3	17.8671	8.11111	4.67e-25	ID=KPPR1_2759;locus_tag=KPPR1_2759	3	17.8671	2	1.12208	18	0.000154673
ID=KPPR1_2762;locus_tag=KPPR1_2762	1	60.0805	1	86.5421	1.45	0.0591443	ID=KPPR1_2762;locus_tag=KPPR1_2762	1	60.0805	1	38.8822	1.53846	0.0864846	ID=KPPR1_2762;locus_tag=KPPR1_2762	1	38.8822	1	16.0954	2.4375	0.00490905
ID=KPPR1_2765;gene=int	5	26.8335	7	138.323	5.11111	2.64e-18	ID=KPPR1_2765;gene=int	5	26.8335	7	33.9527	0.794118	0.708857	ID=KPPR1_2765;gene=int	7	33.9527	3	7.0636	4.85714	5.28e-05
ID=KPPR1_2766;locus_tag=KPPR1_2766	1	30.2401	1	44.0634	1.46667	0.220229	ID=KPPR1_2766;locus_tag=KPPR1_2766	1	30.2401	1	4.44516	7.5	1.95e-05	ID=KPPR1_2766;locus_tag=KPPR1_2766	1	4.44516	1	4.76425	0.8	1
ID=KPPR1_2767;gene=yadF	3	78.3311	2	71.3834	0.910256	0.922137	ID=KPPR1_2767;gene=yadF	3	78.3311	4	63.443	1.2381	0.40764	ID=KPPR1_2767;gene=yadF	4	63.443	2	2.4649	31.5	4.38e-16
ID=KPPR1_2768;locus_tag=KPPR1_2768	5	32.676	4	130.054	3.93939	4.37e-14	ID=KPPR1_2768;locus_tag=KPPR1_2768	5	32.676	5	31.5659	1.03125	1	ID=KPPR1_2768;locus_tag=KPPR1_2768	5	31.5659	3	19.8848	1.6	0.202968
ID=KPPR1_2769;locus_tag=KPPR1_2769	2	76.0283	1	35.5539	0.473684	0.000475403	ID=KPPR1_2769;locus_tag=KPPR1_2769	2	76.0283	1	46.7002	1.61702	0.0244954	ID=KPPR1_2769;locus_tag=KPPR1_2769	1	46.7002	1	1.4164	47	1.12e-12
ID=KPPR1_2770;locus_tag=KPPR1_2770	15	413.75	8	377.14	0.910628	0.331334	ID=KPPR1_2770;locus_tag=KPPR1_2770	15	413.75	5	189.655	2.17895	3.45e-19	ID=KPPR1_2770;locus_tag=KPPR1_2770	5	189.655	4	68.9436	2.75362	1.01e-13
ID=KPPR1_2771;locus_tag=KPPR1_2771	10	448.862	6	270.134	0.601336	1.08e-10	ID=KPPR1_2771;locus_tag=KPPR1_2771	10	448.862	4	135.603	3.30147	1.02e-38	ID=KPPR1_2771;locus_tag=KPPR1_2771	4	135.603	4	21.2828	6.47619	3.84e-21
ID=KPPR1_2772;locus_tag=KPPR1_2772	6	293.78	4	128.297	0.435374	2.32e-15	ID=KPPR1_2772;locus_tag=KPPR1_2772	6	293.78	5	99.2292	2.9697	1.46e-22	ID=KPPR1_2772;locus_tag=KPPR1_2772	5	99.2292	3	13.8329	7.07143	2.34e-16
ID=KPPR1_2773;gene=ugpC	4	92.9468	3	205.744	2.21505	2.34e-10	ID=KPPR1_2773;gene=ugpC	4	92.9468	4	117.338	0.794872	0.204945	ID=KPPR1_2773;gene=ugpC	4	117.338	3	14.7342	7.8	4.11e-20
ID=KPPR1_2774;locus_tag=KPPR1_2774	3	91.9952	4	142.078	1.54348	0.00290726	ID=KPPR1_2774;locus_tag=KPPR1_2774	3	91.9952	4	105.542	0.867925	0.582765	ID=KPPR1_2774;locus_tag=KPPR1_2774	4	105.542	2	11.975	8.83333	2.55e-19
ID=KPPR1_2775;gene=iolE	2	48.9284	2	101.391	2.06122	6.89e-05	ID=KPPR1_2775;gene=iolE	2	48.9284	1	75.6543	0.644737	0.0411025	ID=KPPR1_2775;gene=iolE	1	75.6543	2	14.4031	5.42857	5.21e-11
ID=KPPR1_2776;locus_tag=KPPR1_2776	4	54.9041	2	70.3154	1.27273	0.346673	ID=KPPR1_2776;locus_tag=KPPR1_2776	4	54.9041	2	18.9222	2.89474	0.000100071	ID=KPPR1_2776;locus_tag=KPPR1_2776	2	18.9222	2	6.6957	2.71429	0.0493944
ID=KPPR1_2777;gene=iolG	3	5.19543	1	34.038	6.8	6.98e-06	ID=KPPR1_2777;gene=iolG	3	5.19543	3	10.2567	0.5	0.503609	ID=KPPR1_2777;gene=iolG	3	10.2567	1	1.26924	10	0.0205692
ID=KPPR1_2778;gene=iolD	2	2.35983	2	25.4252	12.5	1.57e-05	ID=KPPR1_2778;gene=iolD	2	2.35983	3	29.179	0.0689655	1.6e-06	ID=KPPR1_2778;gene=iolD	3	29.179	1	0.0919739	Inf	9.69e-09
ID=KPPR1_2780;locus_tag=KPPR1_2780	8	89.6164	7	222.109	2.46667	2.58e-13	ID=KPPR1_2780;locus_tag=KPPR1_2780	8	89.6164	8	118.515	0.756303	0.102223	ID=KPPR1_2780;locus_tag=KPPR1_2780	8	118.515	6	18.1189	6.61111	8.16e-19
ID=KPPR1_2781;locus_tag=KPPR1_2781	9	136.337	6	155.1	1.13971	0.463696	ID=KPPR1_2781;locus_tag=KPPR1_2781	9	136.337	16	2397.62	0.0567139	0	ID=KPPR1_2781;locus_tag=KPPR1_2781	16	2397.62	15	3037.33	0.789595	1.83e-17
ID=KPPR1_2782;locus_tag=KPPR1_2782	1	1.19894	1	31.7298	32	2.79e-08	ID=KPPR1_2782;locus_tag=KPPR1_2782	1	1.19894	1	16.4315	0.0625	0.000727564	ID=KPPR1_2782;locus_tag=KPPR1_2782	1	16.4315	1	5.20572	3.2	0.0454812
ID=KPPR1_2784;locus_tag=KPPR1_2784	2	49.7277	2	76.8957	1.54	0.0398126	ID=KPPR1_2784;locus_tag=KPPR1_2784	2	49.7277	3	197.663	0.252525	4.57e-21	ID=KPPR1_2784;locus_tag=KPPR1_2784	3	197.663	2	61.5673	3.19355	3.79e-17
ID=KPPR1_2787;locus_tag=KPPR1_2787	7	354.126	5	124.129	0.350282	1.12e-25	ID=KPPR1_2787;locus_tag=KPPR1_2787	7	354.126	7	98.5546	3.57576	1.77e-33	ID=KPPR1_2787;locus_tag=KPPR1_2787	7	98.5546	4	13.8329	7.07143	2.34e-16
ID=KPPR1_2788;gene=mmsA	10	343.526	12	401.394	1.1657	0.0733625	ID=KPPR1_2788;gene=mmsA	10	343.526	13	761.005	0.452037	1.54e-35	ID=KPPR1_2788;gene=mmsA	13	761.005	14	1532.89	0.496412	3.82e-58
ID=KPPR1_2789;locus_tag=KPPR1_2789	3	35.7209	2	38.4823	1.05556	1	ID=KPPR1_2789;locus_tag=KPPR1_2789	3	35.7209	3	29.8881	1.2	0.839989	ID=KPPR1_2789;locus_tag=KPPR1_2789	3	29.8881	2	28.0704	1.07143	1
ID=KPPR1_2790;locus_tag=KPPR1_2790	12	267.041	8	369.905	1.38577	0.000131431	ID=KPPR1_2790;locus_tag=KPPR1_2790	12	267.041	10	261.659	1.01908	1	ID=KPPR1_2790;locus_tag=KPPR1_2790	10	261.659	8	47.9184	5.45833	6.65e-36
														ID=KPPR1_2791;locus_tag=KPPR1_2791	1	0.0864818	1	0.0735791	NA	1
ID=KPPR1_2793;locus_tag=KPPR1_2793	2	1.61762	1	0.826835	0.5	1	ID=KPPR1_2793;locus_tag=KPPR1_2793	2	1.61762	1	0.0691854	Inf	0.78429
ID=KPPR1_2797;locus_tag=KPPR1_2797	6	125.965	5	137.013	1.0873	0.807587	ID=KPPR1_2797;locus_tag=KPPR1_2797	6	125.965	5	107.791	1.16667	0.450372	ID=KPPR1_2797;locus_tag=KPPR1_2797	5	107.791	4	20.8413	5.14286	9.47e-15
ID=KPPR1_2798;locus_tag=KPPR1_2798	2	31.0964	2	73.8984	2.3871	8.5e-05	ID=KPPR1_2798;locus_tag=KPPR1_2798	2	31.0964	2	21.6723	1.40909	0.458569	ID=KPPR1_2798;locus_tag=KPPR1_2798	2	21.6723	2	7.52347	2.75	0.0279813
ID=KPPR1_2799;gene=yjgD	1	25.7488	1	22.8069	0.884615	1	ID=KPPR1_2799;gene=yjgD	1	25.7488	1	9.89352	2.6	0.0245844	ID=KPPR1_2799;gene=yjgD	1	9.89352	1	2.39132	5	0.0650462
ID=KPPR1_28;locus_tag=KPPR1_28	6	171.925	5	189.621	1.10465	0.5822	ID=KPPR1_28;locus_tag=KPPR1_28	6	171.925	6	109.399	1.57798	0.000552928	ID=KPPR1_28;locus_tag=KPPR1_28	6	109.399	5	24.0236	4.54167	1.3e-13
ID=KPPR1_2800;gene=argF	4	213.793	3	87.5067	0.411215	1.39e-12	ID=KPPR1_2800;gene=argF	4	213.793	9	28.6082	7.37931	8.52e-35	ID=KPPR1_2800;gene=argF	9	28.6082	3	16.2426	1.8125	0.119347
ID=KPPR1_2801;locus_tag=KPPR1_2801	13	353.308	12	321.225	0.909348	0.378527	ID=KPPR1_2801;locus_tag=KPPR1_2801	13	353.308	28	20528.8	0.0171952	9.88131291682493e-322	ID=KPPR1_2801;locus_tag=KPPR1_2801	28	20528.8	14	1651.41	12.4343	7.75683063970757e-322
ID=KPPR1_2802;locus_tag=KPPR1_2802	16	1027.21	11	680.761	0.663096	3.37e-16	ID=KPPR1_2802;locus_tag=KPPR1_2802	16	1027.21	16	591.086	1.73773	1.71e-26	ID=KPPR1_2802;locus_tag=KPPR1_2802	16	591.086	10	33.5337	17.3824	1.67e-130
ID=KPPR1_2803;locus_tag=KPPR1_2803	19	489.988	20	1320.73	2.69592	4.4e-86	ID=KPPR1_2803;locus_tag=KPPR1_2803	19	489.988	19	793.263	0.617907	1.7e-16	ID=KPPR1_2803;locus_tag=KPPR1_2803	19	793.263	13	93.8502	8.43617	1.17e-136
ID=KPPR1_2804;locus_tag=KPPR1_2804	7	304.151	8	449.764	1.48026	3.82e-07	ID=KPPR1_2804;locus_tag=KPPR1_2804	7	304.151	10	326.815	0.929664	0.619384	ID=KPPR1_2804;locus_tag=KPPR1_2804	10	326.815	6	79.9069	4.0875	1.33e-35
ID=KPPR1_2805;gene=frlB	23	914.11	24	1359.04	1.48687	7.08e-20	ID=KPPR1_2805;gene=frlB	23	914.11	21	576.626	1.58406	1.72e-17	ID=KPPR1_2805;gene=frlB	21	576.626	13	115.078	5.01739	1.92e-73
ID=KPPR1_2806;gene=yjgK	3	21.2194	4	88.7125	4.2381	1.6e-10	ID=KPPR1_2806;gene=yjgK	3	21.2194	3	45.8353	0.456522	0.00716575	ID=KPPR1_2806;gene=yjgK	3	45.8353	1	20.7861	2.19048	0.00561777
ID=KPPR1_2807;gene=pyrB	6	53.1152	6	73.6572	1.39623	0.132934	ID=KPPR1_2807;gene=pyrB	6	53.1152	4	29.3	1.82759	0.0232547	ID=KPPR1_2807;gene=pyrB	4	29.3	4	6.58533	4.14286	0.000608918
ID=KPPR1_2808;gene=pyrI	3	210.215	2	223.004	1.0619	0.843463	ID=KPPR1_2808;gene=pyrI	3	210.215	2	98.0358	2.14286	7.31e-10	ID=KPPR1_2808;gene=pyrI	2	98.0358	3	25.8999	3.76923	1.44e-10
ID=KPPR1_2809;gene=yjgF	1	17.1468	2	48.1287	2.82353	0.000369727	ID=KPPR1_2809;gene=yjgF	1	17.1468	1	16.0164	1.0625	1	ID=KPPR1_2809;gene=yjgF	1	16.0164	1	1.89466	8	0.00246232
ID=KPPR1_2810;gene=mgtA	8	184.98	4	193.824	1.04865	0.998778	ID=KPPR1_2810;gene=mgtA	8	184.98	7	109.002	1.69725	3.4e-05	ID=KPPR1_2810;gene=mgtA	7	109.002	4	13.557	7.78571	8.91e-19
ID=KPPR1_2811;gene=treR	5	87.0662	4	140.321	1.6092	0.00121985	ID=KPPR1_2811;gene=treR	5	87.0662	4	89.0935	0.977528	1	ID=KPPR1_2811;gene=treR	4	89.0935	4	8.47999	11.125	8.19e-18
ID=KPPR1_2812;gene=treP	14	907.335	5	273.131	0.300992	3.78e-78	ID=KPPR1_2812;gene=treP	14	907.335	5	84.8732	10.6706	3.09e-172	ID=KPPR1_2812;gene=treP	5	84.8732	5	16.3162	5.3125	4.78e-12
ID=KPPR1_2814;gene=celB	7	191.907	8	358.846	1.86979	4.86e-12	ID=KPPR1_2814;gene=celB	7	191.907	8	160.06	1.2	0.181562	ID=KPPR1_2814;gene=celB	8	160.06	7	75.3266	2.13333	7.51e-08
ID=KPPR1_2815;locus_tag=KPPR1_2815	10	607.541	11	725.1	1.19243	0.00326232	ID=KPPR1_2815;locus_tag=KPPR1_2815	10	607.541	8	425.127	1.43059	5.47e-08	ID=KPPR1_2815;locus_tag=KPPR1_2815	8	425.127	8	54.7061	7.72727	1.69e-70
ID=KPPR1_2816;locus_tag=KPPR1_2816	2	193.867	1	85.4396	0.438144	2.43e-10	ID=KPPR1_2816;locus_tag=KPPR1_2816	2	193.867	1	46.4061	4.21739	7.67e-22	ID=KPPR1_2816;locus_tag=KPPR1_2816	1	46.4061	1	2.86959	15.3333	1.97e-10
ID=KPPR1_2817;locus_tag=KPPR1_2817	5	568.871	4	241.091	0.42355	2.63e-30	ID=KPPR1_2817;locus_tag=KPPR1_2817	5	568.871	5	109.953	5.17273	9.5e-74	ID=KPPR1_2817;locus_tag=KPPR1_2817	5	109.953	4	14.5319	7.33333	2.07e-18
ID=KPPR1_2818;gene=nrdD	15	257.526	10	708.287	2.74419	9.64e-48	ID=KPPR1_2818;gene=nrdD	15	257.526	10	295.041	0.874576	0.226102	ID=KPPR1_2818;gene=nrdD	10	295.041	8	70.9119	4.15493	1.09e-32
ID=KPPR1_2819;gene=nrdG	4	88.3603	3	161.129	1.82955	1.22e-05	ID=KPPR1_2819;gene=nrdG	4	88.3603	4	100.336	0.88	0.680369	ID=KPPR1_2819;gene=nrdG	4	100.336	3	15.0101	6.66667	5.08e-16
														ID=KPPR1_282;gene=ihfA	2	0.397816	3	0.294317	NA	1
ID=KPPR1_2820;locus_tag=KPPR1_2820	4	66.8364	2	115.619	1.73134	0.000844892	ID=KPPR1_2820;locus_tag=KPPR1_2820	4	66.8364	5	9.84163	6.7	8.29e-11	ID=KPPR1_2820;locus_tag=KPPR1_2820	5	9.84163	2	9.25258	1.11111	1
ID=KPPR1_2821;gene=relB	3	132.322	2	105.835	0.80303	0.181408	ID=KPPR1_2821;gene=relB	3	132.322	2	91.9301	1.43478	0.0199353	ID=KPPR1_2821;gene=relB	2	91.9301	2	6.60373	13.1429	2.25e-19
ID=KPPR1_2822;locus_tag=KPPR1_2822	16	742.128	15	945.417	1.27358	2.55e-06	ID=KPPR1_2822;locus_tag=KPPR1_2822	16	742.128	17	925.649	0.801296	2.29e-05	ID=KPPR1_2822;locus_tag=KPPR1_2822	17	925.649	12	184.923	5.00541	3.39e-117
ID=KPPR1_2823;locus_tag=KPPR1_2823	13	544.53	14	810.057	1.48624	3e-12	ID=KPPR1_2823;locus_tag=KPPR1_2823	13	544.53	15	398.162	1.36935	6.28e-06	ID=KPPR1_2823;locus_tag=KPPR1_2823	15	398.162	12	67.9503	5.85294	1.47e-56
ID=KPPR1_2825;locus_tag=KPPR1_2825	5	110.607	5	271.236	2.44144	8.81e-16	ID=KPPR1_2825;locus_tag=KPPR1_2825	5	110.607	5	58.5136	1.88136	0.000231172	ID=KPPR1_2825;locus_tag=KPPR1_2825	5	58.5136	4	14.1824	4.21429	2.43e-07
ID=KPPR1_2826;locus_tag=KPPR1_2826	8	367.81	6	335.764	0.913043	0.393811	ID=KPPR1_2826;locus_tag=KPPR1_2826	8	367.81	6	192.906	1.90674	7.31e-13	ID=KPPR1_2826;locus_tag=KPPR1_2826	6	192.906	4	60.4085	3.21667	7.07e-17
ID=KPPR1_2827;locus_tag=KPPR1_2827	6	148.193	3	186.761	1.26351	0.0694733	ID=KPPR1_2827;locus_tag=KPPR1_2827	6	148.193	5	124.222	1.19355	0.287991	ID=KPPR1_2827;locus_tag=KPPR1_2827	5	124.222	2	9.14221	13.7778	3.15e-26
ID=KPPR1_2828;locus_tag=KPPR1_2828	4	97.0194	3	142.836	1.47423	0.00760545	ID=KPPR1_2828;locus_tag=KPPR1_2828	4	97.0194	5	156.619	0.617834	0.00054275	ID=KPPR1_2828;locus_tag=KPPR1_2828	5	156.619	3	15.5804	9.8125	1.84e-29
ID=KPPR1_2829;locus_tag=KPPR1_2829	1	86.4572	1	133.534	1.55814	0.00325502	ID=KPPR1_2829;locus_tag=KPPR1_2829	1	86.4572	3	28.4352	3.07143	1.84e-07	ID=KPPR1_2829;locus_tag=KPPR1_2829	3	28.4352	1	20.6022	1.33333	0.595898
ID=KPPR1_2830;locus_tag=KPPR1_2830	5	162.505	3	132.328	0.809816	0.141235	ID=KPPR1_2830;locus_tag=KPPR1_2830	5	162.505	4	588.993	0.27674	7.57e-56	ID=KPPR1_2830;locus_tag=KPPR1_2830	4	588.993	3	18.6707	31	7.9e-146
ID=KPPR1_2831;locus_tag=KPPR1_2831	1	0.266432	1	0.551223	Inf	1	ID=KPPR1_2831;locus_tag=KPPR1_2831	1	0.266432	1	0.224853	NA	1
ID=KPPR1_2832;locus_tag=KPPR1_2832	2	433.295	2	431.987	0.997691	1	ID=KPPR1_2832;locus_tag=KPPR1_2832	2	433.295	2	184.812	2.34054	7.05e-23	ID=KPPR1_2832;locus_tag=KPPR1_2832	2	184.812	2	33.4601	5.60606	4.46e-26
ID=KPPR1_2833;gene=cybC	2	1.50344	1	29.7661	15	7.72e-07	ID=KPPR1_2833;gene=cybC	2	1.50344	1	31.3756	0.0645161	4.78e-07	ID=KPPR1_2833;gene=cybC	1	31.3756	1	2.17058	15.5	3.12e-07
ID=KPPR1_2834;locus_tag=KPPR1_2834	5	125.547	4	252.667	2.00794	2.69e-10	ID=KPPR1_2834;locus_tag=KPPR1_2834	5	125.547	6	245.712	0.512195	2.14e-09	ID=KPPR1_2834;locus_tag=KPPR1_2834	6	245.712	6	32.4116	7.6875	4.74e-41
ID=KPPR1_2835;locus_tag=KPPR1_2835	1	0.0761235	1	0.24116	NA	1
ID=KPPR1_2836;locus_tag=KPPR1_2836	5	118.791	6	231.548	1.94958	6.15e-09	ID=KPPR1_2836;locus_tag=KPPR1_2836	5	118.791	4	133.424	0.894737	0.666154	ID=KPPR1_2836;locus_tag=KPPR1_2836	4	133.424	3	10.6322	12.0909	5.52e-27
ID=KPPR1_2837;locus_tag=KPPR1_2837	6	120.351	5	192.928	1.60833	0.000112213	ID=KPPR1_2837;locus_tag=KPPR1_2837	6	120.351	7	163.018	0.736196	0.0267388	ID=KPPR1_2837;locus_tag=KPPR1_2837	7	163.018	4	19.8112	8.15	2.93e-28
ID=KPPR1_2838;gene=mpl	10	368.666	7	695.093	1.88347	8.63e-23	ID=KPPR1_2838;gene=mpl	10	368.666	8	115.211	3.2087	6.51e-31	ID=KPPR1_2838;gene=mpl	8	115.211	5	20.8965	5.47619	2.61e-16
ID=KPPR1_2839;locus_tag=KPPR1_2839	5	2.15049	8	61.358	30.5	2.53e-15	ID=KPPR1_2839;locus_tag=KPPR1_2839	5	2.15049	6	8.70007	0.222222	0.124391	ID=KPPR1_2839;locus_tag=KPPR1_2839	6	8.70007	4	5.11375	1.8	0.643611
ID=KPPR1_284;locus_tag=KPPR1_284	10	125.68	5	129.744	1.03175	1	ID=KPPR1_284;locus_tag=KPPR1_284	10	125.68	7	172.185	0.732558	0.0199519	ID=KPPR1_284;locus_tag=KPPR1_284	7	172.185	4	27.353	6.37037	2.93e-26
ID=KPPR1_2840;gene=yjfF	11	596.37	6	499.098	0.837248	0.00782927	ID=KPPR1_2840;gene=yjfF	11	596.37	7	394.253	1.51269	6.64e-10	ID=KPPR1_2840;gene=yjfF	7	394.253	5	52.5171	7.43396	3.79e-64
ID=KPPR1_2841;locus_tag=KPPR1_2841	1	39.47	1	30.903	0.794872	0.626028	ID=KPPR1_2841;locus_tag=KPPR1_2841	1	39.47	2	24.1803	1.625	0.144395	ID=KPPR1_2841;locus_tag=KPPR1_2841	2	24.1803	1	2.90638	8	0.000100956
ID=KPPR1_2842;gene=ytfR	4	103.985	5	187.623	1.80769	3.02e-06	ID=KPPR1_2842;gene=ytfR	4	103.985	5	112.98	0.920354	0.905985	ID=KPPR1_2842;gene=ytfR	5	112.98	4	15.2125	7.53333	3.91e-19
ID=KPPR1_2843;locus_tag=KPPR1_2843	7	380.104	5	850.159	2.23684	1.51e-40	ID=KPPR1_2843;locus_tag=KPPR1_2843	7	380.104	6	133.026	2.85714	1.83e-27	ID=KPPR1_2843;locus_tag=KPPR1_2843	6	133.026	4	43.0438	3.09302	2.02e-11
ID=KPPR1_2845;locus_tag=KPPR1_2845	1	1.80793	1	16.8468	8.5	0.00165991	ID=KPPR1_2845;locus_tag=KPPR1_2845	1	1.80793	1	3.82249	0.5	1	ID=KPPR1_2845;locus_tag=KPPR1_2845	1	3.82249	1	0.202343	Inf	0.200929
ID=KPPR1_2846;locus_tag=KPPR1_2846	7	153.922	7	294.215	1.90909	1.53e-10	ID=KPPR1_2846;locus_tag=KPPR1_2846	7	153.922	7	219.802	0.7	0.00191162	ID=KPPR1_2846;locus_tag=KPPR1_2846	7	219.802	4	45.7478	4.78261	1.34e-27
ID=KPPR1_2847;gene=ytfN	12	222.699	12	613.477	2.74888	1.43e-41	ID=KPPR1_2847;gene=ytfN	12	222.699	16	463.421	0.481641	2.42e-19	ID=KPPR1_2847;gene=ytfN	16	463.421	9	36.7528	12.5135	3.69e-93
ID=KPPR1_2848;gene=ytfM	10	388.725	9	527.176	1.35476	1.6e-05	ID=KPPR1_2848;gene=ytfM	10	388.725	14	294.765	1.31864	0.000969173	ID=KPPR1_2848;gene=ytfM	14	294.765	9	67.1961	4.40299	2.41e-34
ID=KPPR1_2849;gene=msrA	9	191.127	6	333.318	1.74346	2.23e-09	ID=KPPR1_2849;gene=msrA	9	191.127	8	207.21	0.922705	0.722107	ID=KPPR1_2849;gene=msrA	8	207.21	4	19.7928	10.35	2.3e-39
ID=KPPR1_285;locus_tag=KPPR1_285	4	37.2624	3	8.99183	0.243243	0.000104407	ID=KPPR1_285;locus_tag=KPPR1_285	4	37.2624	2	92.9852	0.397849	3.28e-06	ID=KPPR1_285;locus_tag=KPPR1_285	2	92.9852	2	8.79271	10.3333	4.13e-18
ID=KPPR1_2850;locus_tag=KPPR1_2850	4	53.7812	3	53.4687	0.981481	1	ID=KPPR1_2850;locus_tag=KPPR1_2850	4	53.7812	3	18.9914	2.84211	0.000146675	ID=KPPR1_2850;locus_tag=KPPR1_2850	3	18.9914	2	3.27427	6.33333	0.00162751
ID=KPPR1_2851;gene=lacY	3	25.1588	5	79.5829	3.2	2.27e-07	ID=KPPR1_2851;gene=lacY	3	25.1588	7	187.96	0.132979	6.24e-31	ID=KPPR1_2851;gene=lacY	7	187.96	2	50.2545	3.76	2.35e-19
ID=KPPR1_2852;locus_tag=KPPR1_2852	25	1463.28	18	1246.49	0.851675	8.55e-05	ID=KPPR1_2852;locus_tag=KPPR1_2852	25	1463.28	17	423.692	3.45047	2.61e-131	ID=KPPR1_2852;locus_tag=KPPR1_2852	17	423.692	13	103.342	4.1165	4.03e-46
ID=KPPR1_2853;gene=araC	13	579.585	7	397.363	0.684483	1.87e-08	ID=KPPR1_2853;gene=araC	13	579.585	8	243.083	2.38683	2.16e-31	ID=KPPR1_2853;gene=araC	8	243.083	7	25.7527	9.34615	3.01e-44
ID=KPPR1_2854;locus_tag=KPPR1_2854	3	112.016	1	43.8912	0.392857	1.68e-07	ID=KPPR1_2854;locus_tag=KPPR1_2854	3	112.016	2	46.2851	2.43478	5.62e-07	ID=KPPR1_2854;locus_tag=KPPR1_2854	2	46.2851	1	11.368	4.18182	7.31e-06
ID=KPPR1_2855;gene=cysQ	6	79.511	5	274.888	3.4375	3.49e-25	ID=KPPR1_2855;gene=cysQ	6	79.511	3	65.0343	1.23077	0.418098	ID=KPPR1_2855;gene=cysQ	3	65.0343	3	18.1557	3.61111	4.97e-07
ID=KPPR1_2856;locus_tag=KPPR1_2856	5	121.683	5	239.851	1.96721	2.14e-09	ID=KPPR1_2856;locus_tag=KPPR1_2856	5	121.683	4	103.917	1.17308	0.437323	ID=KPPR1_2856;locus_tag=KPPR1_2856	4	103.917	4	54.191	1.92593	0.000172966
ID=KPPR1_2857;gene=cpdB	35	1280.87	22	1296.48	1.01171	1	ID=KPPR1_2857;gene=cpdB	35	1280.87	30	1087.44	1.17847	0.000206374	ID=KPPR1_2857;gene=cpdB	30	1087.44	18	342.879	3.1691	1.25e-88
ID=KPPR1_2858;locus_tag=KPPR1_2858	6	550.316	2	146.178	0.265455	1.6e-54	ID=KPPR1_2858;locus_tag=KPPR1_2858	6	550.316	2	112.029	4.91071	1.32e-68	ID=KPPR1_2858;locus_tag=KPPR1_2858	2	112.029	2	16.261	7	2.67e-18
ID=KPPR1_2859;gene=ytfG	3	57.0545	3	188.139	3.29825	9.97e-17	ID=KPPR1_2859;gene=ytfG	3	57.0545	3	134.254	0.425373	9.74e-08	ID=KPPR1_2859;gene=ytfG	3	134.254	3	26.2494	5.15385	4.11e-18
ID=KPPR1_286;locus_tag=KPPR1_286	9	69.4436	6	23.5303	0.347826	9.37e-06	ID=KPPR1_286;locus_tag=KPPR1_286	9	69.4436	8	197.836	0.348485	8.22e-15	ID=KPPR1_286;locus_tag=KPPR1_286	8	197.836	5	16.0586	12.375	4.32e-40
ID=KPPR1_2860;locus_tag=KPPR1_2860	5	126.06	7	512.534	4.07143	8e-55	ID=KPPR1_2860;locus_tag=KPPR1_2860	5	126.06	5	221.601	0.567568	1.06e-06	ID=KPPR1_2860;locus_tag=KPPR1_2860	5	221.601	5	13.0419	17.0769	4.1e-49
ID=KPPR1_2861;locus_tag=KPPR1_2861	6	169.622	7	313.818	1.84706	2.45e-10	ID=KPPR1_2861;locus_tag=KPPR1_2861	6	169.622	7	236.649	0.7173	0.00260281	ID=KPPR1_2861;locus_tag=KPPR1_2861	7	236.649	7	28.1992	8.46429	2.17e-41
ID=KPPR1_2862;gene=ric	1	1.97921	3	46.7851	23.5	1.98e-11	ID=KPPR1_2862;gene=ric	1	1.97921	2	6.31317	0.333333	0.484446	ID=KPPR1_2862;gene=ric	2	6.31317	1	4.06525	1.5	1
ID=KPPR1_2863;locus_tag=KPPR1_2863	13	693.466	10	336.108	0.484848	3.89e-28	ID=KPPR1_2863;locus_tag=KPPR1_2863	13	693.466	11	175.99	3.9375	1.78e-71	ID=KPPR1_2863;locus_tag=KPPR1_2863	11	175.99	6	48.4886	3.66667	9.41e-18
ID=KPPR1_2864;locus_tag=KPPR1_2864	2	11.5517	2	20.3264	1.66667	0.353567	ID=KPPR1_2864;locus_tag=KPPR1_2864	2	11.5517	2	15.6878	0.75	0.884293	ID=KPPR1_2864;locus_tag=KPPR1_2864	2	15.6878	2	0.42308	Inf	6.33e-05
ID=KPPR1_2865;locus_tag=KPPR1_2865	3	70.8519	3	133.603	1.88732	3.47e-05	ID=KPPR1_2865;locus_tag=KPPR1_2865	3	70.8519	4	34.61	2.02857	0.00155012	ID=KPPR1_2865;locus_tag=KPPR1_2865	4	34.61	2	8.20407	4.375	8.63e-05
ID=KPPR1_2866;gene=rplI	5	60.2898	5	133.568	2.23333	3.67e-07	ID=KPPR1_2866;gene=rplI	5	60.2898	6	39.626	1.5	0.1098	ID=KPPR1_2866;gene=rplI	6	39.626	4	10.3011	4	4.98e-05
ID=KPPR1_287;gene=btuC	1	0.570926	1	1.03354	1	1	ID=KPPR1_287;gene=btuC	1	0.570926	1	1.33182	1	1	ID=KPPR1_287;gene=btuC	1	1.33182	1	2.18898	0.5	1
ID=KPPR1_2870;locus_tag=KPPR1_2870	1	20.6295	1	84.9917	4.04762	1.03e-09	ID=KPPR1_2870;locus_tag=KPPR1_2870	1	20.6295	1	138.129	0.152174	2.46e-21	ID=KPPR1_2870;locus_tag=KPPR1_2870	1	138.129	1	2.17058	69	1.27e-37
ID=KPPR1_2871;locus_tag=KPPR1_2871	5	87.6942	3	124.783	1.42045	0.0264211	ID=KPPR1_2871;locus_tag=KPPR1_2871	5	87.6942	4	56.6975	1.54386	0.0268477	ID=KPPR1_2871;locus_tag=KPPR1_2871	4	56.6975	3	5.86794	9.5	4.81e-11
ID=KPPR1_2873;locus_tag=KPPR1_2873	5	304.323	4	476.567	1.56908	2.48e-09	ID=KPPR1_2873;locus_tag=KPPR1_2873	5	304.323	5	375.435	0.810667	0.0160591	ID=KPPR1_2873;locus_tag=KPPR1_2873	5	375.435	7	686.475	0.546647	4.31e-21
ID=KPPR1_2874;gene=sgaH	11	302.343	6	184.798	0.612583	4.12e-07	ID=KPPR1_2874;gene=sgaH	11	302.343	6	187.475	1.61497	8.02e-07	ID=KPPR1_2874;gene=sgaH	6	187.475	4	16.4265	11.6875	3.26e-37
ID=KPPR1_2875;gene=ulaC	5	31.8006	2	56.1903	1.75	0.0269607	ID=KPPR1_2875;gene=ulaC	5	31.8006	3	90.6502	0.351648	3.59e-07	ID=KPPR1_2875;gene=ulaC	3	90.6502	2	14.6606	6.06667	6.48e-14
ID=KPPR1_2876;gene=sgaB	6	116.659	4	254.7	2.17949	3.18e-12	ID=KPPR1_2876;gene=sgaB	6	116.659	4	177.391	0.661017	0.00143194	ID=KPPR1_2876;gene=sgaB	4	177.391	3	83.2732	2.13253	1.42e-08
ID=KPPR1_2877;gene=ulaA	12	465.914	12	456.034	0.978541	1	ID=KPPR1_2877;gene=ulaA	12	465.914	10	447.007	1.04251	0.857645	ID=KPPR1_2877;gene=ulaA	10	447.007	9	26.9851	16.5556	1.52e-97
ID=KPPR1_2878;gene=ulaG	2	42.4579	3	311.234	7.40476	1.81e-50	ID=KPPR1_2878;gene=ulaG	2	42.4579	2	37.6715	1.10526	1	ID=KPPR1_2878;gene=ulaG	2	37.6715	2	12.8763	2.92308	0.00119072
ID=KPPR1_2879;gene=yjfP	3	226.277	4	109.556	0.486726	9.45e-10	ID=KPPR1_2879;gene=yjfP	3	226.277	3	100.094	2.26	1.24e-11	ID=KPPR1_2879;gene=yjfP	3	100.094	3	27.2979	3.7037	1.35e-10
ID=KPPR1_288;gene=metQ	6	129.486	3	19.6373	0.155039	7.81e-20	ID=KPPR1_288;gene=metQ	6	129.486	4	56.8012	2.26316	4.95e-07	ID=KPPR1_288;gene=metQ	4	56.8012	3	3.99167	14.25	1.55e-12
ID=KPPR1_2880;gene=ulaR	2	13.4168	3	42.8576	3.30769	0.000183993	ID=KPPR1_2880;gene=ulaR	2	13.4168	2	27.5358	0.464286	0.0563025	ID=KPPR1_2880;gene=ulaR	2	27.5358	3	3.29267	9.33333	1.02e-05
ID=KPPR1_2882;locus_tag=KPPR1_2882	13	561.106	9	506.712	0.903743	0.181266	ID=KPPR1_2882;locus_tag=KPPR1_2882	13	561.106	9	208.629	2.68421	9.95e-37	ID=KPPR1_2882;locus_tag=KPPR1_2882	9	208.629	6	81.5809	2.54878	1.99e-13
ID=KPPR1_2883;locus_tag=KPPR1_2883	3	95.0592	2	163.369	1.71579	7.18e-05	ID=KPPR1_2883;locus_tag=KPPR1_2883	3	95.0592	2	118.03	0.805085	0.236104	ID=KPPR1_2883;locus_tag=KPPR1_2883	2	118.03	2	6.54854	16.8571	2.35e-26
ID=KPPR1_2884;gene=rlmB	1	38.0046	1	28.388	0.736842	0.429425	ID=KPPR1_2884;gene=rlmB	1	38.0046	1	4.03005	9.5	2.13e-07	ID=KPPR1_2884;gene=rlmB	1	4.03005	1	2.40972	2	1
ID=KPPR1_2885;gene=rnr	24	353.061	16	389.198	1.10198	0.328713	ID=KPPR1_2885;gene=rnr	24	353.061	22	645.275	0.547287	1.43e-19	ID=KPPR1_2885;gene=rnr	22	645.275	13	67.4721	9.62687	9.4e-118
ID=KPPR1_2886;gene=nsrR	3	71.7083	3	177.666	2.47222	6.84e-11	ID=KPPR1_2886;gene=nsrR	3	71.7083	3	41.615	1.71429	0.014307	ID=KPPR1_2886;gene=nsrR	3	41.615	3	10.9633	3.81818	4.69e-05
ID=KPPR1_2888;locus_tag=KPPR1_2888	2	181.859	2	182.799	1.00549	1	ID=KPPR1_2888;locus_tag=KPPR1_2888	2	181.859	2	112.132	1.625	0.000153394	ID=KPPR1_2888;locus_tag=KPPR1_2888	2	112.132	2	31.8414	3.5	3.92e-11
ID=KPPR1_289;locus_tag=KPPR1_289	1	7.17464	1	8.3717	1.14286	1	ID=KPPR1_289;locus_tag=KPPR1_289	1	7.17464	4	18.0228	0.388889	0.0854189	ID=KPPR1_289;locus_tag=KPPR1_289	4	18.0228	1	0.312711	Inf	1.64e-05
ID=KPPR1_2890;locus_tag=KPPR1_2890	1	4.71966	1	44.5802	9	1.52e-08	ID=KPPR1_2890;locus_tag=KPPR1_2890	1	4.71966	5	146.085	0.0342466	7.86e-36	ID=KPPR1_2890;locus_tag=KPPR1_2890	5	146.085	1	2.44651	73	6.17e-40
ID=KPPR1_2891;gene=hflC	3	17.2039	4	8.75067	0.529412	0.281171	ID=KPPR1_2891;gene=hflC	3	17.2039	5	68.7876	0.246377	5.4e-08	ID=KPPR1_2891;gene=hflC	5	68.7876	3	12.4165	5.75	1.99e-10
ID=KPPR1_2892;gene=hflK	7	22.5706	7	214.185	9.30435	9.07e-39	ID=KPPR1_2892;gene=hflK	7	22.5706	7	60.6064	0.377049	0.000119393	ID=KPPR1_2892;gene=hflK	7	60.6064	4	17.1623	3.58824	1.3e-06
ID=KPPR1_2893;gene=hflX	10	139.629	6	17.777	0.128571	1.23e-23	ID=KPPR1_2893;gene=hflX	10	139.629	6	98.4682	1.42857	0.017211	ID=KPPR1_2893;gene=hflX	6	98.4682	6	18.2844	5.44444	5.63e-14
ID=KPPR1_2894;gene=hfq	1	0.247401	1	1.03354	Inf	1
ID=KPPR1_2896;gene=mutL	8	105.907	8	242.607	2.29245	8.1e-13	ID=KPPR1_2896;gene=mutL	8	105.907	6	68.4244	1.55882	0.0111647	ID=KPPR1_2896;gene=mutL	6	68.4244	7	20.8045	3.2381	1.38e-06
ID=KPPR1_2897;gene=amiB	6	96.6768	3	121.097	1.24742	0.203728	ID=KPPR1_2897;gene=amiB	6	96.6768	4	68.2514	1.42647	0.059021	ID=KPPR1_2897;gene=amiB	4	68.2514	3	1.45319	68	1.02e-18
ID=KPPR1_2899;locus_tag=KPPR1_2899	9	215.468	10	414.382	1.92558	9.47e-15	ID=KPPR1_2899;locus_tag=KPPR1_2899	9	215.468	10	318.461	0.676101	2.92e-05	ID=KPPR1_2899;locus_tag=KPPR1_2899	10	318.461	8	74.3149	4.2973	3.4e-36
ID=KPPR1_29;locus_tag=KPPR1_29	2	3.71102	2	15.2964	3.75	0.0371066	ID=KPPR1_29;locus_tag=KPPR1_29	2	3.71102	2	38.2941	0.105263	2.13e-07	ID=KPPR1_29;locus_tag=KPPR1_29	2	38.2941	2	5.95991	6.33333	2.13e-06
ID=KPPR1_290;gene=btuD	2	24.645	1	66.6636	2.68	3.71e-05	ID=KPPR1_290;gene=btuD	2	24.645	1	75.7407	0.328947	1.31e-06	ID=KPPR1_290;gene=btuD	1	75.7407	1	5.02178	15.2	8.79e-17
ID=KPPR1_2900;locus_tag=KPPR1_2900	8	179.233	10	197.82	1.10615	0.556493	ID=KPPR1_2900;locus_tag=KPPR1_2900	8	179.233	8	47.2536	3.80851	1.91e-18	ID=KPPR1_2900;locus_tag=KPPR1_2900	8	47.2536	6	5.16893	9.4	3.42e-09
ID=KPPR1_2905;gene=artI	1	12.0846	2	35.7262	3	0.00163695	ID=KPPR1_2905;gene=artI	1	12.0846	1	3.3209	4	0.0704754	ID=KPPR1_2905;gene=artI	1	3.3209	1	1.43479	3	0.918223
ID=KPPR1_2909;locus_tag=KPPR1_2909	9	189.281	8	297.109	1.57143	3.27e-06	ID=KPPR1_2909;locus_tag=KPPR1_2909	9	189.281	10	222.327	0.851351	0.208471	ID=KPPR1_2909;locus_tag=KPPR1_2909	10	222.327	6	34.5086	6.34286	1.51e-33
ID=KPPR1_2910;locus_tag=KPPR1_2910	21	768.866	16	829.901	1.07932	0.225501	ID=KPPR1_2910;locus_tag=KPPR1_2910	21	768.866	14	661.62	1.16163	0.0115361	ID=KPPR1_2910;locus_tag=KPPR1_2910	14	661.62	12	114.121	5.80702	4.36e-93
ID=KPPR1_2912;gene=frdA	7	300.212	8	324.877	1.08333	0.532082	ID=KPPR1_2912;gene=frdA	7	300.212	8	222.448	1.35135	0.00186672	ID=KPPR1_2912;gene=frdA	8	222.448	6	28.3648	7.92857	1.08e-37
ID=KPPR1_2913;gene=frdB	9	309.137	10	220.73	0.71521	0.000370443	ID=KPPR1_2913;gene=frdB	9	309.137	8	64.4808	4.82812	2.5e-38	ID=KPPR1_2913;gene=frdB	8	64.4808	6	30.6641	2.06452	0.00175466
ID=KPPR1_2914;gene=frdC	4	11.6088	4	118.789	9.91667	2.22e-22	ID=KPPR1_2914;gene=frdC	4	11.6088	2	29.6114	0.4	0.0175864	ID=KPPR1_2914;gene=frdC	2	29.6114	2	6.54854	4.28571	0.000378363
ID=KPPR1_2915;gene=frdD	1	7.26979	1	47.3708	6.71429	7.81e-08	ID=KPPR1_2915;gene=frdD	1	7.26979	2	74.7549	0.0933333	1.09e-14	ID=KPPR1_2915;gene=frdD	2	74.7549	1	3.69735	18.75	2.09e-17
ID=KPPR1_2916;locus_tag=KPPR1_2916	1	17.8129	1	62.6327	3.5	1.59e-06	ID=KPPR1_2916;locus_tag=KPPR1_2916	1	17.8129	1	58.1158	0.310345	1.51e-05	ID=KPPR1_2916;locus_tag=KPPR1_2916	1	58.1158	1	2.59366	19.3333	1.11e-13
ID=KPPR1_2917;gene=blc	3	71.8035	3	94.6382	1.31944	0.15438	ID=KPPR1_2917;gene=blc	3	71.8035	2	37.1872	1.94595	0.00257342	ID=KPPR1_2917;gene=blc	2	37.1872	2	5.59201	6.16667	3.65e-06
							ID=KPPR1_2918;locus_tag=KPPR1_2918	1	0.0761235	1	0.0864818	NA	1
ID=KPPR1_292;gene=ydiU	4	64.6479	4	72.4859	1.10769	0.902237	ID=KPPR1_292;gene=ydiU	4	64.6479	4	23.99	2.70833	4.92e-05	ID=KPPR1_292;gene=ydiU	4	23.99	2	21.5403	1.09091	1
ID=KPPR1_2921;locus_tag=KPPR1_2921	1	9.57253	1	16.0199	1.6	0.517049	ID=KPPR1_2921;locus_tag=KPPR1_2921	1	9.57253	1	13.889	0.714286	0.843398	ID=KPPR1_2921;locus_tag=KPPR1_2921	1	13.889	1	1.0485	14	0.0018404
ID=KPPR1_2922;locus_tag=KPPR1_2922	6	180.603	3	79.9274	0.441989	1.45e-09	ID=KPPR1_2922;locus_tag=KPPR1_2922	6	180.603	4	43.1544	4.2093	2.15e-20	ID=KPPR1_2922;locus_tag=KPPR1_2922	4	43.1544	2	21.8898	1.95455	0.0219079
ID=KPPR1_2923;locus_tag=KPPR1_2923	3	14.9012	2	90.125	6	1.7e-13	ID=KPPR1_2923;locus_tag=KPPR1_2923	3	14.9012	2	10.741	1.36364	0.865899	ID=KPPR1_2923;locus_tag=KPPR1_2923	2	10.741	2	9.878	1.1	1
							ID=KPPR1_2924;locus_tag=KPPR1_2924	1	0.761235	1	0.276742	Inf	1
ID=KPPR1_2925;locus_tag=KPPR1_2925	1	130.628	1	184.556	1.41221	0.00602711	ID=KPPR1_2925;locus_tag=KPPR1_2925	1	130.628	1	122.372	1.07377	0.942039	ID=KPPR1_2925;locus_tag=KPPR1_2925	1	122.372	1	27.8497	4.35714	1.21e-14
ID=KPPR1_2927;locus_tag=KPPR1_2927	9	89.6354	9	223.418	2.47778	1.82e-13	ID=KPPR1_2927;locus_tag=KPPR1_2927	9	89.6354	10	213.869	0.420561	4.48e-12	ID=KPPR1_2927;locus_tag=KPPR1_2927	10	213.869	5	19.9032	10.7	3.66e-41
ID=KPPR1_2928;locus_tag=KPPR1_2928	1	50.2796	1	36.6219	0.74	0.327463	ID=KPPR1_2928;locus_tag=KPPR1_2928	1	50.2796	1	15.6532	3.125	9.87e-05	ID=KPPR1_2928;locus_tag=KPPR1_2928	1	15.6532	1	2.26256	8	0.00246232
ID=KPPR1_2929;locus_tag=KPPR1_2929	2	51.802	2	85.5085	1.65385	0.0099961	ID=KPPR1_2929;locus_tag=KPPR1_2929	2	51.802	1	69.0125	0.753623	0.259309	ID=KPPR1_2929;locus_tag=KPPR1_2929	1	69.0125	1	1.30603	69	5.24e-19
ID=KPPR1_293;locus_tag=KPPR1_293	2	18.3267	1	3.37624	0.166667	0.00328416	ID=KPPR1_293;locus_tag=KPPR1_293	2	18.3267	1	22.0874	0.818182	0.966116	ID=KPPR1_293;locus_tag=KPPR1_293	1	22.0874	1	1.50837	11	7.43e-05
							ID=KPPR1_2930;gene=groL	2	0.22837	1	0.121074	NA	1
ID=KPPR1_2933;locus_tag=KPPR1_2933	8	321.089	7	375.865	1.17134	0.0743732	ID=KPPR1_2933;locus_tag=KPPR1_2933	8	321.089	9	322.456	0.996894	1	ID=KPPR1_2933;locus_tag=KPPR1_2933	9	322.456	4	27.3714	11.9259	6.05e-64
ID=KPPR1_2935;gene=aspA	11	704.009	4	398.569	0.566761	2.34e-19	ID=KPPR1_2935;gene=aspA	11	704.009	5	131.089	5.37405	1.15e-93	ID=KPPR1_2935;gene=aspA	5	131.089	4	49.5555	2.62	3.89e-09
ID=KPPR1_2936;locus_tag=KPPR1_2936	16	585.313	11	619.265	1.05812	0.538243	ID=KPPR1_2936;locus_tag=KPPR1_2936	16	585.313	10	199.444	2.9397	1.8e-43	ID=KPPR1_2936;locus_tag=KPPR1_2936	10	199.444	8	113.128	1.76106	2.89e-06
ID=KPPR1_2937;gene=cutA	1	20.953	2	124.06	5.90476	3.84e-18	ID=KPPR1_2937;gene=cutA	1	20.953	1	150.478	0.14	3.5e-24	ID=KPPR1_2937;gene=cutA	1	150.478	1	6.6957	21.4286	3.88e-35
ID=KPPR1_2938;gene=dipZ	11	151.828	10	298.35	1.96053	2.43e-11	ID=KPPR1_2938;gene=dipZ	11	151.828	8	192.699	0.787565	0.0630338	ID=KPPR1_2938;gene=dipZ	8	192.699	9	52.5723	3.64151	3.09e-19
ID=KPPR1_2939;gene=yjdC	4	42.1724	2	127.849	3.04762	1.13e-10	ID=KPPR1_2939;gene=yjdC	4	42.1724	2	21.3956	2	0.0242542	ID=KPPR1_2939;gene=yjdC	2	21.3956	2	5.88633	3.5	0.0106291
ID=KPPR1_294;locus_tag=KPPR1_294	7	91.2911	4	74.553	0.824176	0.396048	ID=KPPR1_294;locus_tag=KPPR1_294	7	91.2911	7	98.9006	0.919192	0.937391	ID=KPPR1_294;locus_tag=KPPR1_294	7	98.9006	4	12.2509	8.25	1.39e-17
ID=KPPR1_2940;locus_tag=KPPR1_2940	26	1082.49	17	943.729	0.872458	0.00502562	ID=KPPR1_2940;locus_tag=KPPR1_2940	26	1082.49	20	629.466	1.72019	5.19e-27	ID=KPPR1_2940;locus_tag=KPPR1_2940	20	629.466	13	72.8433	8.61644	1.66e-109
ID=KPPR1_2942;locus_tag=KPPR1_2942	7	241.007	5	193.652	0.804979	0.0516029	ID=KPPR1_2942;locus_tag=KPPR1_2942	7	241.007	5	104.159	2.31731	6.58e-13	ID=KPPR1_2942;locus_tag=KPPR1_2942	5	104.159	3	16.2058	6.5	2.11e-16
ID=KPPR1_2943;locus_tag=KPPR1_2943	14	480.739	12	679.624	1.41372	2.03e-08	ID=KPPR1_2943;locus_tag=KPPR1_2943	14	480.739	11	278.679	1.72401	1.23e-12	ID=KPPR1_2943;locus_tag=KPPR1_2943	11	278.679	9	55.9385	4.98214	8.22e-36
ID=KPPR1_2944;locus_tag=KPPR1_2944	2	13.2074	1	38.2067	2.92308	0.00142297	ID=KPPR1_2944;locus_tag=KPPR1_2944	2	13.2074	1	3.02686	4.33333	0.0442282	ID=KPPR1_2944;locus_tag=KPPR1_2944	1	3.02686	1	8.88468	0.333333	0.233306
ID=KPPR1_2946;locus_tag=KPPR1_2946	6	161.839	3	150.381	0.925926	0.801971	ID=KPPR1_2946;locus_tag=KPPR1_2946	6	161.839	3	64.9305	2.49231	4.48e-10	ID=KPPR1_2946;locus_tag=KPPR1_2946	3	64.9305	2	6.03349	10.8333	4.37e-13
ID=KPPR1_2948;gene=pgaA	10	515.318	8	513.396	0.996117	1	ID=KPPR1_2948;gene=pgaA	10	515.318	7	171.199	3.0117	1.3e-39	ID=KPPR1_2948;gene=pgaA	7	171.199	7	39.3832	4.38462	3e-20
ID=KPPR1_2949;gene=pgaB	5	75.3622	4	186.865	2.49333	1.5e-11	ID=KPPR1_2949;gene=pgaB	5	75.3622	4	34.4889	2.20588	0.000301301	ID=KPPR1_2949;gene=pgaB	4	34.4889	3	11.3864	3.09091	0.00157014
ID=KPPR1_295;gene=ydiA	6	11.5517	8	20.2919	1.66667	0.353567	ID=KPPR1_295;gene=ydiA	6	11.5517	9	44.2095	0.272727	6.32e-05	ID=KPPR1_295;gene=ydiA	9	44.2095	8	9.21579	4.88889	2.74e-06
ID=KPPR1_2950;gene=pgaC	2	97.7235	2	128.745	1.31633	0.0838839	ID=KPPR1_2950;gene=pgaC	2	97.7235	2	60.2259	1.63333	0.00728614	ID=KPPR1_2950;gene=pgaC	2	60.2259	2	11.5151	5	2.05e-08
ID=KPPR1_2952;locus_tag=KPPR1_2952	10	292.219	5	327.53	1.12329	0.26743	ID=KPPR1_2952;locus_tag=KPPR1_2952	10	292.219	6	109.815	2.65455	3.17e-19	ID=KPPR1_2952;locus_tag=KPPR1_2952	6	109.815	5	24.2811	4.58333	8e-14
ID=KPPR1_2954;locus_tag=KPPR1_2954	5	135.081	5	399.74	2.96296	2.29e-30	ID=KPPR1_2954;locus_tag=KPPR1_2954	5	135.081	6	297.757	0.45302	2.04e-14	ID=KPPR1_2954;locus_tag=KPPR1_2954	6	297.757	4	36.7896	8.05405	1.21e-50
ID=KPPR1_2955;locus_tag=KPPR1_2955	6	318.025	6	308.754	0.971698	1	ID=KPPR1_2955;locus_tag=KPPR1_2955	6	318.025	4	124.153	2.56452	8.44e-20	ID=KPPR1_2955;locus_tag=KPPR1_2955	4	124.153	3	36.4769	3.44444	4.97e-12
ID=KPPR1_2956;locus_tag=KPPR1_2956	1	26.7384	2	27.2511	1	1	ID=KPPR1_2956;locus_tag=KPPR1_2956	1	26.7384	1	5.08513	5.4	0.000316486	ID=KPPR1_2956;locus_tag=KPPR1_2956	1	5.08513	1	4.10204	1.25	1
ID=KPPR1_2957;locus_tag=KPPR1_2957	2	7.44107	4	41.3762	5.85714	1.89e-06	ID=KPPR1_2957;locus_tag=KPPR1_2957	2	7.44107	3	17.6769	0.388889	0.0854189	ID=KPPR1_2957;locus_tag=KPPR1_2957	3	17.6769	1	0.0919739	Inf	1.64e-05
ID=KPPR1_2958;locus_tag=KPPR1_2958	4	166.996	4	149.278	0.892216	0.534854	ID=KPPR1_2958;locus_tag=KPPR1_2958	4	166.996	4	105.335	1.59048	0.000552044	ID=KPPR1_2958;locus_tag=KPPR1_2958	4	105.335	2	8.4616	13.125	5.21e-22
ID=KPPR1_2960;gene=gph	17	413.389	15	807.232	1.954	8.16e-29	ID=KPPR1_2960;gene=gph	17	413.389	15	521.606	0.791188	0.0010636	ID=KPPR1_2960;gene=gph	15	521.606	13	120.78	4.31405	5.89e-59
ID=KPPR1_2961;locus_tag=KPPR1_2961	14	488.77	13	631.357	1.29039	6.48e-05	ID=KPPR1_2961;locus_tag=KPPR1_2961	14	488.77	18	1779.28	0.274874	3.89e-169	ID=KPPR1_2961;locus_tag=KPPR1_2961	18	1779.28	9	170.998	10.4035	0
ID=KPPR1_2962;locus_tag=KPPR1_2962	11	369.028	6	325.36	0.880759	0.177669	ID=KPPR1_2962;locus_tag=KPPR1_2962	11	369.028	8	130.38	2.83846	1.85e-26	ID=KPPR1_2962;locus_tag=KPPR1_2962	8	130.38	6	17.9717	7.22222	1.92e-21
ID=KPPR1_2963;gene=proP	11	287.252	11	623.296	2.17073	3e-28	ID=KPPR1_2963;gene=proP	11	287.252	12	299.175	0.959866	0.984985	ID=KPPR1_2963;gene=proP	12	299.175	9	107.518	2.76852	3.72e-21
ID=KPPR1_2964;locus_tag=KPPR1_2964	1	3.97745	1	33.2801	8.25	3.22e-06	ID=KPPR1_2964;locus_tag=KPPR1_2964	1	3.97745	1	4.46246	1	1	ID=KPPR1_2964;locus_tag=KPPR1_2964	1	4.46246	1	1.96824	2	1
ID=KPPR1_2966;gene=phnF	5	71.9177	3	46.165	0.638889	0.0403545	ID=KPPR1_2966;gene=phnF	5	71.9177	3	16.4488	4.5	5.07e-09	ID=KPPR1_2966;gene=phnF	3	16.4488	2	4.01006	4	0.0207223
ID=KPPR1_2967;gene=phnG	1	0.190309	2	17.6736	Inf	2.1e-05	ID=KPPR1_2967;gene=phnG	1	0.190309	1	35.1981	0	2.72e-10	ID=KPPR1_2967;gene=phnG	1	35.1981	1	2.79601	11.6667	1.62e-07
ID=KPPR1_2968;gene=phnH	1	9.0016	1	74.6908	8.33333	2.22e-13	ID=KPPR1_2968;gene=phnH	1	9.0016	2	60.0357	0.15	1.01e-09	ID=KPPR1_2968;gene=phnH	2	60.0357	1	3.8629	15	2.44e-13
ID=KPPR1_2969;locus_tag=KPPR1_2969	5	137.803	4	132.845	0.963768	1	ID=KPPR1_2969;locus_tag=KPPR1_2969	5	137.803	4	47.6688	2.875	1.32e-10	ID=KPPR1_2969;locus_tag=KPPR1_2969	4	47.6688	4	4.37796	12	3.65e-10
ID=KPPR1_297;gene=ppsA	6	2.45498	12	132.81	66.5	6.38e-36	ID=KPPR1_297;gene=ppsA	6	2.45498	10	6.67639	0.285714	0.313803	ID=KPPR1_297;gene=ppsA	10	6.67639	4	1.0669	7	0.115893
ID=KPPR1_2970;locus_tag=KPPR1_2970	3	233.166	3	215.907	0.927039	0.692831	ID=KPPR1_2970;locus_tag=KPPR1_2970	3	233.166	3	139.063	1.67626	4.21e-06	ID=KPPR1_2970;locus_tag=KPPR1_2970	3	139.063	3	12.9867	10.6923	5.13e-27
ID=KPPR1_2971;gene=phnK	1	0.456741	1	15.6754	Inf	7.96e-05	ID=KPPR1_2971;gene=phnK	1	0.456741	1	17.2099	0	4.67e-05	ID=KPPR1_2971;gene=phnK	1	17.2099	1	0.110369	Inf	3.21e-05
ID=KPPR1_2973;gene=phnM	6	109.675	5	240.54	2.19091	1.02e-11	ID=KPPR1_2973;gene=phnM	6	109.675	6	175.299	0.628571	0.00038942	ID=KPPR1_2973;gene=phnM	6	175.299	5	16.3898	10.9375	4.38e-34
ID=KPPR1_2974;gene=phnN	7	540.629	5	730.543	1.3512	3.58e-07	ID=KPPR1_2974;gene=phnN	7	540.629	5	160.822	3.36025	2e-47	ID=KPPR1_2974;gene=phnN	5	160.822	4	28.7878	5.55172	1.14e-22
														ID=KPPR1_2975;gene=phnP	3	44.3825	1	1.91306	22	8.87e-11
ID=KPPR1_2976;locus_tag=KPPR1_2976	2	11.9133	2	26.1487	2.16667	0.0624836	ID=KPPR1_2976;locus_tag=KPPR1_2976	2	11.9133	2	58.8249	0.20339	5.4e-08	ID=KPPR1_2976;locus_tag=KPPR1_2976	2	58.8249	2	0.699002	59	3.99e-16
ID=KPPR1_2977;locus_tag=KPPR1_2977	13	496.059	10	727.615	1.46774	1.51e-10	ID=KPPR1_2977;locus_tag=KPPR1_2977	13	496.059	13	441.766	1.12217	0.155749	ID=KPPR1_2977;locus_tag=KPPR1_2977	13	441.766	6	108.916	4.05505	2.15e-47
ID=KPPR1_2978;locus_tag=KPPR1_2978	5	110.817	5	161.233	1.45045	0.00620645	ID=KPPR1_2978;locus_tag=KPPR1_2978	5	110.817	6	94.9916	1.16842	0.494887	ID=KPPR1_2978;locus_tag=KPPR1_2978	6	94.9916	4	23.5637	3.95833	9.98e-11
ID=KPPR1_2979;locus_tag=KPPR1_2979	4	28.7556	2	60.1522	2.06897	0.00295763	ID=KPPR1_2979;locus_tag=KPPR1_2979	4	28.7556	2	9.84163	2.9	0.00785743	ID=KPPR1_2979;locus_tag=KPPR1_2979	2	9.84163	2	7.28433	1.42857	0.923141
ID=KPPR1_298;locus_tag=KPPR1_298	1	68.7585	1	67.4904	0.971014	1	ID=KPPR1_298;locus_tag=KPPR1_298	1	68.7585	1	74.2014	0.932432	1	ID=KPPR1_298;locus_tag=KPPR1_298	1	74.2014	1	18.8363	3.89474	1.97e-08
ID=KPPR1_2980;locus_tag=KPPR1_2980	3	125.432	3	219.8	1.76	1.1e-06	ID=KPPR1_2980;locus_tag=KPPR1_2980	3	125.432	4	95.5797	1.30208	0.114161	ID=KPPR1_2980;locus_tag=KPPR1_2980	4	95.5797	3	15.5068	6	1.54e-14
ID=KPPR1_2981;locus_tag=KPPR1_2981	3	5.65217	1	63.8385	10.6667	1.19e-12	ID=KPPR1_2981;locus_tag=KPPR1_2981	3	5.65217	4	14.1311	0.428571	0.209861	ID=KPPR1_2981;locus_tag=KPPR1_2981	4	14.1311	1	8.42481	1.75	0.443954
ID=KPPR1_2982;locus_tag=KPPR1_2982	11	463.592	14	1682.78	3.62716	2.06e-159	ID=KPPR1_2982;locus_tag=KPPR1_2982	11	463.592	14	406.118	1.14286	0.103524	ID=KPPR1_2982;locus_tag=KPPR1_2982	14	406.118	9	85.6461	4.72093	1.4e-49
ID=KPPR1_2983;locus_tag=KPPR1_2983	9	32.5999	11	146.591	4.45455	1.47e-17	ID=KPPR1_2983;locus_tag=KPPR1_2983	9	32.5999	8	17.0196	1.94118	0.0661112	ID=KPPR1_2983;locus_tag=KPPR1_2983	8	17.0196	8	7.61544	2.125	0.175596
ID=KPPR1_2984;locus_tag=KPPR1_2984	7	199.367	6	307.652	1.54774	4.33e-06	ID=KPPR1_2984;locus_tag=KPPR1_2984	7	199.367	10	235.749	0.84322	0.156948	ID=KPPR1_2984;locus_tag=KPPR1_2984	10	235.749	6	27.9233	8.42857	3.82e-41
ID=KPPR1_2985;locus_tag=KPPR1_2985	1	56.2553	1	117.686	2.10714	8.51e-06	ID=KPPR1_2985;locus_tag=KPPR1_2985	1	56.2553	2	14.4252	4	1.51e-06	ID=KPPR1_2985;locus_tag=KPPR1_2985	2	14.4252	1	15.3229	0.933333	1
ID=KPPR1_2986;locus_tag=KPPR1_2986	17	441.117	12	558.079	1.26531	0.000568368	ID=KPPR1_2986;locus_tag=KPPR1_2986	17	441.117	16	378.479	1.16667	0.0612782	ID=KPPR1_2986;locus_tag=KPPR1_2986	16	378.479	11	62.3767	6.09677	3.91e-55
ID=KPPR1_2988;gene=gltT	19	538.897	16	614.821	1.141	0.0514579	ID=KPPR1_2988;gene=gltT	19	538.897	16	199.427	2.70854	8.58e-36	ID=KPPR1_2988;gene=gltT	16	199.427	13	41.5906	4.7381	7.14e-25
ID=KPPR1_299;locus_tag=KPPR1_299	13	410.039	12	146.35	0.356098	6.06e-29	ID=KPPR1_299;locus_tag=KPPR1_299	13	410.039	10	112.115	3.66071	1.28e-39	ID=KPPR1_299;locus_tag=KPPR1_299	10	112.115	7	21.7978	5.09091	3.69e-15
ID=KPPR1_2990;gene=acs	18	968.291	13	1166.53	1.20558	4.81e-05	ID=KPPR1_2990;gene=acs	18	968.291	22	656.085	1.47561	5.91e-14	ID=KPPR1_2990;gene=acs	22	656.085	11	106.451	6.18868	5.43e-96
ID=KPPR1_2991;locus_tag=KPPR1_2991	2	371.578	2	203.126	0.545699	7.93e-12	ID=KPPR1_2991;locus_tag=KPPR1_2991	2	371.578	2	154.716	2.4	1.17e-20	ID=KPPR1_2991;locus_tag=KPPR1_2991	2	154.716	2	19.9215	7.75	2.72e-26
ID=KPPR1_2992;gene=actP	8	153.731	10	333.593	2.16883	1.45e-15	ID=KPPR1_2992;gene=actP	8	153.731	13	524.322	0.293893	1.31e-46	ID=KPPR1_2992;gene=actP	13	524.322	6	36.109	14.5556	2.33e-110
ID=KPPR1_2993;locus_tag=KPPR1_2993	30	1188.78	24	1773.91	1.49201	5.16e-26	ID=KPPR1_2993;locus_tag=KPPR1_2993	30	1188.78	25	877.202	1.35576	3.58e-11	ID=KPPR1_2993;locus_tag=KPPR1_2993	25	877.202	21	169.6	5.15882	1.61e-113
ID=KPPR1_2995;locus_tag=KPPR1_2995	25	591.327	26	976.216	1.65144	1.52e-21	ID=KPPR1_2995;locus_tag=KPPR1_2995	25	591.327	25	387.663	1.5232	4.27e-10	ID=KPPR1_2995;locus_tag=KPPR1_2995	25	387.663	19	77.2765	5.03896	8.21e-50
ID=KPPR1_2997;locus_tag=KPPR1_2997	2	24.8733	3	119.857	4.8	2.53e-15	ID=KPPR1_2997;locus_tag=KPPR1_2997	2	24.8733	3	29.473	0.862069	1	ID=KPPR1_2997;locus_tag=KPPR1_2997	3	29.473	2	2.96156	9.66667	5.67e-06
ID=KPPR1_2999;locus_tag=KPPR1_2999	4	114.794	6	178.596	1.55652	0.000539673	ID=KPPR1_2999;locus_tag=KPPR1_2999	4	114.794	6	144.719	0.793103	0.13608	ID=KPPR1_2999;locus_tag=KPPR1_2999	6	144.719	3	12.6556	11.1538	1.42e-28
ID=KPPR1_30;locus_tag=KPPR1_30	2	5.57604	2	28.2157	4.66667	0.000469024	ID=KPPR1_30;locus_tag=KPPR1_30	2	5.57604	2	8.92492	0.666667	0.931123	ID=KPPR1_30;locus_tag=KPPR1_30	2	8.92492	2	0.901344	9	0.0369728
ID=KPPR1_300;locus_tag=KPPR1_300	12	118.277	11	63.0806	0.533898	0.000135105	ID=KPPR1_300;locus_tag=KPPR1_300	12	118.277	13	144.788	0.813793	0.199228	ID=KPPR1_300;locus_tag=KPPR1_300	13	144.788	9	30.7929	4.67742	3.29e-18
ID=KPPR1_3000;locus_tag=KPPR1_3000	6	211.052	4	58.8431	0.279621	2.43e-20	ID=KPPR1_3000;locus_tag=KPPR1_3000	6	211.052	5	737.914	0.285908	2e-67	ID=KPPR1_3000;locus_tag=KPPR1_3000	5	737.914	3	311.718	2.36538	2.12e-39
ID=KPPR1_3001;locus_tag=KPPR1_3001	3	126.08	7	478.186	3.79365	8.03e-48	ID=KPPR1_3001;locus_tag=KPPR1_3001	3	126.08	5	204.754	0.614634	5.06e-05	ID=KPPR1_3001;locus_tag=KPPR1_3001	5	204.754	3	16.7944	12.0588	3.93e-41
ID=KPPR1_3002;locus_tag=KPPR1_3002	4	68.2066	3	108.66	1.60294	0.00547402	ID=KPPR1_3002;locus_tag=KPPR1_3002	4	68.2066	3	42.0647	1.61905	0.0352698	ID=KPPR1_3002;locus_tag=KPPR1_3002	3	42.0647	3	10.1907	4.2	1.94e-05
ID=KPPR1_3003;locus_tag=KPPR1_3003	4	51.2501	6	130.123	2.54902	1.39e-08	ID=KPPR1_3003;locus_tag=KPPR1_3003	4	51.2501	7	86.6547	0.586207	0.00647963	ID=KPPR1_3003;locus_tag=KPPR1_3003	7	86.6547	3	13.6489	6.21429	1.6e-13
ID=KPPR1_3004;locus_tag=KPPR1_3004	14	754.612	5	351.439	0.464901	2.05e-33	ID=KPPR1_3004;locus_tag=KPPR1_3004	14	754.612	6	191.453	3.95288	3.92e-78	ID=KPPR1_3004;locus_tag=KPPR1_3004	6	191.453	5	45.8214	4.15217	1.67e-21
ID=KPPR1_3005;gene=soxR	1	30.7919	1	30.2484	0.967742	1	ID=KPPR1_3005;gene=soxR	1	30.7919	1	0.622669	31	6.11e-08	ID=KPPR1_3005;gene=soxR	1	0.622669	1	12.5085	0.0769231	0.00340991
ID=KPPR1_3006;locus_tag=KPPR1_3006	12	248.22	12	799.343	3.22177	1.86e-66	ID=KPPR1_3006;locus_tag=KPPR1_3006	12	248.22	11	223.694	1.10714	0.485383	ID=KPPR1_3006;locus_tag=KPPR1_3006	11	223.694	10	52.6827	4.22642	1.99e-25
ID=KPPR1_3007;locus_tag=KPPR1_3007	5	123.815	3	270.995	2.18548	5.36e-13	ID=KPPR1_3007;locus_tag=KPPR1_3007	5	123.815	3	126.073	0.984127	1	ID=KPPR1_3007;locus_tag=KPPR1_3007	3	126.073	3	36.0722	3.5	2.1e-12
ID=KPPR1_3009;locus_tag=KPPR1_3009	1	38.3472	1	153.033	4.02632	9.32e-17	ID=KPPR1_3009;locus_tag=KPPR1_3009	1	38.3472	1	44.3306	0.863636	0.897693	ID=KPPR1_3009;locus_tag=KPPR1_3009	1	44.3306	1	0.827765	44	8.01e-12
ID=KPPR1_3010;locus_tag=KPPR1_3010	5	193.563	5	470.779	2.42784	1.73e-26	ID=KPPR1_3010;locus_tag=KPPR1_3010	5	193.563	5	98.0185	1.97959	8.03e-08	ID=KPPR1_3010;locus_tag=KPPR1_3010	5	98.0185	5	27.8681	3.5	7.41e-10
ID=KPPR1_3012;locus_tag=KPPR1_3012	10	358.542	9	724.514	2.0195	4.77e-28	ID=KPPR1_3012;locus_tag=KPPR1_3012	10	358.542	10	449.238	0.799555	0.0041876	ID=KPPR1_3012;locus_tag=KPPR1_3012	10	449.238	7	47.9736	9.35417	3.56e-81
ID=KPPR1_3013;locus_tag=KPPR1_3013	2	271.323	2	157.34	0.579336	1.32e-07	ID=KPPR1_3013;locus_tag=KPPR1_3013	2	271.323	2	80.8259	3.34568	4.77e-24	ID=KPPR1_3013;locus_tag=KPPR1_3013	2	80.8259	1	15.7459	5.0625	3.66e-11
ID=KPPR1_3014;locus_tag=KPPR1_3014	9	556.482	2	290.357	0.521583	2.94e-19	ID=KPPR1_3014;locus_tag=KPPR1_3014	9	556.482	4	118.342	4.71186	3.53e-67	ID=KPPR1_3014;locus_tag=KPPR1_3014	4	118.342	3	77.2581	1.53247	0.00737161
ID=KPPR1_3015;locus_tag=KPPR1_3015	1	0.0951543	1	0.447869	NA	1	ID=KPPR1_3015;locus_tag=KPPR1_3015	1	0.0951543	1	0.467002	NA	1
ID=KPPR1_3016;locus_tag=KPPR1_3016	3	41.6776	1	31.0408	0.738095	0.392436	ID=KPPR1_3016;locus_tag=KPPR1_3016	3	41.6776	5	5.81158	7	3.72e-07	ID=KPPR1_3016;locus_tag=KPPR1_3016	5	5.81158	2	0.496659	Inf	0.053127
ID=KPPR1_3017;gene=yaeT	25	689.565	20	1228.92	1.78116	5.73e-34	ID=KPPR1_3017;gene=yaeT	25	689.565	25	553.535	1.24549	0.000354026	ID=KPPR1_3017;gene=yaeT	25	553.535	19	141.401	3.92908	1.91e-57
ID=KPPR1_3020;locus_tag=KPPR1_3020	15	522.949	7	258.11	0.493308	1.13e-20	ID=KPPR1_3020;locus_tag=KPPR1_3020	15	522.949	9	172.237	3.0407	1.06e-40	ID=KPPR1_3020;locus_tag=KPPR1_3020	9	172.237	7	33.6625	5.05882	1.1e-22
ID=KPPR1_3021;locus_tag=KPPR1_3021	4	26.0152	4	71.5557	2.76923	1.04e-05	ID=KPPR1_3021;locus_tag=KPPR1_3021	4	26.0152	5	31.4275	0.83871	0.917584	ID=KPPR1_3021;locus_tag=KPPR1_3021	5	31.4275	1	24.4283	1.29167	0.636467
ID=KPPR1_3022;locus_tag=KPPR1_3022	42	1235.96	31	1727.43	1.39725	1.3e-18	ID=KPPR1_3022;locus_tag=KPPR1_3022	42	1235.96	33	660.877	1.86989	5.86e-39	ID=KPPR1_3022;locus_tag=KPPR1_3022	33	660.877	23	184.776	3.57297	3.82e-62
ID=KPPR1_3024;locus_tag=KPPR1_3024	11	299.831	7	249.773	0.833333	0.0676101	ID=KPPR1_3024;locus_tag=KPPR1_3024	11	299.831	7	103.034	2.91262	1.95e-22	ID=KPPR1_3024;locus_tag=KPPR1_3024	7	103.034	6	26.139	3.96154	1.47e-11
ID=KPPR1_3026;gene=uvrA	21	688.023	13	800.686	1.16424	0.00780883	ID=KPPR1_3026;gene=uvrA	21	688.023	20	1792.66	0.383714	1.05e-110	ID=KPPR1_3026;gene=uvrA	20	1792.66	13	205.819	8.70388	1.57266432274696e-313
ID=KPPR1_3028;locus_tag=KPPR1_3028	5	287.081	3	123.887	0.432056	3.18e-15	ID=KPPR1_3028;locus_tag=KPPR1_3028	5	287.081	6	301.424	0.953488	0.912213	ID=KPPR1_3028;locus_tag=KPPR1_3028	6	301.424	3	6.49336	50.1667	2.63e-79
ID=KPPR1_3029;gene=aphA	5	241.273	2	106.455	0.439834	1.54e-12	ID=KPPR1_3029;gene=aphA	5	241.273	3	111.406	2.17117	1.82e-11	ID=KPPR1_3029;gene=aphA	3	111.406	2	9.93318	11.1	5.11e-22
ID=KPPR1_3030;gene=tyrB	2	68.8537	2	39.2402	0.565217	0.010479	ID=KPPR1_3030;gene=tyrB	2	68.8537	2	29.7151	2.3	0.000310849	ID=KPPR1_3030;gene=tyrB	2	29.7151	2	2.75922	10	3.14e-06
ID=KPPR1_3031;gene=alr	3	28.2989	3	185.211	6.60714	1.6e-28	ID=KPPR1_3031;gene=alr	3	28.2989	4	105.404	0.266667	5.53e-11	ID=KPPR1_3031;gene=alr	4	105.404	3	28.7694	3.62069	7.6e-11
ID=KPPR1_3033;gene=qor	11	561.049	8	608.206	1.08378	0.2969	ID=KPPR1_3033;gene=qor	11	561.049	8	515.708	1.08721	0.314205	ID=KPPR1_3033;gene=qor	8	515.708	7	63.2781	8.19048	7.06e-88
ID=KPPR1_3035;gene=yjbN	8	93.08	5	289.564	3.11828	1.03e-23	ID=KPPR1_3035;gene=yjbN	8	93.08	5	157.362	0.592357	0.000178324	ID=KPPR1_3035;gene=yjbN	5	157.362	5	20.6757	7.47619	3.66e-26
ID=KPPR1_3036;locus_tag=KPPR1_3036	4	65.5423	3	117.273	1.77273	0.000481319	ID=KPPR1_3036;locus_tag=KPPR1_3036	4	65.5423	5	27.3282	2.44444	0.000185405	ID=KPPR1_3036;locus_tag=KPPR1_3036	5	27.3282	2	19.7008	1.35	0.581671
ID=KPPR1_3037;locus_tag=KPPR1_3037	3	8.98257	2	20.1541	2.22222	0.109713	ID=KPPR1_3037;locus_tag=KPPR1_3037	3	8.98257	2	45.5759	0.195652	1.51e-06	ID=KPPR1_3037;locus_tag=KPPR1_3037	2	45.5759	2	1.58195	23	2.5e-11
ID=KPPR1_3038;gene=zur	11	329.272	10	361.637	1.1003	0.365056	ID=KPPR1_3038;gene=zur	11	329.272	10	205.567	1.59709	4.32e-07	ID=KPPR1_3038;gene=zur	10	205.567	7	61.2914	3.37705	6.22e-19
ID=KPPR1_3039;locus_tag=KPPR1_3039	2	18.0413	2	33.7969	1.88889	0.0674819	ID=KPPR1_3039;locus_tag=KPPR1_3039	2	18.0413	3	16.5872	1.05882	1	ID=KPPR1_3039;locus_tag=KPPR1_3039	3	16.5872	1	0.349501	Inf	3.21e-05
ID=KPPR1_304;locus_tag=KPPR1_304	6	123.796	4	17.708	0.145161	8.74e-20	ID=KPPR1_304;locus_tag=KPPR1_304	6	123.796	7	66.8677	1.85075	0.000131493	ID=KPPR1_304;locus_tag=KPPR1_304	7	66.8677	4	13.2075	5.15385	1.73e-09
							ID=KPPR1_3040;locus_tag=KPPR1_3040	1	0.190309	1	0.0864818	NA	1
ID=KPPR1_3041;locus_tag=KPPR1_3041	4	166.501	6	157.753	0.946108	0.965651	ID=KPPR1_3041;locus_tag=KPPR1_3041	4	166.501	4	46.6483	3.55319	3.95e-16	ID=KPPR1_3041;locus_tag=KPPR1_3041	4	46.6483	2	17.6222	2.61111	0.000819021
ID=KPPR1_3043;gene=dgkA	2	26.3578	2	14.2285	0.538462	0.14144	ID=KPPR1_3043;gene=dgkA	2	26.3578	1	14.7538	1.73333	0.212974	ID=KPPR1_3043;gene=dgkA	1	14.7538	1	1.0485	15	0.000999482
ID=KPPR1_3046;gene=ubiC	4	2.91172	4	177.873	59.3333	1.44e-47	ID=KPPR1_3046;gene=ubiC	4	2.91172	2	2.78471	1	1	ID=KPPR1_3046;gene=ubiC	2	2.78471	3	0.956529	3	0.918223
ID=KPPR1_3047;locus_tag=KPPR1_3047	9	363.604	8	367.287	1.00824	1	ID=KPPR1_3047;locus_tag=KPPR1_3047	9	363.604	8	330.412	1.10303	0.363107	ID=KPPR1_3047;locus_tag=KPPR1_3047	8	330.412	7	27.9417	11.7857	2.95e-65
ID=KPPR1_3048;locus_tag=KPPR1_3048	5	315.874	8	381.24	1.2057	0.0298204	ID=KPPR1_3048;locus_tag=KPPR1_3048	5	315.874	10	337.763	0.934911	0.66466	ID=KPPR1_3048;locus_tag=KPPR1_3048	10	337.763	5	14.256	24.1429	2.8e-80
ID=KPPR1_3049;gene=malK	10	105.964	14	730.095	6.88679	2.45e-113	ID=KPPR1_3049;gene=malK	10	105.964	12	275.531	0.384058	1.04e-17	ID=KPPR1_3049;gene=malK	12	275.531	10	33.4417	8.36364	8.51e-48
ID=KPPR1_305;locus_tag=KPPR1_305	5	90.4537	3	166.332	1.84444	6.77e-06	ID=KPPR1_305;locus_tag=KPPR1_305	5	90.4537	5	212.624	0.422535	6.28e-12	ID=KPPR1_305;locus_tag=KPPR1_305	5	212.624	4	95.1562	2.24211	4.36e-11
ID=KPPR1_3050;locus_tag=KPPR1_3050	1	6.69887	1	47.4052	6.71429	7.81e-08	ID=KPPR1_3050;locus_tag=KPPR1_3050	1	6.69887	1	7.09151	1	1	ID=KPPR1_3050;locus_tag=KPPR1_3050	1	7.09151	1	0.478264	Inf	0.0271503
ID=KPPR1_3051;gene=malE	14	361.796	8	536.478	1.48066	2.49e-08	ID=KPPR1_3051;gene=malE	14	361.796	9	398.249	0.909548	0.353643	ID=KPPR1_3051;gene=malE	9	398.249	6	38.9969	10.2051	1.37e-74
ID=KPPR1_3052;locus_tag=KPPR1_3052	14	278.802	11	409.111	1.46595	2.45e-06	ID=KPPR1_3052;locus_tag=KPPR1_3052	14	278.802	13	304.969	0.914754	0.502491	ID=KPPR1_3052;locus_tag=KPPR1_3052	13	304.969	9	31.5103	9.53125	8.7e-56
ID=KPPR1_3053;gene=malG	8	314.238	6	330.148	1.05096	0.830388	ID=KPPR1_3053;gene=malG	8	314.238	11	125.675	2.49206	1.05e-18	ID=KPPR1_3053;gene=malG	11	125.675	5	15.7643	7.875	1.08e-21
ID=KPPR1_3054;locus_tag=KPPR1_3054	5	52.0114	7	257.973	4.96154	7.44e-33	ID=KPPR1_3054;locus_tag=KPPR1_3054	5	52.0114	6	251.143	0.207171	2.98e-31	ID=KPPR1_3054;locus_tag=KPPR1_3054	6	251.143	4	17.475	14.7647	2.33e-53
ID=KPPR1_3056;locus_tag=KPPR1_3056	3	87.7323	3	165.574	1.88636	3.33e-06	ID=KPPR1_3056;locus_tag=KPPR1_3056	3	87.7323	3	40.4735	2.2	7.96e-05	ID=KPPR1_3056;locus_tag=KPPR1_3056	3	40.4735	3	2.28095	20	1.12e-09
ID=KPPR1_3057;locus_tag=KPPR1_3057	1	4.58644	1	20.0852	4	0.00856368	ID=KPPR1_3057;locus_tag=KPPR1_3057	1	4.58644	1	17.8844	0.277778	0.0232306	ID=KPPR1_3057;locus_tag=KPPR1_3057	1	17.8844	1	5.09535	3.6	0.0187011
ID=KPPR1_3059;locus_tag=KPPR1_3059	14	468.559	6	548.192	1.16844	0.0281903	ID=KPPR1_3059;locus_tag=KPPR1_3059	14	468.559	9	351.514	1.33239	0.000145543	ID=KPPR1_3059;locus_tag=KPPR1_3059	9	351.514	6	37.415	9.51351	3.21e-64
ID=KPPR1_306;locus_tag=KPPR1_306	5	43.143	3	6.029	0.139535	1.9e-07	ID=KPPR1_306;locus_tag=KPPR1_306	5	43.143	2	18.9049	2.26316	0.00736461	ID=KPPR1_306;locus_tag=KPPR1_306	2	18.9049	2	3.27427	6.33333	0.00162751
ID=KPPR1_3060;locus_tag=KPPR1_3060	11	358.884	7	314.645	0.877437	0.169629	ID=KPPR1_3060;locus_tag=KPPR1_3060	11	358.884	5	282.934	1.26855	0.00712488	ID=KPPR1_3060;locus_tag=KPPR1_3060	5	282.934	4	52.9402	5.33962	3.92e-38
ID=KPPR1_3061;locus_tag=KPPR1_3061	1	0.0761235	5	38.2067	Inf	3.26e-11	ID=KPPR1_3061;locus_tag=KPPR1_3061	1	0.0761235	1	0.363223	NA	1
ID=KPPR1_3062;locus_tag=KPPR1_3062	7	163.171	9	344.687	2.11656	2.73e-15	ID=KPPR1_3062;locus_tag=KPPR1_3062	7	163.171	5	156.186	1.04487	1	ID=KPPR1_3062;locus_tag=KPPR1_3062	5	156.186	5	46.3181	3.3913	1.2e-14
ID=KPPR1_3063;locus_tag=KPPR1_3063	4	224.488	3	169.053	0.754464	0.0131413	ID=KPPR1_3063;locus_tag=KPPR1_3063	4	224.488	4	33.6587	6.58824	2.92e-34	ID=KPPR1_3063;locus_tag=KPPR1_3063	4	33.6587	3	8.60876	3.77778	0.000337967
ID=KPPR1_3064;locus_tag=KPPR1_3064	8	357.4	7	246.982	0.691877	2.39e-05	ID=KPPR1_3064;locus_tag=KPPR1_3064	8	357.4	6	89.8546	3.96667	2.08e-37	ID=KPPR1_3064;locus_tag=KPPR1_3064	6	89.8546	6	21.3747	4.28571	6.74e-11
ID=KPPR1_3065;locus_tag=KPPR1_3065	4	132.664	3	141.802	1.06767	0.92838	ID=KPPR1_3065;locus_tag=KPPR1_3065	4	132.664	2	55.4867	2.41818	4.9e-08	ID=KPPR1_3065;locus_tag=KPPR1_3065	2	55.4867	3	27.2979	2.03704	0.00486691
ID=KPPR1_3066;gene=sorC	16	723.401	8	366.529	0.507607	2.02e-26	ID=KPPR1_3066;gene=sorC	16	723.401	10	168.294	4.30357	7.51e-81	ID=KPPR1_3066;gene=sorC	10	168.294	6	41.2227	4.09756	8.22e-19
ID=KPPR1_3067;locus_tag=KPPR1_3067	1	5.34767	1	49.9891	10	8.6e-10	ID=KPPR1_3067;locus_tag=KPPR1_3067	1	5.34767	1	23.1252	0.217391	0.00228808	ID=KPPR1_3067;locus_tag=KPPR1_3067	1	23.1252	1	0.84616	23	6.6e-06
ID=KPPR1_3069;gene=manX	2	10.2957	2	102.114	10.2	1.79e-19	ID=KPPR1_3069;gene=manX	2	10.2957	3	128.495	0.078125	3.59e-26	ID=KPPR1_3069;gene=manX	3	128.495	2	0.496659	Inf	5.36e-38
ID=KPPR1_307;locus_tag=KPPR1_307	3	4.54838	3	6.37352	1.2	1	ID=KPPR1_307;locus_tag=KPPR1_307	3	4.54838	3	22.7274	0.217391	0.00228808	ID=KPPR1_307;locus_tag=KPPR1_307	3	22.7274	1	5.57362	3.83333	0.00429857
ID=KPPR1_3070;gene=manY	4	34.1604	4	183.041	5.38235	6.82e-25	ID=KPPR1_3070;gene=manY	4	34.1604	7	90.5291	0.373626	1.23e-06	ID=KPPR1_3070;gene=manY	7	90.5291	3	35.4651	2.6	1.46e-06
ID=KPPR1_3071;gene=manZ	2	136.09	1	114.207	0.838235	0.305535	ID=KPPR1_3071;gene=manZ	2	136.09	1	76.0002	1.78947	0.000132907	ID=KPPR1_3071;gene=manZ	1	76.0002	1	14.2744	5.42857	5.21e-11
ID=KPPR1_3072;locus_tag=KPPR1_3072	8	416.281	7	370.767	0.891827	0.200143	ID=KPPR1_3072;locus_tag=KPPR1_3072	8	416.281	6	140.896	2.95035	2.7e-31	ID=KPPR1_3072;locus_tag=KPPR1_3072	6	140.896	4	11.5887	11.75	2.68e-28
ID=KPPR1_3073;locus_tag=KPPR1_3073	7	223.308	5	289.668	1.30045	0.00748579	ID=KPPR1_3073;locus_tag=KPPR1_3073	7	223.308	8	84.0257	2.65476	6.89e-15	ID=KPPR1_3073;locus_tag=KPPR1_3073	8	84.0257	6	34.4534	2.47059	1.03e-05
ID=KPPR1_3074;gene=PNaS	13	270.809	15	773.16	2.8524	5.72e-55	ID=KPPR1_3074;gene=PNaS	13	270.809	13	234.954	1.15319	0.216428	ID=KPPR1_3074;gene=PNaS	13	234.954	11	72.9905	3.21918	2.41e-20
ID=KPPR1_3075;gene=metH	29	932.227	19	1625.01	1.74356	6.89e-42	ID=KPPR1_3075;gene=metH	29	932.227	23	855.374	1.09006	0.13646	ID=KPPR1_3075;gene=metH	23	855.374	15	118.941	7.18487	4.56e-136
ID=KPPR1_3076;gene=iclR	2	50.5841	2	106.179	2.07843	3.63e-05	ID=KPPR1_3076;gene=iclR	2	50.5841	3	88.3325	0.579545	0.0051372	ID=KPPR1_3076;gene=iclR	3	88.3325	2	7.7442	11	1.48e-17
ID=KPPR1_3077;gene=aceK	19	1146.69	17	1834.61	1.59983	1.97e-35	ID=KPPR1_3077;gene=aceK	19	1146.69	16	838.268	1.36874	2.2e-11	ID=KPPR1_3077;gene=aceK	16	838.268	20	4083.18	0.205241	0
ID=KPPR1_3078;gene=aceA	4	34.8836	4	145.902	4.17143	1.59e-16	ID=KPPR1_3078;gene=aceA	4	34.8836	2	13.076	2.69231	0.00500298	ID=KPPR1_3078;gene=aceA	2	13.076	3	13.0603	1	1
ID=KPPR1_3079;gene=aceB	20	530.543	13	496.239	0.934087	0.460777	ID=KPPR1_3079;gene=aceB	20	530.543	17	626.543	0.84689	0.0118788	ID=KPPR1_3079;gene=aceB	17	626.543	9	21.7794	28.5	3.47e-153
ID=KPPR1_308;locus_tag=KPPR1_308	9	210.577	4	14.9175	0.07109	3.81e-44	ID=KPPR1_308;locus_tag=KPPR1_308	9	210.577	4	26.5499	7.81481	2.63e-35	ID=KPPR1_308;locus_tag=KPPR1_308	4	26.5499	4	22.8647	1.17391	0.984766
ID=KPPR1_3080;gene=metA	6	19.8302	8	156.892	7.85	1.51e-26	ID=KPPR1_3080;gene=metA	6	19.8302	6	16.2932	1.25	0.945157	ID=KPPR1_3080;gene=metA	6	16.2932	5	13.3914	1.23077	1
ID=KPPR1_3081;locus_tag=KPPR1_3081	1	15.5673	1	23.048	1.4375	0.531807	ID=KPPR1_3081;locus_tag=KPPR1_3081	1	15.5673	1	81.1026	0.197531	6.1e-11	ID=KPPR1_3081;locus_tag=KPPR1_3081	1	81.1026	1	1.93145	40.5	3.43e-21
ID=KPPR1_3086;gene=purH	8	4.28195	9	286.223	71.5	1.44e-77	ID=KPPR1_3086;gene=purH	8	4.28195	8	5.2062	0.8	1	ID=KPPR1_3086;gene=purH	8	5.2062	2	0.496659	Inf	0.103774
ID=KPPR1_3087;locus_tag=KPPR1_3087	5	77.7411	4	205.468	2.62821	1.31e-13	ID=KPPR1_3087;locus_tag=KPPR1_3087	5	77.7411	4	70.0502	1.11429	0.876979	ID=KPPR1_3087;locus_tag=KPPR1_3087	4	70.0502	3	14.0352	5	1.11e-09
ID=KPPR1_3088;gene=purD	6	3.38749	7	209.499	69.6667	1.48e-56	ID=KPPR1_3088;gene=purD	6	3.38749	6	3.04416	1	1	ID=KPPR1_3088;gene=purD	6	3.04416	3	0.625423	3	0.918223
ID=KPPR1_3089;locus_tag=KPPR1_3089	7	120.503	4	97.9799	0.809917	0.230982	ID=KPPR1_3089;locus_tag=KPPR1_3089	7	120.503	6	50.834	2.37255	3.56e-07	ID=KPPR1_3089;locus_tag=KPPR1_3089	6	50.834	3	7.4131	7.28571	6.29e-09
ID=KPPR1_309;locus_tag=KPPR1_309	2	46.3021	3	14.0217	0.304348	0.000108454	ID=KPPR1_309;locus_tag=KPPR1_309	2	46.3021	2	12.3669	3.83333	2.58e-05	ID=KPPR1_309;locus_tag=KPPR1_309	2	12.3669	2	3.1639	4	0.0595729
ID=KPPR1_3090;locus_tag=KPPR1_3090	3	23.1415	3	110.899	4.82609	2.74e-14	ID=KPPR1_3090;locus_tag=KPPR1_3090	3	23.1415	5	25.6851	0.884615	1	ID=KPPR1_3090;locus_tag=KPPR1_3090	5	25.6851	2	8.18568	3.25	0.00538093
ID=KPPR1_3091;locus_tag=KPPR1_3091	4	166.882	4	166.78	1	1	ID=KPPR1_3091;locus_tag=KPPR1_3091	4	166.882	5	219.266	0.762557	0.0206252	ID=KPPR1_3091;locus_tag=KPPR1_3091	5	219.266	4	14.3111	15.6429	2.22e-47
ID=KPPR1_3092;gene=hupA	5	47.8436	3	46.096	0.958333	1	ID=KPPR1_3092;gene=hupA	5	47.8436	3	1.74693	24	1.18e-11	ID=KPPR1_3092;gene=hupA	3	1.74693	2	0.754186	2	1
ID=KPPR1_3093;locus_tag=KPPR1_3093	10	311.897	7	246.535	0.791667	0.0138131	ID=KPPR1_3093;locus_tag=KPPR1_3093	10	311.897	8	156.117	2	2.58e-12	ID=KPPR1_3093;locus_tag=KPPR1_3093	8	156.117	4	15.1757	10.4	6.29e-30
ID=KPPR1_3094;gene=nfi	3	65.98	3	156.444	2.36364	5.24e-09	ID=KPPR1_3094;gene=nfi	3	65.98	5	50.194	1.32	0.288603	ID=KPPR1_3094;gene=nfi	5	50.194	3	28.7143	1.72414	0.0408834
ID=KPPR1_3096;locus_tag=KPPR1_3096	5	76.8276	5	176.391	2.28571	1.71e-09	ID=KPPR1_3096;locus_tag=KPPR1_3096	5	76.8276	4	62.976	1.22222	0.458695	ID=KPPR1_3096;locus_tag=KPPR1_3096	4	62.976	3	19.7928	3.15	5.4e-06
ID=KPPR1_3097;locus_tag=KPPR1_3097	5	214.383	7	260.143	1.21495	0.070821	ID=KPPR1_3097;locus_tag=KPPR1_3097	5	214.383	8	47.7725	4.45833	3.75e-25	ID=KPPR1_3097;locus_tag=KPPR1_3097	8	47.7725	5	47.293	1.02128	1
ID=KPPR1_3098;gene=thiC	14	687.033	10	669.805	0.975255	0.975052	ID=KPPR1_3098;gene=thiC	14	687.033	16	1833.78	0.374591	1.45e-117	ID=KPPR1_3098;gene=thiC	16	1833.78	7	28.5855	63.2414	0
ID=KPPR1_3099;gene=thiE	3	122.939	5	180.284	1.46341	0.00279987	ID=KPPR1_3099;gene=thiE	3	122.939	5	76.1905	1.61842	0.00263674	ID=KPPR1_3099;gene=thiE	5	76.1905	2	15.3412	5.06667	1.56e-10
ID=KPPR1_31;locus_tag=KPPR1_31	1	33.932	1	127.401	3.73529	4.01e-13	ID=KPPR1_31;locus_tag=KPPR1_31	1	33.932	1	112.841	0.300885	1.96e-10	ID=KPPR1_31;locus_tag=KPPR1_31	1	112.841	1	6.29102	18.8333	6.38e-26
ID=KPPR1_310;locus_tag=KPPR1_310	1	10.6192	1	28.8359	2.63636	0.013225	ID=KPPR1_310;locus_tag=KPPR1_310	1	10.6192	1	21.8799	0.5	0.149889	ID=KPPR1_310;locus_tag=KPPR1_310	1	21.8799	1	0.367896	Inf	1.1e-06
ID=KPPR1_3100;gene=thiF	3	100.521	7	278.092	2.75248	2.29e-19	ID=KPPR1_3100;gene=thiF	3	100.521	8	153.799	0.655844	0.00270135	ID=KPPR1_3100;gene=thiF	8	153.799	3	23.8764	6.41667	1.07e-23
ID=KPPR1_3102;locus_tag=KPPR1_3102	2	148.403	2	203.091	1.37162	0.00819087	ID=KPPR1_3102;locus_tag=KPPR1_3102	2	148.403	2	59.5859	2.46667	3.94e-09	ID=KPPR1_3102;locus_tag=KPPR1_3102	2	59.5859	2	5.05857	12	1.55e-12
ID=KPPR1_3103;gene=thiH	12	706.407	8	362.429	0.512748	3.29e-25	ID=KPPR1_3103;gene=thiH	12	706.407	8	151.966	4.64474	3.55e-84	ID=KPPR1_3103;gene=thiH	8	151.966	5	32.4116	4.75	2.92e-19
ID=KPPR1_3104;locus_tag=KPPR1_3104	1	0.932513	2	0.413417	0	1	ID=KPPR1_3104;locus_tag=KPPR1_3104	1	0.932513	1	0.415113	Inf	1	ID=KPPR1_3104;locus_tag=KPPR1_3104	1	0.415113	1	0.128763	NA	1
ID=KPPR1_3105;locus_tag=KPPR1_3105	12	453.163	13	546.331	1.2053	0.00760277	ID=KPPR1_3105;locus_tag=KPPR1_3105	12	453.163	11	279.526	1.61786	7.94e-10	ID=KPPR1_3105;locus_tag=KPPR1_3105	11	279.526	11	61.9536	4.51613	2.49e-33
ID=KPPR1_3106;locus_tag=KPPR1_3106	2	58.9005	2	167.916	2.84746	1.27e-12	ID=KPPR1_3106;locus_tag=KPPR1_3106	2	58.9005	2	58.3925	1.01724	1	ID=KPPR1_3106;locus_tag=KPPR1_3106	2	58.3925	2	13.1891	4.46154	1.52e-07
ID=KPPR1_3108;locus_tag=KPPR1_3108	22	1110.34	21	1363.9	1.22883	1.1e-06	ID=KPPR1_3108;locus_tag=KPPR1_3108	22	1110.34	20	977.071	1.13613	0.00888168	ID=KPPR1_3108;locus_tag=KPPR1_3108	20	977.071	9	86.9705	11.2299	3.19e-189
ID=KPPR1_311;locus_tag=KPPR1_311	8	88.2652	6	32.6255	0.375	1.8e-06	ID=KPPR1_311;locus_tag=KPPR1_311	8	88.2652	7	33.8317	2.58824	3.65e-06	ID=KPPR1_311;locus_tag=KPPR1_311	7	33.8317	6	27.9601	1.21429	0.78308
ID=KPPR1_3110;gene=rpoB	1	1.06573	3	2.99728	3	0.922137	ID=KPPR1_3110;gene=rpoB	1	1.06573	3	0.501594	1	1	ID=KPPR1_3110;gene=rpoB	3	0.501594	2	0.551843	1	1
ID=KPPR1_312;locus_tag=KPPR1_312	3	62.5164	3	21.0498	0.333333	1.39e-05	ID=KPPR1_312;locus_tag=KPPR1_312	3	62.5164	3	81.8291	0.768293	0.241466	ID=KPPR1_312;locus_tag=KPPR1_312	3	81.8291	3	19.0386	4.31579	4.61e-10
ID=KPPR1_313;locus_tag=KPPR1_313	1	1.86503	1	5.33998	2.5	0.69522	ID=KPPR1_313;locus_tag=KPPR1_313	1	1.86503	1	2.49068	1	1	ID=KPPR1_313;locus_tag=KPPR1_313	1	2.49068	1	2.15219	1	1
ID=KPPR1_3132;locus_tag=KPPR1_3132	6	12.5223	11	28.1124	2.15385	0.0519845	ID=KPPR1_3132;locus_tag=KPPR1_3132	6	12.5223	9	8.26766	1.625	0.622699	ID=KPPR1_3132;locus_tag=KPPR1_3132	9	8.26766	6	1.71071	4	0.177739
ID=KPPR1_3133;locus_tag=KPPR1_3133	3	46.7208	2	292.906	6.23404	2.63e-43	ID=KPPR1_3133;locus_tag=KPPR1_3133	3	46.7208	2	45.0916	1.04444	1	ID=KPPR1_3133;locus_tag=KPPR1_3133	2	45.0916	2	7.10039	6.42857	1.69e-07
ID=KPPR1_3134;gene=pepQ	14	299.755	11	978.146	3.26	2.36e-82	ID=KPPR1_3134;gene=pepQ	14	299.755	11	228.658	1.31004	0.00549639	ID=KPPR1_3134;gene=pepQ	11	228.658	7	34.8581	6.54286	3.46e-35
ID=KPPR1_3135;gene=fadB	4	77.4176	4	153.275	1.98701	1.85e-06	ID=KPPR1_3135;gene=fadB	4	77.4176	4	19.4584	4.05263	7.85e-09	ID=KPPR1_3135;gene=fadB	4	19.4584	2	18.6523	1	1
ID=KPPR1_3136;gene=fadA	3	14.3493	3	84.6128	6.07143	7.12e-13	ID=KPPR1_3136;gene=fadA	3	14.3493	4	140.913	0.0992908	1.69e-26	ID=KPPR1_3136;gene=fadA	4	140.913	2	1.14048	141	5.14e-40
ID=KPPR1_3137;gene=fre	3	3.3304	6	120.856	40.3333	3.73e-31	ID=KPPR1_3137;gene=fre	3	3.3304	6	3.3036	1	1	ID=KPPR1_3137;gene=fre	6	3.3036	3	0.588633	3	0.918223
ID=KPPR1_3138;gene=ubiD	1	0.342556	3	0.551223	Inf	1	ID=KPPR1_3138;gene=ubiD	1	0.342556	1	0.484298	NA	1
ID=KPPR1_3139;locus_tag=KPPR1_3139	1	28.2418	2	123.13	4.39286	1.16e-14	ID=KPPR1_3139;locus_tag=KPPR1_3139	1	28.2418	1	7.28177	4	0.00131615	ID=KPPR1_3139;locus_tag=KPPR1_3139	1	7.28177	1	2.88798	2.33333	0.527097
ID=KPPR1_314;locus_tag=KPPR1_314	5	56.4075	4	19.2584	0.339286	5.93e-05	ID=KPPR1_314;locus_tag=KPPR1_314	5	56.4075	5	90.6848	0.615385	0.011133	ID=KPPR1_314;locus_tag=KPPR1_314	5	90.6848	4	32.8531	2.75758	4.4e-07
ID=KPPR1_3140;locus_tag=KPPR1_3140	2	10.3909	3	50.1958	5	5.15e-07	ID=KPPR1_3140;locus_tag=KPPR1_3140	2	10.3909	3	18.1785	0.555556	0.322422	ID=KPPR1_3140;locus_tag=KPPR1_3140	3	18.1785	2	4.28598	4.5	0.00784127
ID=KPPR1_3141;gene=rfaH	2	1.33216	7	3592.53	3593	0	ID=KPPR1_3141;gene=rfaH	2	1.33216	1	3.40738	0.333333	0.951613	ID=KPPR1_3141;gene=rfaH	1	3.40738	1	1.01171	3	0.918223
ID=KPPR1_3142;gene=tatC	3	2.15049	10	473.018	236.5	2.93e-136	ID=KPPR1_3142;gene=tatC	3	2.15049	3	5.65591	0.333333	0.484446	ID=KPPR1_3142;gene=tatC	3	5.65591	2	0.551843	6	0.200929
ID=KPPR1_3143;gene=tatB	2	0.818327	3	49.9202	50	2.37e-13	ID=KPPR1_3143;gene=tatB	2	0.818327	1	0.103778	Inf	1
ID=KPPR1_3148;gene=yigN	14	689.45	9	454.828	0.660377	2.16e-11	ID=KPPR1_3148;gene=yigN	14	689.45	11	357.083	1.92997	5.87e-24	ID=KPPR1_3148;gene=yigN	11	357.083	7	22.7176	15.5217	1.04e-76
ID=KPPR1_3149;gene=udp	3	32.6379	2	166.401	5.0303	1.28e-21	ID=KPPR1_3149;gene=udp	3	32.6379	2	30.2859	1.1	1	ID=KPPR1_3149;gene=udp	2	30.2859	2	2.85119	10	3.14e-06
ID=KPPR1_315;gene=lctD	10	873.498	7	33.9347	0.0389462	2.73e-209	ID=KPPR1_315;gene=lctD	10	873.498	8	272.642	3.1978	7.88e-72	ID=KPPR1_315;gene=lctD	8	272.642	6	19.5537	13.65	1.1e-56
ID=KPPR1_3150;locus_tag=KPPR1_3150	15	617.818	12	644.07	1.04207	0.736098	ID=KPPR1_3150;locus_tag=KPPR1_3150	15	617.818	15	345.477	1.7913	8.17e-18	ID=KPPR1_3150;locus_tag=KPPR1_3150	15	345.477	11	46.3365	7.5	1.6e-56
ID=KPPR1_3151;gene=metE	21	693.199	13	1261.44	1.81962	5.56e-37	ID=KPPR1_3151;gene=metE	21	693.199	15	495.264	1.4	4.1e-08	ID=KPPR1_3151;gene=metE	15	495.264	12	90.6863	5.43956	7.86e-67
ID=KPPR1_3152;gene=yedA	18	890.245	18	1477.28	1.65955	1.26e-32	ID=KPPR1_3152;gene=yedA	18	890.245	19	746.217	1.19303	0.00105644	ID=KPPR1_3152;gene=yedA	19	746.217	14	67.5272	10.9706	3.1e-143
ID=KPPR1_3153;locus_tag=KPPR1_3153	6	211.909	4	244.089	1.15094	0.24608	ID=KPPR1_3153;locus_tag=KPPR1_3153	6	211.909	4	101.564	2.07843	2.26e-09	ID=KPPR1_3153;locus_tag=KPPR1_3153	4	101.564	3	34.5638	2.91429	2.2e-08
ID=KPPR1_3154;locus_tag=KPPR1_3154	3	92.5852	2	187.588	2.02151	5.2e-08	ID=KPPR1_3154;locus_tag=KPPR1_3154	3	92.5852	3	182.477	0.510989	3.23e-07	ID=KPPR1_3154;locus_tag=KPPR1_3154	3	182.477	2	38.8866	4.66667	1.43e-22
ID=KPPR1_3155;locus_tag=KPPR1_3155	3	102.234	3	168.192	1.64706	0.000177752	ID=KPPR1_3155;locus_tag=KPPR1_3155	3	102.234	3	55.677	1.82143	0.000829054	ID=KPPR1_3155;locus_tag=KPPR1_3155	3	55.677	2	12.6372	4.30769	4e-07
ID=KPPR1_3156;locus_tag=KPPR1_3156	9	1119.05	6	608.413	0.543342	5.73e-34	ID=KPPR1_3156;locus_tag=KPPR1_3156	9	1119.05	5	244.363	4.58607	5.75e-132	ID=KPPR1_3156;locus_tag=KPPR1_3156	5	244.363	4	20.9701	11.619	3.41e-48
ID=KPPR1_3157;locus_tag=KPPR1_3157	7	283.332	8	584.056	2.0636	6.95e-24	ID=KPPR1_3157;locus_tag=KPPR1_3157	7	283.332	8	699.223	0.404864	6.09e-40	ID=KPPR1_3157;locus_tag=KPPR1_3157	8	699.223	6	55.6994	12.4821	2.26e-140
ID=KPPR1_3158;gene=recQ	13	116.602	11	197.303	1.68376	2.05e-05	ID=KPPR1_3158;gene=recQ	13	116.602	13	181.076	0.646409	0.000667667	ID=KPPR1_3158;gene=recQ	13	181.076	5	34.8581	5.17143	3.43e-24
ID=KPPR1_3159;gene=pldA	10	456.151	12	776.329	1.70175	4.52e-19	ID=KPPR1_3159;gene=pldA	10	456.151	10	197.455	2.31472	1.43e-23	ID=KPPR1_3159;gene=pldA	10	197.455	7	93.1328	2.11828	2.61e-09
ID=KPPR1_316;locus_tag=KPPR1_316	3	110.474	2	34.417	0.309091	6.19e-10	ID=KPPR1_316;locus_tag=KPPR1_316	3	110.474	3	73.3538	1.50685	0.0169621	ID=KPPR1_316;locus_tag=KPPR1_316	3	73.3538	2	7.44989	10.4286	2.02e-14
ID=KPPR1_3160;locus_tag=KPPR1_3160	1	4.52935	2	73.4505	14.6	8.95e-16	ID=KPPR1_3160;locus_tag=KPPR1_3160	1	4.52935	3	27.6396	0.178571	0.000189129	ID=KPPR1_3160;locus_tag=KPPR1_3160	3	27.6396	1	13.0787	2.15385	0.0470083
ID=KPPR1_3161;locus_tag=KPPR1_3161	9	201.061	7	464.302	2.30846	6.67e-24	ID=KPPR1_3161;locus_tag=KPPR1_3161	9	201.061	9	89.18	2.25843	1.93e-10	ID=KPPR1_3161;locus_tag=KPPR1_3161	9	89.18	4	37.0287	2.40541	8.99e-06
ID=KPPR1_3162;gene=corA	9	67.6547	9	419.274	6.16176	3.49e-61	ID=KPPR1_3162;gene=corA	9	67.6547	9	60.8832	1.11475	0.918337	ID=KPPR1_3162;gene=corA	9	60.8832	7	12.4165	5.08333	1.24e-08
ID=KPPR1_3163;gene=uvrD	9	31.8957	13	313.474	9.78125	1.39e-57	ID=KPPR1_3163;gene=uvrD	9	31.8957	13	42.3069	0.761905	0.494132	ID=KPPR1_3163;gene=uvrD	13	42.3069	8	5.55522	7	2.42e-07
ID=KPPR1_3164;gene=yigB	6	189.528	4	189.138	0.994737	1	ID=KPPR1_3164;gene=yigB	6	189.528	4	81.1372	2.34568	1.4e-10	ID=KPPR1_3164;gene=yigB	4	81.1372	4	22.2945	3.68182	1.06e-08
ID=KPPR1_3165;gene=xerC	2	0.190309	4	3.06618	Inf	0.40298
ID=KPPR1_3166;locus_tag=KPPR1_3166	1	0.190309	1	0.206709	NA	1	ID=KPPR1_3166;locus_tag=KPPR1_3166	1	0.190309	1	0.259445	NA	1
ID=KPPR1_3167;gene=dapF	1	1.06573	2	12.3681	12	0.00726109	ID=KPPR1_3167;gene=dapF	1	1.06573	1	2.16204	0.5	1	ID=KPPR1_3167;gene=dapF	1	2.16204	1	1.12208	2	1
							ID=KPPR1_3168;locus_tag=KPPR1_3168	1	0.0761235	1	0.103778	NA	1
ID=KPPR1_3170;locus_tag=KPPR1_3170	4	2.18855	4	11.4723	5.5	0.0429567	ID=KPPR1_3170;locus_tag=KPPR1_3170	4	2.18855	5	17.0369	0.117647	0.00184984	ID=KPPR1_3170;locus_tag=KPPR1_3170	5	17.0369	2	1.03011	17	0.000289026
ID=KPPR1_3173;gene=hemX	4	26.4719	4	75.0697	2.88462	3.3e-06	ID=KPPR1_3173;gene=hemX	4	26.4719	4	31.4102	0.83871	0.917584	ID=KPPR1_3173;gene=hemX	4	31.4102	3	1.83948	15.5	3.12e-07
ID=KPPR1_3174;locus_tag=KPPR1_3174	9	139.725	9	267.688	1.91429	9.29e-10	ID=KPPR1_3174;locus_tag=KPPR1_3174	9	139.725	10	99.1427	1.41414	0.0209752	ID=KPPR1_3174;locus_tag=KPPR1_3174	10	99.1427	7	40.1926	2.475	1.37e-06
ID=KPPR1_3179;locus_tag=KPPR1_3179	15	912.568	13	656.507	0.719606	4.6e-10	ID=KPPR1_3179;locus_tag=KPPR1_3179	15	912.568	10	404.337	2.2599	2.95e-44	ID=KPPR1_3179;locus_tag=KPPR1_3179	10	404.337	7	21.0068	19.2381	1.8e-91
ID=KPPR1_3180;locus_tag=KPPR1_3180	5	116.983	6	82.2012	0.700855	0.0306474	ID=KPPR1_3180;locus_tag=KPPR1_3180	5	116.983	4	32.0847	3.65625	7.37e-12	ID=KPPR1_3180;locus_tag=KPPR1_3180	4	32.0847	5	16.2242	2	0.0499676
ID=KPPR1_3181;locus_tag=KPPR1_3181	4	4.1297	3	172.498	43	1.66e-44	ID=KPPR1_3181;locus_tag=KPPR1_3181	4	4.1297	3	5.13702	0.8	1	ID=KPPR1_3181;locus_tag=KPPR1_3181	3	5.13702	1	0.128763	Inf	0.103774
ID=KPPR1_3182;gene=wecF	5	124.234	5	341.311	2.75	1.61e-23	ID=KPPR1_3182;gene=wecF	5	124.234	5	40.1621	3.1	1.59e-10	ID=KPPR1_3182;gene=wecF	5	40.1621	5	8.64555	4.44444	1.98e-05
ID=KPPR1_3183;locus_tag=KPPR1_3183	7	19.697	6	92.0198	4.6	1.46e-11	ID=KPPR1_3183;locus_tag=KPPR1_3183	7	19.697	6	44.7111	0.444444	0.00619543	ID=KPPR1_3183;locus_tag=KPPR1_3183	6	44.7111	6	9.32615	5	1.67e-06
ID=KPPR1_3184;gene=wecE	9	199.424	14	319.055	1.60302	4.83e-07	ID=KPPR1_3184;gene=wecE	9	199.424	9	62.3361	3.20968	4.46e-17	ID=KPPR1_3184;gene=wecE	9	62.3361	6	13.2258	4.76923	2.13e-08
ID=KPPR1_3186;gene=rfbA	9	765.707	10	203.195	0.265013	8.22e-76	ID=KPPR1_3186;gene=rfbA	9	765.707	11	52.1831	14.7308	1.07e-161	ID=KPPR1_3186;gene=rfbA	11	52.1831	7	19.0018	2.73684	0.00022593
ID=KPPR1_3187;gene=rfbB	2	1.2941	7	12.5403	13	0.00399111	ID=KPPR1_3187;gene=rfbB	2	1.2941	5	2.88849	0.333333	0.951613
ID=KPPR1_3188;locus_tag=KPPR1_3188	2	0.704142	1	2.82502	3	0.922137	ID=KPPR1_3188;locus_tag=KPPR1_3188	2	0.704142	3	5.01594	0.2	0.376201	ID=KPPR1_3188;locus_tag=KPPR1_3188	3	5.01594	1	0.147158	Inf	0.103774
ID=KPPR1_3189;locus_tag=KPPR1_3189	3	27.4615	6	55.7425	2.07407	0.00419934	ID=KPPR1_3189;locus_tag=KPPR1_3189	3	27.4615	3	17.0023	1.58824	0.306394	ID=KPPR1_3189;locus_tag=KPPR1_3189	3	17.0023	3	5.02178	3.4	0.0292785
ID=KPPR1_3190;locus_tag=KPPR1_3190	7	131.846	6	204.711	1.55303	0.000206871	ID=KPPR1_3190;locus_tag=KPPR1_3190	7	131.846	8	166.875	0.790419	0.0958813	ID=KPPR1_3190;locus_tag=KPPR1_3190	8	166.875	6	30.6457	5.3871	5.07e-23
ID=KPPR1_3191;gene=wecA	4	1.88406	6	53.2275	26.5	4.33e-13	ID=KPPR1_3191;gene=wecA	4	1.88406	3	7.97362	0.25	0.199956	ID=KPPR1_3191;gene=wecA	3	7.97362	1	0.38629	Inf	0.0138344
ID=KPPR1_3193;gene=trxA	4	33.5134	3	151.965	4.47059	3.54e-18	ID=KPPR1_3193;gene=trxA	4	33.5134	4	6.69369	4.85714	7.58e-05	ID=KPPR1_3193;gene=trxA	4	6.69369	3	2.97995	2.33333	0.527097
ID=KPPR1_3194;gene=rhlB	11	174.703	11	349.682	2	9.41e-14	ID=KPPR1_3194;gene=rhlB	11	174.703	11	121.455	1.44628	0.00484349	ID=KPPR1_3194;gene=rhlB	11	121.455	8	27.2427	4.48148	7.41e-15
ID=KPPR1_3195;locus_tag=KPPR1_3195	11	172.762	8	347.891	2.01156	7.46e-14	ID=KPPR1_3195;locus_tag=KPPR1_3195	11	172.762	10	455.621	0.379386	3.33e-29	ID=KPPR1_3195;locus_tag=KPPR1_3195	10	455.621	8	38.2428	12	1.69e-90
ID=KPPR1_3196;locus_tag=KPPR1_3196	5	112.549	4	436.603	3.86726	1.28e-44	ID=KPPR1_3196;locus_tag=KPPR1_3196	5	112.549	6	60.2778	1.88333	0.000194812	ID=KPPR1_3196;locus_tag=KPPR1_3196	6	60.2778	3	25.4584	2.4	0.000370318
ID=KPPR1_3197;locus_tag=KPPR1_3197	9	640.065	9	366.288	0.571875	3.01e-17	ID=KPPR1_3197;locus_tag=KPPR1_3197	9	640.065	7	151.845	4.21053	2.91e-70	ID=KPPR1_3197;locus_tag=KPPR1_3197	7	151.845	4	20.8413	7.2381	6.04e-25
ID=KPPR1_3198;locus_tag=KPPR1_3198	4	65.2949	8	361.878	5.56923	1.16e-49	ID=KPPR1_3198;locus_tag=KPPR1_3198	4	65.2949	7	104.695	0.619048	0.00629965	ID=KPPR1_3198;locus_tag=KPPR1_3198	7	104.695	4	26.0286	4.03846	5.81e-12
ID=KPPR1_32;locus_tag=KPPR1_32	3	40.1551	3	23.9093	0.6	0.107278	ID=KPPR1_32;locus_tag=KPPR1_32	3	40.1551	3	12.9031	3.07692	0.000712812	ID=KPPR1_32;locus_tag=KPPR1_32	3	12.9031	3	2.72243	4.33333	0.0366781
ID=KPPR1_320;gene=sufB	11	104.499	10	88.5402	0.855769	0.497126	ID=KPPR1_320;gene=sufB	11	104.499	11	80.601	1.28395	0.193963	ID=KPPR1_320;gene=sufB	11	80.601	8	22.2577	3.68182	1.06e-08
ID=KPPR1_3200;locus_tag=KPPR1_3200	1	74.6962	1	69.0752	0.92	0.993316	ID=KPPR1_3200;locus_tag=KPPR1_3200	1	74.6962	2	29.9746	2.5	4.05e-05	ID=KPPR1_3200;locus_tag=KPPR1_3200	2	29.9746	1	4.81943	6	4.67e-05
ID=KPPR1_3202;gene=ilvC	2	0.304494	9	684.688	Inf	2.59e-204	ID=KPPR1_3202;gene=ilvC	2	0.304494	5	0.916707	0	1
ID=KPPR1_3203;gene=ilvA	4	16.1572	4	247.12	15.4375	6.2e-53	ID=KPPR1_3203;gene=ilvA	4	16.1572	5	11.6232	1.33333	0.884293	ID=KPPR1_3203;gene=ilvA	5	11.6232	3	2.63045	4	0.0595729
ID=KPPR1_3204;locus_tag=KPPR1_3204	3	7.32688	3	225.278	32.1429	5.91e-56	ID=KPPR1_3204;locus_tag=KPPR1_3204	3	7.32688	3	13.9755	0.5	0.32939	ID=KPPR1_3204;locus_tag=KPPR1_3204	3	13.9755	3	1.0669	14	0.0018404
ID=KPPR1_3205;gene=ilvD	13	19.0499	18	3878.75	204.158	2.56420070191607e-321	ID=KPPR1_3205;gene=ilvD	13	19.0499	11	26.8266	0.703704	0.503844	ID=KPPR1_3205;gene=ilvD	11	26.8266	8	10.3195	2.7	0.0135705
ID=KPPR1_3206;gene=ilvE	2	1.00864	9	586.123	586	4.02e-172	ID=KPPR1_3206;gene=ilvE	2	1.00864	5	1.14156	1	1	ID=KPPR1_3206;gene=ilvE	5	1.14156	2	0.183948	Inf	1
ID=KPPR1_3207;locus_tag=KPPR1_3207	2	48.4716	3	457.998	9.54167	3.15e-83	ID=KPPR1_3207;locus_tag=KPPR1_3207	2	48.4716	2	20.1503	2.4	0.00229127	ID=KPPR1_3207;locus_tag=KPPR1_3207	2	20.1503	1	1.67393	10	0.000242701
ID=KPPR1_3208;gene=ilvB	15	436.682	9	963.952	2.20595	1.28e-44	ID=KPPR1_3208;gene=ilvB	15	436.682	8	88.1422	4.96591	4.18e-55	ID=KPPR1_3208;gene=ilvB	8	88.1422	6	10.3931	8.8	3.76e-16
ID=KPPR1_321;gene=sufC	5	60.7465	3	47.2329	0.770492	0.347285	ID=KPPR1_321;gene=sufC	5	60.7465	3	64.1695	0.953125	1	ID=KPPR1_321;gene=sufC	3	64.1695	3	8.44321	8	1.74e-11
ID=KPPR1_3210;gene=comM	10	435.521	10	430.781	0.988532	1	ID=KPPR1_3210;gene=comM	10	435.521	12	382.267	1.14136	0.121787	ID=KPPR1_3210;gene=comM	12	382.267	9	47.3298	8.12766	5.45e-65
ID=KPPR1_3211;locus_tag=KPPR1_3211	2	6.77499	2	185.728	26.5714	6.09e-45	ID=KPPR1_3211;locus_tag=KPPR1_3211	2	6.77499	2	1.81612	3.5	0.313803	ID=KPPR1_3211;locus_tag=KPPR1_3211	2	1.81612	1	0.147158	Inf	0.747265
ID=KPPR1_3212;gene=hdfR	3	159.022	4	435.329	2.73585	1.52e-29	ID=KPPR1_3212;gene=hdfR	3	159.022	7	77.972	2.03846	5.62e-07	ID=KPPR1_3212;gene=hdfR	7	77.972	3	10.485	7.8	1.12e-13
ID=KPPR1_3213;locus_tag=KPPR1_3213	1	0.0761235	1	0.620126	Inf	1	ID=KPPR1_3213;locus_tag=KPPR1_3213	1	0.0761235	1	0.207556	NA	1
ID=KPPR1_322;gene=sufD	4	69.653	4	149.864	2.14286	2.39e-07	ID=KPPR1_322;gene=sufD	4	69.653	4	53.3766	1.32075	0.264698	ID=KPPR1_322;gene=sufD	4	53.3766	3	7.94655	6.625	7.8e-09
ID=KPPR1_3221;gene=btuB	22	824.836	21	1463.64	1.77455	7.47e-40	ID=KPPR1_3221;gene=btuB	22	824.836	18	714.495	1.15546	0.0114777	ID=KPPR1_3221;gene=btuB	18	714.495	17	112.907	6.31858	9.63e-106
ID=KPPR1_3222;gene=trmA	11	403.588	10	652.752	1.61634	9.55e-14	ID=KPPR1_3222;gene=trmA	11	403.588	13	352.932	1.14448	0.131135	ID=KPPR1_3222;gene=trmA	13	352.932	17	2015.7	0.175099	7.21e-280
ID=KPPR1_3224;gene=fabR	2	3.99648	1	59.4977	14.75	6.9e-13	ID=KPPR1_3224;gene=fabR	2	3.99648	2	0.9513	4	0.610345	ID=KPPR1_3224;gene=fabR	2	0.9513	1	5.9783	0.166667	0.200929
ID=KPPR1_3225;locus_tag=KPPR1_3225	7	88.7409	5	8.99183	0.101124	6.93e-17	ID=KPPR1_3225;locus_tag=KPPR1_3225	7	88.7409	10	207.522	0.427885	2e-11	ID=KPPR1_3225;locus_tag=KPPR1_3225	10	207.522	5	13.2442	16	2.69e-45
ID=KPPR1_3226;gene=sthA	6	1.42732	8	18.3282	18	0.000191177	ID=KPPR1_3226;gene=sthA	6	1.42732	4	3.25172	0.333333	0.951613	ID=KPPR1_3226;gene=sthA	4	3.25172	2	0.864555	3	0.918223
ID=KPPR1_3227;gene=argH	4	61.679	2	170.845	2.75806	2.69e-12	ID=KPPR1_3227;gene=argH	4	61.679	3	37.5331	1.63158	0.0436735	ID=KPPR1_3227;gene=argH	3	37.5331	2	2.26256	19	3.95e-09
ID=KPPR1_3228;gene=argB	3	25.5394	2	67.6971	2.61538	4.63e-05	ID=KPPR1_3228;gene=argB	3	25.5394	2	4.58353	5.2	0.000520541	ID=KPPR1_3228;gene=argB	2	4.58353	1	0.588633	5	0.344167
ID=KPPR1_3229;gene=argC	7	101.149	8	633.218	6.26733	4.2e-93	ID=KPPR1_3229;gene=argC	7	101.149	12	378.479	0.267196	2.09e-37	ID=KPPR1_3229;gene=argC	12	378.479	6	16.7576	22.2353	2.63e-88
ID=KPPR1_323;gene=sufS	3	135.176	2	7.51042	0.0592593	7.97e-30	ID=KPPR1_323;gene=sufS	3	135.176	2	13.6295	9.64286	5.54e-25	ID=KPPR1_323;gene=sufS	2	13.6295	2	2.09701	7	0.00755824
ID=KPPR1_3230;gene=argE	6	213.526	7	603.968	2.82243	1.55e-42	ID=KPPR1_3230;gene=argE	6	213.526	8	166.339	1.28916	0.0334599	ID=KPPR1_3230;gene=argE	8	166.339	5	10.8529	15.0909	9.22e-36
ID=KPPR1_3231;gene=ppc	6	51.2501	9	418.861	8.21569	2.34e-71	ID=KPPR1_3231;gene=ppc	6	51.2501	7	70.4308	0.728571	0.18683	ID=KPPR1_3231;gene=ppc	7	70.4308	6	26.8748	2.59259	3.11e-05
ID=KPPR1_3232;gene=yodA	14	574.142	8	565.004	0.984321	1	ID=KPPR1_3232;gene=yodA	14	574.142	11	203.111	2.82759	1.76e-40	ID=KPPR1_3232;gene=yodA	11	203.111	8	28.6223	7	1.82e-32
ID=KPPR1_3233;locus_tag=KPPR1_3233	6	179.747	3	281.262	1.56111	8.38e-06	ID=KPPR1_3233;locus_tag=KPPR1_3233	6	179.747	5	116.145	1.55172	0.000637694	ID=KPPR1_3233;locus_tag=KPPR1_3233	5	116.145	4	13.6121	8.28571	1.68e-20
ID=KPPR1_3235;gene=dhaD	18	574.466	14	738.019	1.28571	1.83e-05	ID=KPPR1_3235;gene=dhaD	18	574.466	19	295.56	1.93919	2.37e-20	ID=KPPR1_3235;gene=dhaD	19	295.56	12	48.691	6.04082	3.93e-43
ID=KPPR1_3236;locus_tag=KPPR1_3236	17	608.931	18	1128.94	1.85386	6.27e-35	ID=KPPR1_3236;locus_tag=KPPR1_3236	17	608.931	18	558.569	1.08945	0.268841	ID=KPPR1_3236;locus_tag=KPPR1_3236	18	558.569	11	113.22	4.9469	2.02e-70
ID=KPPR1_3237;gene=metF	5	72.9263	4	280.159	3.83562	1.18e-28	ID=KPPR1_3237;gene=metF	5	72.9263	4	39.1071	1.87179	0.00411736	ID=KPPR1_3237;gene=metF	4	39.1071	3	3.25588	13	1.45e-08
ID=KPPR1_3238;locus_tag=KPPR1_3238	5	105.736	4	150.691	1.42453	0.0122981	ID=KPPR1_3238;locus_tag=KPPR1_3238	5	105.736	4	30.9778	3.41935	3.95e-10	ID=KPPR1_3238;locus_tag=KPPR1_3238	4	30.9778	4	7.59705	3.875	0.000574867
ID=KPPR1_3239;locus_tag=KPPR1_3239	5	403.207	5	459.858	1.14144	0.101706	ID=KPPR1_3239;locus_tag=KPPR1_3239	5	403.207	7	241.596	1.66529	1.08e-09	ID=KPPR1_3239;locus_tag=KPPR1_3239	7	241.596	5	15.5436	15.125	8.28e-52
ID=KPPR1_324;gene=sufE	5	206.085	2	14.1595	0.0679612	1.14e-43	ID=KPPR1_324;gene=sufE	5	206.085	4	115.972	1.77586	2.07e-06	ID=KPPR1_324;gene=sufE	4	115.972	2	48.507	2.36735	4.51e-07
ID=KPPR1_3240;locus_tag=KPPR1_3240	28	620.597	22	1036.51	1.66989	1.13e-23	ID=KPPR1_3240;locus_tag=KPPR1_3240	28	620.597	25	635.191	0.977953	1	ID=KPPR1_3240;locus_tag=KPPR1_3240	25	635.191	12	95.7632	6.61458	1.19e-96
ID=KPPR1_3241;gene=metL	15	146.937	15	532.62	3.62585	7.59e-51	ID=KPPR1_3241;gene=metL	15	146.937	17	149.475	0.986577	1	ID=KPPR1_3241;gene=metL	17	149.475	11	23.95	6.20833	1.57e-22
ID=KPPR1_3242;locus_tag=KPPR1_3242	7	217.561	4	242.504	1.11468	0.423775	ID=KPPR1_3242;locus_tag=KPPR1_3242	7	217.561	7	142.868	1.52448	0.000262671	ID=KPPR1_3242;locus_tag=KPPR1_3242	7	142.868	5	26.4701	5.5	4.06e-20
ID=KPPR1_3243;gene=metB	8	71.9557	10	620.505	8.625	6e-108	ID=KPPR1_3243;gene=metB	8	71.9557	7	49.0871	1.46939	0.0886353	ID=KPPR1_3243;gene=metB	7	49.0871	4	2.8328	16.3333	3.09e-11
ID=KPPR1_3244;locus_tag=KPPR1_3244	3	9.91508	3	57.6373	5.8	8.69e-09	ID=KPPR1_3244;locus_tag=KPPR1_3244	3	9.91508	3	17.0542	0.588235	0.422086	ID=KPPR1_3244;locus_tag=KPPR1_3244	3	17.0542	3	3.20069	5.66667	0.00475103
ID=KPPR1_3246;gene=priA	1	0.0951543	2	2.65276	Inf	0.40298
ID=KPPR1_3248;gene=cytR	11	256.117	11	705.084	2.75391	8.71e-48	ID=KPPR1_3248;gene=cytR	11	256.117	9	208.923	1.22488	0.0660519	ID=KPPR1_3248;gene=cytR	9	208.923	7	42.7679	4.86047	1.39e-26
ID=KPPR1_325;locus_tag=KPPR1_325	4	19.9444	3	0.895738	0.05	5.55e-05	ID=KPPR1_325;locus_tag=KPPR1_325	4	19.9444	4	14.7192	1.33333	0.78429	ID=KPPR1_325;locus_tag=KPPR1_325	4	14.7192	2	9.10542	1.66667	0.474105
ID=KPPR1_3250;gene=hslV	2	65.0856	2	8.61286	0.138462	5.97e-11	ID=KPPR1_3250;gene=hslV	2	65.0856	1	10.9832	5.90909	8.19e-10	ID=KPPR1_3250;gene=hslV	1	10.9832	1	1.78429	5.5	0.0385766
ID=KPPR1_3251;gene=hslU	1	0.704142	1	3.06618	3	0.922137
ID=KPPR1_3252;gene=menA	13	295.397	10	930.534	3.15593	1.95e-75	ID=KPPR1_3252;gene=menA	13	295.397	10	288.348	1.02431	1	ID=KPPR1_3252;gene=menA	10	288.348	9	63.3332	4.57143	1.37e-34
ID=KPPR1_3253;gene=rraA	4	21.0101	5	674.387	32.0952	1.46e-167	ID=KPPR1_3253;gene=rraA	4	21.0101	4	33.382	0.636364	0.239819	ID=KPPR1_3253;gene=rraA	4	33.382	3	10.2459	3.3	0.00116337
ID=KPPR1_3255;gene=fieF	7	66.5129	7	230.48	3.43284	3.6e-21	ID=KPPR1_3255;gene=fieF	7	66.5129	7	245.833	0.272358	3.7e-24	ID=KPPR1_3255;gene=fieF	7	245.833	6	19.3513	12.9474	2.53e-50
ID=KPPR1_3256;locus_tag=KPPR1_3256	3	11.8943	3	120.718	10.0833	6.85e-23	ID=KPPR1_3256;locus_tag=KPPR1_3256	3	11.8943	4	15.9126	0.75	0.884293	ID=KPPR1_3256;locus_tag=KPPR1_3256	4	15.9126	2	16.1874	1	1
ID=KPPR1_3257;gene=cpxR	7	23.0464	7	53.7098	2.34783	0.00123831	ID=KPPR1_3257;gene=cpxR	7	23.0464	3	8.28495	2.875	0.0233047	ID=KPPR1_3257;gene=cpxR	3	8.28495	3	6.18065	1.33333	1
ID=KPPR1_3258;gene=cpxA	4	18.498	3	80.3063	4.44444	6.73e-10	ID=KPPR1_3258;gene=cpxA	4	18.498	4	30.7183	0.580645	0.159042	ID=KPPR1_3258;gene=cpxA	4	30.7183	3	1.48998	31	3.84e-08
ID=KPPR1_3259;locus_tag=KPPR1_3259	4	13.3977	1	83.7515	6.46154	3.52e-13	ID=KPPR1_3259;locus_tag=KPPR1_3259	4	13.3977	1	41.9264	0.309524	0.000317816	ID=KPPR1_3259;locus_tag=KPPR1_3259	1	41.9264	1	9.63887	4.2	1.94e-05
ID=KPPR1_3260;gene=sodA	7	156.529	6	65.4922	0.414013	2.24e-09	ID=KPPR1_3260;gene=sodA	7	156.529	8	13.6987	11.2143	1.28e-30	ID=KPPR1_3260;gene=sodA	8	13.6987	6	5.13214	2.8	0.105311
ID=KPPR1_3261;locus_tag=KPPR1_3261	11	665.452	8	368.631	0.554887	1.86e-19	ID=KPPR1_3261;locus_tag=KPPR1_3261	11	665.452	7	90.8059	7.30769	1.3e-106	ID=KPPR1_3261;locus_tag=KPPR1_3261	7	90.8059	6	33.2578	2.75758	4.4e-07
ID=KPPR1_3262;locus_tag=KPPR1_3262	5	71.4229	5	372.455	5.23944	6.36e-49	ID=KPPR1_3262;locus_tag=KPPR1_3262	5	71.4229	5	102.273	0.696078	0.04611	ID=KPPR1_3262;locus_tag=KPPR1_3262	5	102.273	5	25.8079	3.92308	2.33e-11
ID=KPPR1_3263;locus_tag=KPPR1_3263	9	380.751	6	452.451	1.18635	0.0297533	ID=KPPR1_3263;locus_tag=KPPR1_3263	9	380.751	6	229.09	1.66376	3.47e-09	ID=KPPR1_3263;locus_tag=KPPR1_3263	6	229.09	4	28.144	8.17857	2.07e-39
ID=KPPR1_3264;gene=rhaB	9	234.46	8	850.365	3.63248	7.77e-81	ID=KPPR1_3264;gene=rhaB	9	234.46	9	377.649	0.619048	2.62e-08	ID=KPPR1_3264;gene=rhaB	9	377.649	7	100.196	3.78	4.27e-38
ID=KPPR1_3265;gene=rhaA	9	311.364	5	517.702	1.66559	3.06e-12	ID=KPPR1_3265;gene=rhaA	9	311.364	6	231.062	1.34632	0.00172299	ID=KPPR1_3265;gene=rhaA	6	231.062	4	117.947	1.95763	3.91e-09
ID=KPPR1_3266;gene=rhaD	4	6.81305	4	86.7143	12.4286	7.46e-18	ID=KPPR1_3266;gene=rhaD	4	6.81305	5	141.363	0.0496454	2.46e-32	ID=KPPR1_3266;gene=rhaD	5	141.363	3	2.57527	47	3.94e-37
ID=KPPR1_3267;gene=rhaS	5	158.66	6	335.729	2.11321	7.16e-15	ID=KPPR1_3267;gene=rhaS	5	158.66	6	34.5754	4.54286	3.57e-19	ID=KPPR1_3267;gene=rhaS	6	34.5754	5	40.303	0.875	0.945481
ID=KPPR1_3268;gene=ccmA	12	368.932	14	776.57	2.10569	7.17e-33	ID=KPPR1_3268;gene=ccmA	12	368.932	17	465.341	0.793548	0.00247585	ID=KPPR1_3268;gene=ccmA	17	465.341	8	45.5455	10.1087	1.02e-86
ID=KPPR1_3269;locus_tag=KPPR1_3269	14	209.606	9	480.288	2.28571	2.98e-24	ID=KPPR1_3269;locus_tag=KPPR1_3269	14	209.606	16	216.447	0.972222	1	ID=KPPR1_3269;locus_tag=KPPR1_3269	16	216.447	16	68.1159	3.17647	1.7e-18
ID=KPPR1_3270;locus_tag=KPPR1_3270	5	92.3758	3	241.022	2.61957	9.29e-16	ID=KPPR1_3270;locus_tag=KPPR1_3270	5	92.3758	5	107.22	0.859813	0.532965	ID=KPPR1_3270;locus_tag=KPPR1_3270	5	107.22	4	28.7327	3.68966	3.12e-11
ID=KPPR1_3271;gene=fucO	5	18.9167	6	260.177	13.6842	7.97e-54	ID=KPPR1_3271;gene=fucO	5	18.9167	5	19.026	1	1	ID=KPPR1_3271;gene=fucO	5	19.026	5	34.6558	0.542857	0.0675641
ID=KPPR1_3272;gene=rhaU	2	92.1094	3	237.198	2.57609	3.9e-15	ID=KPPR1_3272;gene=rhaU	2	92.1094	3	195.95	0.469388	3.67e-09	ID=KPPR1_3272;gene=rhaU	3	195.95	2	32.0621	6.125	3.98e-29
ID=KPPR1_3273;gene=lacY	13	275.986	11	387.441	1.40217	4.95e-05	ID=KPPR1_3273;gene=lacY	13	275.986	11	493.5	0.559838	2.75e-14	ID=KPPR1_3273;gene=lacY	11	493.5	5	26.2126	18.9615	3.62e-111
ID=KPPR1_3274;gene=rafA	15	648.191	10	527.969	0.814815	0.00118837	ID=KPPR1_3274;gene=rafA	15	648.191	10	256.107	2.53125	1.3e-38	ID=KPPR1_3274;gene=rafA	10	256.107	10	54.3934	4.74074	9.57e-32
ID=KPPR1_3275;gene=rafR	7	225.002	8	571.929	2.54222	1.75e-34	ID=KPPR1_3275;gene=rafR	7	225.002	6	141.156	1.59574	4.07e-05	ID=KPPR1_3275;gene=rafR	6	141.156	4	11.2944	12.8182	4.27e-29
ID=KPPR1_3276;locus_tag=KPPR1_3276	5	71.9938	2	203.815	2.83333	4.9e-15	ID=KPPR1_3276;locus_tag=KPPR1_3276	5	71.9938	3	35.0424	2.05714	0.00116067	ID=KPPR1_3276;locus_tag=KPPR1_3276	3	35.0424	2	11.5519	2.91667	0.00204846
ID=KPPR1_3277;locus_tag=KPPR1_3277	3	123.206	4	253.666	2.06504	5.97e-11	ID=KPPR1_3277;locus_tag=KPPR1_3277	3	123.206	5	121.663	1.0082	1	ID=KPPR1_3277;locus_tag=KPPR1_3277	5	121.663	2	8.68234	13.5556	1.08e-25
ID=KPPR1_328;locus_tag=KPPR1_328	2	80.9573	2	30.3517	0.37037	4.03e-06	ID=KPPR1_328;locus_tag=KPPR1_328	2	80.9573	2	23.1598	3.52174	3.78e-08	ID=KPPR1_328;locus_tag=KPPR1_328	2	23.1598	2	12.674	1.76923	0.212587
ID=KPPR1_3280;locus_tag=KPPR1_3280	3	329.596	3	259.144	0.784848	0.00819087	ID=KPPR1_3280;locus_tag=KPPR1_3280	3	329.596	3	72.835	4.52055	8.13e-39	ID=KPPR1_3280;locus_tag=KPPR1_3280	3	72.835	3	30.94	2.35484	9.57e-05
ID=KPPR1_3281;locus_tag=KPPR1_3281	6	200.833	6	246.087	1.22388	0.0688031	ID=KPPR1_3281;locus_tag=KPPR1_3281	6	200.833	5	86.4299	2.33721	4.48e-11	ID=KPPR1_3281;locus_tag=KPPR1_3281	5	86.4299	4	9.878	8.6	1.19e-15
ID=KPPR1_3282;locus_tag=KPPR1_3282	24	543.426	23	1562.68	2.87845	7.3e-112	ID=KPPR1_3282;locus_tag=KPPR1_3282	24	543.426	22	427.549	1.26869	0.000667667	ID=KPPR1_3282;locus_tag=KPPR1_3282	22	427.549	15	72.2731	5.94444	2.33e-61
ID=KPPR1_3283;gene=fdxH	11	433.771	6	524.868	1.20968	0.00770195	ID=KPPR1_3283;gene=fdxH	11	433.771	7	136.347	3.19118	5.46e-36	ID=KPPR1_3283;gene=fdxH	7	136.347	6	17.6406	7.55556	6.83e-23
ID=KPPR1_3284;locus_tag=KPPR1_3284	2	10.0673	2	111.761	11.2	4.81e-22	ID=KPPR1_3284;locus_tag=KPPR1_3284	2	10.0673	2	26.7229	0.37037	0.0169922	ID=KPPR1_3284;locus_tag=KPPR1_3284	2	26.7229	2	16.2242	1.6875	0.202939
ID=KPPR1_3285;gene=fdhE	4	39.5271	5	181.8	4.55	6.57e-22	ID=KPPR1_3285;gene=fdhE	4	39.5271	10	192.491	0.208333	5.5e-24	ID=KPPR1_3285;gene=fdhE	10	192.491	4	14.9917	12.8	2.56e-39
ID=KPPR1_3286;locus_tag=KPPR1_3286	5	183.591	6	329.563	1.79348	4.95e-10	ID=KPPR1_3286;locus_tag=KPPR1_3286	5	183.591	5	134.029	1.37313	0.0134015	ID=KPPR1_3286;locus_tag=KPPR1_3286	5	134.029	4	17.7142	7.44444	2.08e-22
ID=KPPR1_3287;locus_tag=KPPR1_3287	6	323.544	5	404.322	1.24691	0.00719555	ID=KPPR1_3287;locus_tag=KPPR1_3287	6	323.544	5	106.684	3.02804	2.12e-25	ID=KPPR1_3287;locus_tag=KPPR1_3287	5	106.684	5	52.9954	2.01887	4.93e-05
ID=KPPR1_3288;locus_tag=KPPR1_3288	13	731.071	8	693.611	0.949384	0.536475	ID=KPPR1_3288;locus_tag=KPPR1_3288	13	731.071	11	313.669	2.32803	1.24e-37	ID=KPPR1_3288;locus_tag=KPPR1_3288	11	313.669	7	53.7863	5.81481	1.27e-44
ID=KPPR1_3289;locus_tag=KPPR1_3289	17	530.885	13	867.109	1.63277	1.54e-18	ID=KPPR1_3289;locus_tag=KPPR1_3289	17	530.885	13	425.646	1.24648	0.00193857	ID=KPPR1_3289;locus_tag=KPPR1_3289	13	425.646	11	88.0926	4.84091	5.46e-53
ID=KPPR1_3290;gene=dtd	2	5.61411	2	54.5022	9.16667	2.27e-10	ID=KPPR1_3290;gene=dtd	2	5.61411	2	63.2528	0.0952381	2.43e-12	ID=KPPR1_3290;gene=dtd	2	63.2528	1	20.9149	3	1.08e-05
ID=KPPR1_3291;gene=yihY	12	414.017	13	561.628	1.35749	6.98e-06	ID=KPPR1_3291;gene=yihY	12	414.017	12	315.624	1.31013	0.000853963	ID=KPPR1_3291;gene=yihY	12	315.624	9	56.38	5.64286	4.83e-44
ID=KPPR1_3292;gene=yihX	5	186.388	7	678.763	3.65054	4.92e-65	ID=KPPR1_3292;gene=yihX	5	186.388	6	162.568	1.1411	0.408553	ID=KPPR1_3292;gene=yihX	6	162.568	4	38.4451	4.28947	5.31e-19
ID=KPPR1_3293;gene=typA	5	6.39437	6	107.11	17.8333	4.81e-24	ID=KPPR1_3293;gene=typA	5	6.39437	7	3.82249	1.5	1	ID=KPPR1_3293;gene=typA	7	3.82249	3	2.37293	2	1
ID=KPPR1_3294;locus_tag=KPPR1_3294	5	50.1654	2	164.368	3.28	1.29e-14	ID=KPPR1_3294;locus_tag=KPPR1_3294	5	50.1654	3	114.796	0.434783	1.57e-06	ID=KPPR1_3294;locus_tag=KPPR1_3294	3	114.796	1	13.2258	8.84615	6.55e-21
ID=KPPR1_3295;gene=glnA	5	1.80793	7	3.65185	2	1	ID=KPPR1_3295;gene=glnA	5	1.80793	5	2.94038	0.666667	1
ID=KPPR1_3296;gene=glnL	3	7.00336	1	30.9719	4.42857	0.000285848	ID=KPPR1_3296;gene=glnL	3	7.00336	3	15.2035	0.466667	0.239963	ID=KPPR1_3296;gene=glnL	3	15.2035	1	10.669	1.36364	0.82609
ID=KPPR1_3297;gene=ntrC	12	283.065	9	287.911	1.01767	1	ID=KPPR1_3297;gene=ntrC	12	283.065	11	345.062	0.82029	0.0316471	ID=KPPR1_3297;gene=ntrC	11	345.062	9	66.2028	5.22727	1.44e-45
ID=KPPR1_3298;gene=hemN	14	146.614	14	397.535	2.70748	1.06e-26	ID=KPPR1_3298;gene=hemN	14	146.614	13	62.8896	2.33333	2.65e-08	ID=KPPR1_3298;gene=hemN	13	62.8896	9	27.8681	2.25	0.00060925
ID=KPPR1_33;gene=uvrC	12	401.989	11	281.882	0.701493	1.42e-05	ID=KPPR1_33;gene=uvrC	12	401.989	12	493.188	0.815416	0.00615544	ID=KPPR1_33;gene=uvrC	12	493.188	11	440.905	1.11791	0.15558
ID=KPPR1_330;locus_tag=KPPR1_330	3	16.8043	2	21.8767	1.29412	0.78754	ID=KPPR1_330;locus_tag=KPPR1_330	3	16.8043	3	65.5359	0.257576	2.12e-07	ID=KPPR1_330;locus_tag=KPPR1_330	3	65.5359	2	15.1941	4.4	2.18e-08
ID=KPPR1_3301;gene=polA	3	0.304494	6	2.79057	Inf	0.40298
ID=KPPR1_3302;locus_tag=KPPR1_3302	10	540.724	8	452.761	0.837338	0.0119481	ID=KPPR1_3302;locus_tag=KPPR1_3302	10	540.724	10	241.146	2.24481	2.98e-26	ID=KPPR1_3302;locus_tag=KPPR1_3302	10	241.146	6	33.7544	7.08824	1.26e-38
ID=KPPR1_3303;locus_tag=KPPR1_3303	1	4.54838	3	25.9419	5.2	0.000462194	ID=KPPR1_3303;locus_tag=KPPR1_3303	1	4.54838	2	0.138371	Inf	0.119565
ID=KPPR1_3304;locus_tag=KPPR1_3304	8	96.8481	13	305.653	3.15464	2.5e-25	ID=KPPR1_3304;locus_tag=KPPR1_3304	8	96.8481	10	172.479	0.563953	1.79e-05	ID=KPPR1_3304;locus_tag=KPPR1_3304	10	172.479	7	21.8162	7.81818	3.31e-29
ID=KPPR1_3305;gene=yihD	6	333.916	4	211.429	0.631737	4.92e-07	ID=KPPR1_3305;gene=yihD	6	333.916	3	137.039	2.43796	3.84e-19	ID=KPPR1_3305;gene=yihD	3	137.039	5	17.6038	7.61111	3.94e-23
ID=KPPR1_3306;gene=mobA	10	503.195	6	256.836	0.510934	2.14e-18	ID=KPPR1_3306;gene=mobA	10	503.195	7	64.7403	7.73846	4.64e-83	ID=KPPR1_3306;gene=mobA	7	64.7403	4	25.5504	2.5	0.000108835
ID=KPPR1_3307;gene=mobB	6	29.0792	3	26.252	0.896552	1	ID=KPPR1_3307;gene=mobB	6	29.0792	6	5.30998	5.8	0.000113104	ID=KPPR1_3307;gene=mobB	6	5.30998	2	1.61874	2.5	0.685897
ID=KPPR1_331;locus_tag=KPPR1_331	5	167.719	4	15.6065	0.0952381	4.84e-32	ID=KPPR1_331;locus_tag=KPPR1_331	5	167.719	5	37.2564	4.54054	3.33e-20	ID=KPPR1_331;locus_tag=KPPR1_331	5	37.2564	4	10.8713	3.36364	0.000438244
ID=KPPR1_3313;locus_tag=KPPR1_3313	6	349.121	5	457.86	1.31232	0.000342902	ID=KPPR1_3313;locus_tag=KPPR1_3313	6	349.121	4	94.2478	3.71277	2.56e-34	ID=KPPR1_3313;locus_tag=KPPR1_3313	4	94.2478	3	55.9201	1.67857	0.00445574
ID=KPPR1_3314;gene=rbsR	4	56.1601	6	248.774	4.44643	3.84e-29	ID=KPPR1_3314;gene=rbsR	4	56.1601	3	25.9964	2.15385	0.00301725	ID=KPPR1_3314;gene=rbsR	3	25.9964	3	24.9801	1.04	1
ID=KPPR1_3315;locus_tag=KPPR1_3315	12	323.982	14	896.358	2.76543	7.32e-61	ID=KPPR1_3315;locus_tag=KPPR1_3315	12	323.982	17	370.298	0.875676	0.16283	ID=KPPR1_3315;locus_tag=KPPR1_3315	17	370.298	11	187.351	1.97861	2.48e-14
ID=KPPR1_3316;gene=rbsK	6	22.2471	3	71.1423	3.22727	1.08e-06	ID=KPPR1_3316;gene=rbsK	6	22.2471	3	33.2782	0.666667	0.310575	ID=KPPR1_3316;gene=rbsK	3	33.2782	2	4.2308	8.25	2.44e-06
ID=KPPR1_3317;locus_tag=KPPR1_3317	4	82.1372	3	170.431	2.07317	1.05e-07	ID=KPPR1_3317;locus_tag=KPPR1_3317	4	82.1372	5	69.9984	1.17143	0.608674	ID=KPPR1_3317;locus_tag=KPPR1_3317	5	69.9984	4	8.22247	8.75	5.69e-13
ID=KPPR1_3318;locus_tag=KPPR1_3318	7	93.6128	9	252.391	2.68085	5.29e-17	ID=KPPR1_3318;locus_tag=KPPR1_3318	7	93.6128	8	255.571	0.367188	1.33e-17	ID=KPPR1_3318;locus_tag=KPPR1_3318	8	255.571	5	12.0486	21.3333	1.88e-59
ID=KPPR1_3319;gene=ccmA	21	505.917	12	674.112	1.33202	3.31e-06	ID=KPPR1_3319;gene=ccmA	21	505.917	15	606.86	0.833608	0.00637273	ID=KPPR1_3319;gene=ccmA	15	606.86	11	79.3551	7.68354	4.26e-100
ID=KPPR1_332;locus_tag=KPPR1_332	8	221.538	6	97.8766	0.441441	1.52e-11	ID=KPPR1_332;locus_tag=KPPR1_332	8	221.538	7	62.2842	3.58065	2.46e-21	ID=KPPR1_332;locus_tag=KPPR1_332	7	62.2842	5	20.9149	2.95238	1.62e-05
ID=KPPR1_3320;gene=rbsD	4	38.823	3	188.897	4.84615	7.58e-24	ID=KPPR1_3320;gene=rbsD	4	38.823	4	185.797	0.209677	3.77e-23	ID=KPPR1_3320;gene=rbsD	4	185.797	2	11.3128	16.9091	3.66e-41
ID=KPPR1_3321;gene=kup	18	599.51	13	803.546	1.34	1.91e-07	ID=KPPR1_3321;gene=kup	18	599.51	16	317.959	1.88679	7.47e-20	ID=KPPR1_3321;gene=kup	16	317.959	11	47.1458	6.76596	2.07e-49
ID=KPPR1_3322;locus_tag=KPPR1_3322	12	394.948	5	254.079	0.643038	1.17e-07	ID=KPPR1_3322;locus_tag=KPPR1_3322	12	394.948	5	207.055	1.90821	9.14e-14	ID=KPPR1_3322;locus_tag=KPPR1_3322	5	207.055	5	17.4199	12.1765	1.19e-41
ID=KPPR1_3323;locus_tag=KPPR1_3323	14	545.786	11	616.75	1.13004	0.0732691	ID=KPPR1_3323;locus_tag=KPPR1_3323	14	545.786	13	399.252	1.36842	6.43e-06	ID=KPPR1_3323;locus_tag=KPPR1_3323	13	399.252	16	3094.19	0.128959	7.75683063970757e-322
ID=KPPR1_3324;gene=asnA	7	385.261	6	600.833	1.56104	2.81e-11	ID=KPPR1_3324;gene=asnA	7	385.261	8	211.794	1.81604	7.16e-12	ID=KPPR1_3324;gene=asnA	8	211.794	6	29.4868	7.31034	1.24e-34
ID=KPPR1_3325;gene=asnC	4	159.003	3	90.6073	0.572327	5.37e-05	ID=KPPR1_3325;gene=asnC	4	159.003	3	66.5045	2.37313	3.62e-09	ID=KPPR1_3325;gene=asnC	3	66.5045	2	12.0486	5.58333	5.69e-10
ID=KPPR1_3326;locus_tag=KPPR1_3326	5	82.8794	8	611.513	7.37349	1.35e-98	ID=KPPR1_3326;locus_tag=KPPR1_3326	5	82.8794	6	81.3794	1.02469	1	ID=KPPR1_3326;locus_tag=KPPR1_3326	6	81.3794	5	4.61709	16.2	3.97e-18
ID=KPPR1_3328;gene=gidB	3	78.3501	2	118.341	1.51282	0.0108348	ID=KPPR1_3328;gene=gidB	3	78.3501	2	19.026	4.10526	4.92e-09	ID=KPPR1_3328;gene=gidB	2	19.026	2	7.08199	2.71429	0.0493944
ID=KPPR1_333;locus_tag=KPPR1_333	4	50.8315	3	21.4633	0.411765	0.00123084	ID=KPPR1_333;locus_tag=KPPR1_333	4	50.8315	4	78.1103	0.653846	0.0449648	ID=KPPR1_333;locus_tag=KPPR1_333	4	78.1103	3	3.05353	26	3.22e-19
ID=KPPR1_3334;gene=atpA	2	0.551895	1	0.172257	0	1
ID=KPPR1_3335;gene=atpG	1	0.0761235	1	0.172257	NA	1
ID=KPPR1_3338;locus_tag=KPPR1_3338	4	94.3741	2	239.885	2.55319	4.14e-15	ID=KPPR1_3338;locus_tag=KPPR1_3338	4	94.3741	3	52.8058	1.77358	0.00227733	ID=KPPR1_3338;locus_tag=KPPR1_3338	3	52.8058	2	9.34455	5.88889	2.65e-08
ID=KPPR1_3339;locus_tag=KPPR1_3339	1	6.77499	1	35.7951	5.14286	2.45e-05	ID=KPPR1_3339;locus_tag=KPPR1_3339	1	6.77499	1	5.98454	1.16667	1	ID=KPPR1_3339;locus_tag=KPPR1_3339	1	5.98454	1	2.52009	2	0.757198
ID=KPPR1_334;locus_tag=KPPR1_334	1	69.8433	1	18.776	0.271429	1.65e-07	ID=KPPR1_334;locus_tag=KPPR1_334	1	69.8433	1	87.3812	0.804598	0.34915	ID=KPPR1_334;locus_tag=KPPR1_334	1	87.3812	1	3.49501	29	9.57e-22
ID=KPPR1_3342;gene=pstS	3	2.45498	3	0.826835	0.5	1	ID=KPPR1_3342;gene=pstS	3	2.45498	2	0.449705	Inf	0.78429
ID=KPPR1_3345;gene=pstB	2	0.551895	2	0.757932	1	1
ID=KPPR1_3347;locus_tag=KPPR1_3347	16	435.331	13	702.431	1.61379	1.26e-14	ID=KPPR1_3347;locus_tag=KPPR1_3347	16	435.331	14	422.982	1.02837	1	ID=KPPR1_3347;locus_tag=KPPR1_3347	14	422.982	12	74.0206	5.71622	3.74e-59
ID=KPPR1_3348;locus_tag=KPPR1_3348	12	487.19	8	370.491	0.759754	0.000182088	ID=KPPR1_3348;locus_tag=KPPR1_3348	12	487.19	8	152.45	3.20395	1.76e-40	ID=KPPR1_3348;locus_tag=KPPR1_3348	8	152.45	8	38.8314	3.89744	2.26e-16
ID=KPPR1_3349;locus_tag=KPPR1_3349	13	872.737	7	672.079	0.769759	1.08e-06	ID=KPPR1_3349;locus_tag=KPPR1_3349	13	872.737	7	257.629	3.38372	8.98e-77	ID=KPPR1_3349;locus_tag=KPPR1_3349	7	257.629	7	38.7026	6.61538	9.07e-40
ID=KPPR1_335;locus_tag=KPPR1_335	4	308.757	4	102.803	0.333333	4.95e-24	ID=KPPR1_335;locus_tag=KPPR1_335	4	308.757	3	177.72	1.73596	1.29e-08	ID=KPPR1_335;locus_tag=KPPR1_335	3	177.72	3	3.93648	44.5	1.95e-46
ID=KPPR1_3350;locus_tag=KPPR1_3350	8	444.276	5	437.43	0.984234	1	ID=KPPR1_3350;locus_tag=KPPR1_3350	8	444.276	4	185.313	2.4	1.75e-24	ID=KPPR1_3350;locus_tag=KPPR1_3350	4	185.313	4	39.3648	4.74359	3.29e-23
ID=KPPR1_3351;locus_tag=KPPR1_3351	11	146.252	10	257.731	1.76712	9.32e-08	ID=KPPR1_3351;locus_tag=KPPR1_3351	11	146.252	13	62.8204	2.31746	3.69e-08	ID=KPPR1_3351;locus_tag=KPPR1_3351	13	62.8204	10	70.2497	0.9	0.892282
ID=KPPR1_3352;gene=yieF	6	139.059	6	346.995	2.4964	1.13e-20	ID=KPPR1_3352;gene=yieF	6	139.059	8	262.662	0.528517	2.75e-09	ID=KPPR1_3352;gene=yieF	8	262.662	6	27.7025	9.39286	6.42e-48
ID=KPPR1_3353;locus_tag=KPPR1_3353	2	27.6328	2	93.4668	3.32143	8.97e-09	ID=KPPR1_3353;locus_tag=KPPR1_3353	2	27.6328	2	24.6646	1.12	1	ID=KPPR1_3353;locus_tag=KPPR1_3353	2	24.6646	3	6.54854	3.57143	0.00390822
ID=KPPR1_3354;locus_tag=KPPR1_3354	22	3436.65	10	675.249	0.196392	0	ID=KPPR1_3354;locus_tag=KPPR1_3354	22	3436.65	12	707.594	4.85452	0	ID=KPPR1_3354;locus_tag=KPPR1_3354	12	707.594	58	76267	0.00928318	1.42290906002279e-321
ID=KPPR1_3355;locus_tag=KPPR1_3355	16	895.44	13	1179.89	1.31844	1.68e-09	ID=KPPR1_3355;locus_tag=KPPR1_3355	16	895.44	15	1035.79	0.8639	0.00352163	ID=KPPR1_3355;locus_tag=KPPR1_3355	15	1035.79	9	127.605	8.09375	4.37e-175
ID=KPPR1_3356;locus_tag=KPPR1_3356	9	207.341	6	352.714	1.70531	2.77e-09	ID=KPPR1_3356;locus_tag=KPPR1_3356	9	207.341	10	115.228	1.8	1.18e-06	ID=KPPR1_3356;locus_tag=KPPR1_3356	10	115.228	5	10.485	11.5	4.76e-23
ID=KPPR1_3357;gene=trmE	2	0.171278	2	1.10245	Inf	1
ID=KPPR1_3359;gene=dnaA	1	0.152247	1	0.137806	NA	1	ID=KPPR1_3359;gene=dnaA	1	0.152247	1	0.0691854	NA	1
ID=KPPR1_336;locus_tag=KPPR1_336	2	25.9581	2	18.3626	0.692308	0.463658	ID=KPPR1_336;locus_tag=KPPR1_336	2	25.9581	2	33.1398	0.787879	0.697924	ID=KPPR1_336;locus_tag=KPPR1_336	2	33.1398	3	1.23245	33	1.06e-08
ID=KPPR1_3361;gene=recF	8	543.978	5	296.317	0.544118	5.77e-17	ID=KPPR1_3361;gene=recF	8	543.978	8	344.595	1.57681	1.25e-10	ID=KPPR1_3361;gene=recF	8	344.595	4	49.5188	6.9	4.15e-54
ID=KPPR1_3363;gene=yidA	12	631.254	9	529.794	0.839937	0.00707319	ID=KPPR1_3363;gene=yidA	12	631.254	10	236.458	2.67373	5.85e-41	ID=KPPR1_3363;gene=yidA	10	236.458	7	57.1158	4.14035	2.86e-26
ID=KPPR1_3364;locus_tag=KPPR1_3364	20	752.385	15	3030.94	4.03059	7.32244812388395e-319	ID=KPPR1_3364;locus_tag=KPPR1_3364	20	752.385	18	478.14	1.57322	3.33e-14	ID=KPPR1_3364;locus_tag=KPPR1_3364	18	478.14	13	56.2329	8.53571	5.17e-83
ID=KPPR1_3365;locus_tag=KPPR1_3365	9	131.846	9	430.023	3.25758	1.3e-36	ID=KPPR1_3365;locus_tag=KPPR1_3365	9	131.846	9	189.585	0.694737	0.00355852	ID=KPPR1_3365;locus_tag=KPPR1_3365	9	189.585	5	25.7159	7.30769	3.96e-31
ID=KPPR1_3366;locus_tag=KPPR1_3366	5	119.571	2	116.584	0.975	1	ID=KPPR1_3366;locus_tag=KPPR1_3366	5	119.571	5	254.153	0.472441	1.86e-11	ID=KPPR1_3366;locus_tag=KPPR1_3366	5	254.153	2	4.70906	50.8	4.81e-67
ID=KPPR1_3367;gene=dgoK	2	330.319	1	135.05	0.409091	4.73e-19	ID=KPPR1_3367;gene=dgoK	2	330.319	1	178.914	1.84358	1.03e-10	ID=KPPR1_3367;gene=dgoK	1	178.914	1	8.57197	19.8889	3.77e-41
ID=KPPR1_3368;locus_tag=KPPR1_3368	1	2.79754	2	251.806	84	3.93e-69	ID=KPPR1_3368;locus_tag=KPPR1_3368	1	2.79754	1	34.0738	0.0882353	4.52e-07	ID=KPPR1_3368;locus_tag=KPPR1_3368	1	34.0738	1	0.864555	34	5.51e-09
ID=KPPR1_3369;gene=dgoD	3	31.3629	4	131.226	4.22581	4.46e-15	ID=KPPR1_3369;gene=dgoD	3	31.3629	3	78.6984	0.392405	1.71e-05	ID=KPPR1_3369;gene=dgoD	3	78.6984	2	15.3229	5.26667	3.4e-11
ID=KPPR1_337;locus_tag=KPPR1_337	4	70.2049	2	11.8858	0.171429	1.75e-10	ID=KPPR1_337;locus_tag=KPPR1_337	4	70.2049	3	52.2004	1.34615	0.222976	ID=KPPR1_337;locus_tag=KPPR1_337	3	52.2004	1	33.2946	1.57576	0.084135
ID=KPPR1_3370;locus_tag=KPPR1_3370	19	816.329	13	692.095	0.848039	0.00336669	ID=KPPR1_3370;locus_tag=KPPR1_3370	19	816.329	14	409.405	1.99511	1.62e-30	ID=KPPR1_3370;locus_tag=KPPR1_3370	14	409.405	10	82.611	4.92771	1.36e-51
ID=KPPR1_3371;locus_tag=KPPR1_3371	10	292.828	8	407.836	1.39249	4.28e-05	ID=KPPR1_3371;locus_tag=KPPR1_3371	10	292.828	12	228.9	1.27948	0.0130964	ID=KPPR1_3371;locus_tag=KPPR1_3371	12	228.9	5	58.8081	3.88136	4.52e-24
ID=KPPR1_3372;locus_tag=KPPR1_3372	7	176.93	4	148.279	0.836158	0.205375	ID=KPPR1_3372;locus_tag=KPPR1_3372	7	176.93	5	194.394	0.912371	0.656578	ID=KPPR1_3372;locus_tag=KPPR1_3372	5	194.394	2	16.0586	12.125	4.82e-39
ID=KPPR1_3373;gene=ibpA	4	12.941	2	86.1286	6.61538	1.19e-13	ID=KPPR1_3373;gene=ibpA	4	12.941	4	39.5914	0.325	0.000712812	ID=KPPR1_3373;gene=ibpA	4	39.5914	1	2.8144	13.3333	7.88e-09
ID=KPPR1_3375;locus_tag=KPPR1_3375	1	69.1582	1	13.2638	0.188406	9.06e-10	ID=KPPR1_3375;locus_tag=KPPR1_3375	1	69.1582	1	0.847521	69	9.49e-19
ID=KPPR1_3376;locus_tag=KPPR1_3376	7	151.771	9	273.028	1.79605	1.67e-08	ID=KPPR1_3376;locus_tag=KPPR1_3376	7	151.771	9	106.978	1.42056	0.0138906	ID=KPPR1_3376;locus_tag=KPPR1_3376	9	106.978	6	43.5221	2.43182	7.21e-07
ID=KPPR1_3377;locus_tag=KPPR1_3377	9	284.607	9	985.828	3.45965	7.46e-89	ID=KPPR1_3377;locus_tag=KPPR1_3377	9	284.607	9	266.398	1.07143	0.709579	ID=KPPR1_3377;locus_tag=KPPR1_3377	9	266.398	6	38.4635	7	3.03e-42
ID=KPPR1_3378;locus_tag=KPPR1_3378	10	389.981	11	552.98	1.41795	3.98e-07	ID=KPPR1_3378;locus_tag=KPPR1_3378	10	389.981	10	271.536	1.43382	1.65e-05	ID=KPPR1_3378;locus_tag=KPPR1_3378	10	271.536	6	65.5406	4.12121	5.25e-30
[truncated: 1,973 more rows]

## Sheet: Selection
	PHASE	PROCESS	RATIONALE	COLUMN	GENES
	1	removes genes not represented across all three data sets	-	-	3707
Input vs. WT Lung - STEP 1	2	retain genes with greater than the median unique insertions (4) as determined by input	increases probability of robust findings	UniqueInsertion Columns	1489
	3	remove genes with a q value <0.05	eliminates genes with initial site fitness	q score	321
WT Lung vs. KO Lung - STEP 2	4	remove genes with a q value <0.05	elimiantes genes that dissemianted due to interactions with Lcn2	q score	102
KO Lung vs. KO Spleen - STEP 3	5	remove genes with a q value >0.05	reveals genes with fitness differences in dissemiantion of splenic survival	q score	95
	6	remove genes with a ratio of lung:spleen <1	reveals genes with defects in dissemination of splenic survival	ratio	93
	7	rank according to ratio of lung:spleen	ranks genes by greatest fitness defect	ratio
